# Supplementary material for: Crystal structure, Hirshfeld surface analysis and computational study of the 1:2 co-crystal formed between N,N′-bis­[(pyridin-4-yl)meth­yl]ethanedi­amide and 3-chloro­benzoic acid
Source: Acta Crystallogr E Crystallogr Commun. 2020 May 19;76(Pt 6):870–6. doi: 10.1107/S2056989020006568 (PMC7274012; doi:10.1107/S2056989020006568)
Supplement: Supplementary file 1 [file e-76-00870-sup1.cif]

##############################################################################
#                                                                            #
# This CIF contains the data in a paper accepted for publication in          #
# Acta Crystallographica Section E. It conforms to the requirements of       #
# Notes for Authors for Acta Crystallographica Section E, and has been       #
# peer reviewed under the auspices of the IUCr Commission on Journals.       #
#                                                                            #
# Full details of the Crystallographic Information File format               #
# are given in the paper "The Crystallographic Information File (CIF):       #
# a New Standard Archive File for Crystallography" by S. R. Hall, F. H.      #
# Allen and I. D. Brown [Acta Cryst. (1991), A47, 655-685].                  #
#                                                                            #
# The current version of the core CIF dictionary is obtainable from          #
# ftp://ftp.iucr.org/pub/cif_core.dic.                                       #
#                                                                            #
# Software is freely available for graphical display of the structure(s)     #
# in this CIF. For information consult the CIF software page                 #
# http://www.iucr.org/resources/cif/software.                                #
#                                                                            #
# This file may be used for bona fide research purposes within the           #
# scientific community so long as proper attribution is given to the journal # 
# article from which it was obtained.                                        #
#                                                                            #
##############################################################################
data_I
_audit_creation_method
;
Olex2 1.2-ac3
(compiled 2017.08.10 svn.r3458 for OlexSys, GUI svn.r5381)
;
_chemical_name_systematic
;
<i>N</i>,<i>N</i>'-Bis[(pyridin-4-yl)methyl]ethanediamide--3-chlorobenzoic
acid (1/1)
;
_chemical_name_common     ?
_chemical_formula_moiety     'C7 H5 Cl O2, C7 H7 N2 O'
_chemical_formula_sum     'C14 H12 Cl N2 O3'
_chemical_formula_iupac     'C7 H5 Cl O2, C7 H7 N2 O'
_chemical_formula_weight     291.71
_chemical_melting_point     ?
_space_group_crystal_system     triclinic
_space_group_name_H-M_alt     'P -1'
_space_group_name_Hall     '-P 1'
loop_
    _space_group_symop_operation_xyz
    'x, y, z'
    '-x, -y, -z'
_cell_length_a     7.7817(2)
_cell_length_b     9.5743(3)
_cell_length_c     11.1516(4)
_cell_angle_alpha     113.721(3)
_cell_angle_beta     90.064(2)
_cell_angle_gamma     112.397(3)
_cell_volume     691.47(4)
_cell_formula_units_Z     2
_cell_measurement_reflns_used     7027
_cell_measurement_theta_min     5.3620
_cell_measurement_theta_max     75.9960
_cell_measurement_temperature     100.0(10)
_exptl_crystal_description     rhombohedral
_exptl_crystal_colour     'colourless'
_exptl_crystal_size_max     0.166
_exptl_crystal_size_mid     0.071
_exptl_crystal_size_min     0.064
_exptl_crystal_density_diffrn     1.401
_exptl_crystal_density_meas     ?
_exptl_crystal_density_method     ?
_exptl_crystal_F_000     302
loop_
    _exptl_crystal_face_index_h
    _exptl_crystal_face_index_k
    _exptl_crystal_face_index_l
    _exptl_crystal_face_perp_dist
    3 -3 5 0.0471
    1 -3 5 0.0318
    0 -4 5 0.0304
    0 4 -5 0.0338
    -2 3 -5 0.0267
    0 2 1 0.0334
    -3 4 3 0.0354
    -4 2 3 0.0571
    3 -4 -3 0.0355
    1 -4 -2 0.0338
_exptl_absorpt_coefficient_mu     2.535
_exptl_absorpt_correction_type     gaussian
_exptl_absorpt_process_details
;
(CrysAlisPro; Rigaku OD, 2018)
;
_exptl_absorpt_correction_T_min     0.604
_exptl_absorpt_correction_T_max     1.000
_diffrn_ambient_temperature     100.0(10)
_diffrn_source     'micro-focus sealed X-ray tube'
_diffrn_radiation_type     CuK\a
_diffrn_radiation_wavelength     1.54184
_diffrn_radiation_monochromator     mirror
_diffrn_measurement_device_type     'XtaLAB Synergy, Dualflex, AtlasS2'
_diffrn_measurement_device     'four-circle diffractometer'
_diffrn_measurement_method     '\w scans'
_diffrn_detector     'CCD plate'
_diffrn_detector_area_resol_mean     5.2558
_diffrn_reflns_number     17474
_diffrn_reflns_av_R_equivalents     0.0426
_diffrn_reflns_av_unetI/netI     0.0232
_diffrn_reflns_theta_min     4.405
_diffrn_reflns_theta_max     76.640
_diffrn_reflns_theta_full     67.684
_diffrn_measured_fraction_theta_max     0.986
_diffrn_measured_fraction_theta_full     1.000
_diffrn_reflns_limit_h_min     -9
_diffrn_reflns_limit_h_max     9
_diffrn_reflns_limit_k_min     -12
_diffrn_reflns_limit_k_max     12
_diffrn_reflns_limit_l_min     -13
_diffrn_reflns_limit_l_max     13
_diffrn_radiation_probe     x-ray
_refine_special_details     ?
_reflns_number_total     2873
_reflns_number_gt     2589
_reflns_threshold_expression     'I > 2\s(I)'
_refine_ls_structure_factor_coef     Fsqd
_refine_ls_matrix_type     full
_refine_ls_R_factor_all     0.0514
_refine_ls_R_factor_gt     0.0469
_refine_ls_wR_factor_gt     0.1234
_refine_ls_wR_factor_ref     0.1277
_refine_ls_goodness_of_fit_ref     1.069
_refine_ls_restrained_S_all     1.069
_refine_ls_number_reflns     2873
_refine_ls_number_parameters     189
_refine_ls_number_restraints     2
_refine_ls_hydrogen_treatment     mixed
_refine_ls_weighting_scheme     calc
_refine_ls_weighting_details
              'w=1/[\s^2^(Fo^2^)+(0.0629P)^2^+0.3630P] where P=(Fo^2^+2Fc^2^)/3'
_atom_sites_solution_hydrogens     mixed
_atom_sites_solution_primary     dual
_atom_sites_solution_secondary     ?
_refine_ls_shift/su_max     0.000
_refine_ls_shift/su_mean     0.000
_refine_diff_density_max     0.613
_refine_diff_density_min     -0.467
_refine_ls_extinction_method     none
_refine_ls_extinction_coef     .
loop_
    _atom_type_symbol
    _atom_type_description
    _atom_type_scat_dispersion_real
    _atom_type_scat_dispersion_imag
    _atom_type_scat_source
    'C' 'C' 0.0181 0.0091
                         'International Tables Vol C Tables 4.2.6.8 and 6.1.1.4'
    'H' 'H' 0.0000 0.0000
                         'International Tables Vol C Tables 4.2.6.8 and 6.1.1.4'
    'Cl' 'Cl' 0.3639 0.7018
                         'International Tables Vol C Tables 4.2.6.8 and 6.1.1.4'
    'N' 'N' 0.0311 0.0180
                         'International Tables Vol C Tables 4.2.6.8 and 6.1.1.4'
    'O' 'O' 0.0492 0.0322
                         'International Tables Vol C Tables 4.2.6.8 and 6.1.1.4'
_computing_data_collection
;
CrysAlis PRO (Rigaku OD, 2018)
;
_computing_cell_refinement
;
CrysAlis PRO (Rigaku OD, 2018)
;
_computing_data_reduction
;
CrysAlis PRO (Rigaku OD, 2018)
;
_computing_structure_solution
;
SHELXS (Sheldrick, 2015<i>a</i>)
;
_computing_structure_refinement
;
<i>SHELXL2017/1</i> (Sheldrick, 2015<i>b</i>)
;
_computing_molecular_graphics
;
ORTEP-3 for Windows (Farrugia, 2012), DIAMOND (Brandenburg,
2006)
;
_computing_publication_material
;
publCIF (Westrip, 2010)
;
loop_
    _atom_site_type_symbol
    _atom_site_label
    _atom_site_fract_x
    _atom_site_fract_y
    _atom_site_fract_z
    _atom_site_U_iso_or_equiv
    _atom_site_adp_type
    _atom_site_calc_flag
    _atom_site_occupancy
    _atom_site_disorder_assembly
    _atom_site_disorder_group
    Cl Cl1 1.16272(7) 1.19147(7) 0.97323(5) 0.04950(19) Uani d 1 . .
    O O2 0.52027(18) 0.7929(2) 0.61549(14) 0.0462(4) Uani d 1 . .
    O O3 0.61166(18) 0.70870(18) 0.41896(13) 0.0379(3) Uani d 1 . .
    H H3O 0.4966(19) 0.676(4) 0.389(3) 0.080(10) Uiso d 1 . .
    C C8 0.6450(2) 0.7875(2) 0.54909(18) 0.0323(4) Uani d 1 . .
    C C9 0.8502(2) 0.8715(2) 0.61122(18) 0.0314(4) Uani d 1 . .
    C C10 0.9858(3) 0.8450(2) 0.5341(2) 0.0337(4) Uani d 1 . .
    H H10 0.949112 0.774182 0.441116 0.040 Uiso calc 1 . .
    C C11 1.1744(3) 0.9230(3) 0.5943(2) 0.0383(4) Uani d 1 . .
    H H11 1.266423 0.903127 0.542180 0.046 Uiso calc 1 . .
    C C12 1.2306(3) 1.0291(3) 0.7289(2) 0.0385(4) Uani d 1 . .
    H H12 1.360150 1.082595 0.769580 0.046 Uiso calc 1 . .
    C C13 1.0942(3) 1.0560(2) 0.8034(2) 0.0358(4) Uani d 1 . .
    C C14 0.9041(2) 0.9776(2) 0.74687(19) 0.0341(4) Uani d 1 . .
    H H14 0.812284 0.996077 0.799770 0.041 Uiso calc 1 . .
    O O1 0.62312(17) 0.12645(16) -0.07710(13) 0.0330(3) Uani d 1 . .
    N N1 1.2621(2) 0.5924(2) 0.31316(17) 0.0383(4) Uani d 1 . .
    N N2 0.5685(2) 0.2032(2) 0.13447(16) 0.0328(3) Uani d 1 . .
    H H2N 0.522(3) 0.167(3) 0.1913(19) 0.045(7) Uiso d 1 . .
    C C1 1.1930(3) 0.6341(3) 0.22886(19) 0.0388(4) Uani d 1 . .
    H H1 1.278903 0.712666 0.201889 0.047 Uiso calc 1 . .
    C C2 1.0017(3) 0.5676(2) 0.17938(19) 0.0365(4) Uani d 1 . .
    H H2 0.958087 0.600506 0.119978 0.044 Uiso calc 1 . .
    C C3 0.8745(3) 0.4522(2) 0.21761(18) 0.0339(4) Uani d 1 . .
    C C4 0.9465(3) 0.4093(3) 0.3046(2) 0.0444(5) Uani d 1 . .
    H H4 0.863962 0.330319 0.332615 0.053 Uiso calc 1 . .
    C C5 1.1384(3) 0.4818(3) 0.3502(2) 0.0459(5) Uani d 1 . .
    H H5 1.185252 0.452059 0.410711 0.055 Uiso calc 1 . .
    C C6 0.6630(3) 0.3820(2) 0.1718(2) 0.0381(4) Uani d 1 . .
    H H6A 0.608278 0.441956 0.244426 0.046 Uiso calc 1 . .
    H H6B 0.639555 0.402602 0.094503 0.046 Uiso calc 1 . .
    C C7 0.5558(2) 0.0917(2) 0.01203(17) 0.0291(4) Uani d 1 . .
loop_
    _atom_site_aniso_label
    _atom_site_aniso_U_11
    _atom_site_aniso_U_22
    _atom_site_aniso_U_33
    _atom_site_aniso_U_12
    _atom_site_aniso_U_13
    _atom_site_aniso_U_23
    Cl1 0.0348(3) 0.0602(3) 0.0397(3) 0.0143(2) -0.0083(2) 0.0140(2)
    O2 0.0246(6) 0.0723(10) 0.0315(7) 0.0152(6) 0.0036(5) 0.0177(7)
    O3 0.0292(7) 0.0445(8) 0.0298(7) 0.0093(6) 0.0013(5) 0.0124(6)
    C8 0.0287(9) 0.0384(9) 0.0297(9) 0.0112(7) 0.0039(7) 0.0173(8)
    C9 0.0262(8) 0.0363(9) 0.0333(9) 0.0109(7) 0.0041(7) 0.0187(8)
    C10 0.0323(9) 0.0355(9) 0.0369(10) 0.0145(7) 0.0081(8) 0.0189(8)
    C11 0.0286(9) 0.0456(11) 0.0496(12) 0.0176(8) 0.0127(8) 0.0269(10)
    C12 0.0241(8) 0.0452(10) 0.0515(12) 0.0113(7) 0.0023(8) 0.0289(10)
    C13 0.0286(9) 0.0414(10) 0.0371(10) 0.0114(7) -0.0005(7) 0.0199(8)
    C14 0.0259(8) 0.0426(10) 0.0354(10) 0.0132(7) 0.0043(7) 0.0194(8)
    O1 0.0242(6) 0.0417(7) 0.0306(7) 0.0080(5) 0.0035(5) 0.0186(6)
    N1 0.0319(8) 0.0360(8) 0.0355(9) 0.0028(6) -0.0022(6) 0.0155(7)
    N2 0.0246(7) 0.0362(8) 0.0278(8) 0.0053(6) 0.0000(6) 0.0117(6)
    C1 0.0372(10) 0.0420(10) 0.0309(9) 0.0058(8) 0.0040(8) 0.0199(8)
    C2 0.0387(10) 0.0393(10) 0.0290(9) 0.0107(8) 0.0017(7) 0.0177(8)
    C3 0.0320(9) 0.0301(9) 0.0284(9) 0.0057(7) -0.0022(7) 0.0091(7)
    C4 0.0342(10) 0.0393(10) 0.0503(12) -0.0023(8) -0.0080(9) 0.0273(10)
    C5 0.0380(11) 0.0423(11) 0.0511(13) 0.0019(8) -0.0099(9) 0.0284(10)
    C6 0.0318(9) 0.0365(10) 0.0366(10) 0.0095(8) -0.0019(8) 0.0117(8)
    C7 0.0169(7) 0.0381(9) 0.0279(8) 0.0069(7) -0.0012(6) 0.0146(7)
_geom_special_details
;
 All esds (except the esd in the dihedral angle between two l.s. planes)
 are estimated using the full covariance matrix.  The cell esds are taken
 into account individually in the estimation of esds in distances, angles
 and torsion angles; correlations between esds in cell parameters are only
 used when they are defined by crystal symmetry.  An approximate (isotropic)
 treatment of cell esds is used for estimating esds involving l.s. planes.
;
loop_
    _geom_bond_atom_site_label_1
    _geom_bond_atom_site_label_2
    _geom_bond_site_symmetry_2
    _geom_bond_distance
    _geom_bond_publ_flag
    Cl1 C13 . 1.746(2) ?
    O2 C8 . 1.225(2) ?
    O3 H3O . 0.846(10) ?
    O3 C8 . 1.308(2) ?
    C8 C9 . 1.499(2) ?
    C9 C10 . 1.395(3) ?
    C9 C14 . 1.391(3) ?
    C10 H10 . 0.9500 ?
    C10 C11 . 1.386(3) ?
    C11 H11 . 0.9500 ?
    C11 C12 . 1.382(3) ?
    C12 H12 . 0.9500 ?
    C12 C13 . 1.386(3) ?
    C13 C14 . 1.386(3) ?
    C14 H14 . 0.9500 ?
    O1 C7 . 1.228(2) ?
    N1 C1 . 1.340(3) ?
    N1 C5 . 1.340(3) ?
    N2 H2N . 0.857(10) ?
    N2 C6 . 1.453(2) ?
    N2 C7 . 1.326(2) ?
    C1 H1 . 0.9500 ?
    C1 C2 . 1.385(3) ?
    C2 H2 . 0.9500 ?
    C2 C3 . 1.389(3) ?
    C3 C4 . 1.385(3) ?
    C3 C6 . 1.517(3) ?
    C4 H4 . 0.9500 ?
    C4 C5 . 1.376(3) ?
    C5 H5 . 0.9500 ?
    C6 H6A . 0.9900 ?
    C6 H6B . 0.9900 ?
    C7 C7 2_655 1.539(3) ?
loop_
    _geom_angle_atom_site_label_1
    _geom_angle_atom_site_label_2
    _geom_angle_atom_site_label_3
    _geom_angle_site_symmetry_1
    _geom_angle_site_symmetry_3
    _geom_angle
    _geom_angle_publ_flag
    C8 O3 H3O . . 110(2) ?
    O2 C8 O3 . . 123.38(17) ?
    O2 C8 C9 . . 122.38(17) ?
    O3 C8 C9 . . 114.23(15) ?
    C10 C9 C8 . . 120.62(17) ?
    C14 C9 C8 . . 119.03(16) ?
    C14 C9 C10 . . 120.35(17) ?
    C9 C10 H10 . . 120.3 ?
    C11 C10 C9 . . 119.44(19) ?
    C11 C10 H10 . . 120.3 ?
    C10 C11 H11 . . 119.5 ?
    C12 C11 C10 . . 121.04(18) ?
    C12 C11 H11 . . 119.5 ?
    C11 C12 H12 . . 120.7 ?
    C11 C12 C13 . . 118.63(17) ?
    C13 C12 H12 . . 120.7 ?
    C12 C13 Cl1 . . 119.31(15) ?
    C14 C13 Cl1 . . 118.88(15) ?
    C14 C13 C12 . . 121.81(19) ?
    C9 C14 H14 . . 120.6 ?
    C13 C14 C9 . . 118.72(18) ?
    C13 C14 H14 . . 120.6 ?
    C5 N1 C1 . . 117.60(17) ?
    C6 N2 H2N . . 120.9(16) ?
    C7 N2 H2N . . 118.3(16) ?
    C7 N2 C6 . . 120.72(16) ?
    N1 C1 H1 . . 118.6 ?
    N1 C1 C2 . . 122.84(17) ?
    C2 C1 H1 . . 118.6 ?
    C1 C2 H2 . . 120.4 ?
    C1 C2 C3 . . 119.22(18) ?
    C3 C2 H2 . . 120.4 ?
    C2 C3 C6 . . 121.38(18) ?
    C4 C3 C2 . . 117.76(17) ?
    C4 C3 C6 . . 120.78(17) ?
    C3 C4 H4 . . 120.2 ?
    C5 C4 C3 . . 119.60(18) ?
    C5 C4 H4 . . 120.2 ?
    N1 C5 C4 . . 122.98(19) ?
    N1 C5 H5 . . 118.5 ?
    C4 C5 H5 . . 118.5 ?
    N2 C6 C3 . . 112.60(16) ?
    N2 C6 H6A . . 109.1 ?
    N2 C6 H6B . . 109.1 ?
    C3 C6 H6A . . 109.1 ?
    C3 C6 H6B . . 109.1 ?
    H6A C6 H6B . . 107.8 ?
    O1 C7 N2 . . 124.94(17) ?
    O1 C7 C7 . 2_655 121.2(2) ?
    N2 C7 C7 . 2_655 113.87(19) ?
loop_
    _geom_torsion_atom_site_label_1
    _geom_torsion_atom_site_label_2
    _geom_torsion_atom_site_label_3
    _geom_torsion_atom_site_label_4
    _geom_torsion_site_symmetry_1
    _geom_torsion_site_symmetry_2
    _geom_torsion_site_symmetry_3
    _geom_torsion_site_symmetry_4
    _geom_torsion
    _geom_torsion_publ_flag
    Cl1 C13 C14 C9 . . . . 179.18(14) ?
    O2 C8 C9 C10 . . . . 171.79(19) ?
    O2 C8 C9 C14 . . . . -8.8(3) ?
    O3 C8 C9 C10 . . . . -8.1(2) ?
    O3 C8 C9 C14 . . . . 171.32(17) ?
    C8 C9 C10 C11 . . . . -179.40(17) ?
    C8 C9 C14 C13 . . . . -179.43(17) ?
    C9 C10 C11 C12 . . . . -1.3(3) ?
    C10 C9 C14 C13 . . . . 0.0(3) ?
    C10 C11 C12 C13 . . . . 0.3(3) ?
    C11 C12 C13 Cl1 . . . . -179.29(15) ?
    C11 C12 C13 C14 . . . . 1.0(3) ?
    C12 C13 C14 C9 . . . . -1.1(3) ?
    C14 C9 C10 C11 . . . . 1.2(3) ?
    N1 C1 C2 C3 . . . . -0.2(3) ?
    C1 N1 C5 C4 . . . . 0.7(3) ?
    C1 C2 C3 C4 . . . . 0.1(3) ?
    C1 C2 C3 C6 . . . . 176.96(19) ?
    C2 C3 C4 C5 . . . . 0.4(3) ?
    C2 C3 C6 N2 . . . . 138.48(19) ?
    C3 C4 C5 N1 . . . . -0.8(4) ?
    C4 C3 C6 N2 . . . . -44.8(3) ?
    C5 N1 C1 C2 . . . . -0.2(3) ?
    C6 N2 C7 O1 . . . . 1.8(3) ?
    C6 N2 C7 C7 . . . 2_655 -177.61(17) ?
    C6 C3 C4 C5 . . . . -176.5(2) ?
    C7 N2 C6 C3 . . . . -86.3(2) ?
loop_
    _geom_hbond_atom_site_label_D
    _geom_hbond_atom_site_label_H
    _geom_hbond_atom_site_label_A
    _geom_hbond_site_symmetry_A
    _geom_hbond_distance_DH
    _geom_hbond_distance_HA
    _geom_hbond_distance_DA
    _geom_hbond_angle_DHA
    N2 H2N O1 2_655 0.86(2) 2.34(3) 2.717(2) 106.7(17)
    N2 H2N O2 2_666 0.86(2) 2.08(2) 2.863(2) 151(2)
    O3 H3O N1 1_455 0.84(2) 1.74(2) 2.581(2) 174(4)
    C14 H14 O1 1_566 0.95 2.37 3.286(2) 161
    C1 H1 O1 2_765 0.95 2.39 3.286(3) 157
    C12 H12 O1 1_666 0.95 2.46 3.328(3) 152
    C6 H6A O3 1_555 0.99 2.50 3.400(3) 151
    C13 Cl1 Cg1 . 1.746(2) 3.8297(10) 5.358(2) 145.33(8)
_shelx_space_group_comment
;
The symmetry employed for this shelxl refinement is uniquely defined
by the following loop, which should always be used as a source of
symmetry information in preference to the above space-group names.
They are only intended as comments.
;
_shelx_estimated_absorpt_T_min     ?
_shelx_estimated_absorpt_T_max     ?
_shelx_hkl_file
;
   0   0   1    2.71    0.72
   0   0   1    2.22    0.47
   0   0  -1    1.05    0.41
   0   0  -1    1.26    0.58
   0   0  -1    0.71    0.49
   0   0  -2   10.75    1.77
   0   0   2   10.25    1.31
   0   0  -2    9.47    1.49
   0   0   2   12.31    2.11
   0   0   2   13.17    2.08
   0   0   3  162.99    5.91
   0   0  -3  174.08    8.69
   0   0   3  166.42    9.34
   0   0   3  172.91    9.33
   0   0   4   35.19    4.92
   0   0  -4   38.27    5.35
   0   0  -4   39.30    4.87
   0   0   4   34.70    2.79
   0   0   4   39.25    5.27
   0   0   5  965.13   32.08
   0   0  -5  995.81   33.72
   0   0  -5  988.13   30.08
   0   0   5 1036.73   33.17
   0   0  -5  921.53   18.15
   0   0  -6    0.35    1.72
   0   0   6    3.77    2.37
   0   0  -6    4.17    0.99
   0   0   6    5.58    3.47
   0   0  -6    4.12    2.58
   0   0   6    4.01    0.95
   0   0   6    4.99    2.65
   0   0  -7   38.07    3.04
   0   0   7   33.46    7.08
   0   0   7   39.67    7.67
   0   0   7   37.94    2.93
   0   0  -7   38.20    7.94
   0   0  -7   33.52    6.57
   0   0   7   39.39    7.39
   0   0   7   35.63    3.20
   0   0  -8   -0.12    2.10
   0   0   8    3.34    2.30
   0   0   8    1.57    1.01
   0   0  -8    2.72    2.40
   0   0   8    5.34    3.27
   0   0   8    5.63    3.87
   0   0  -8    1.03    0.84
   0   0   8    1.96    0.74
   0   0   9    0.59    0.81
   0   0   9   -0.01    1.01
   0   0   9    1.00    1.09
   0   0  -9   -2.60    3.58
   0   0   9    0.01    2.83
   0   0   9    3.07    3.30
   0   0   9   -2.69    3.15
   0   0  -9    2.55    2.75
   0   0  10    9.77    1.96
   0   0  10    9.93    1.82
   0   0  10    8.48    1.49
   0   0  11    1.65    1.05
   0   0  11    2.03    0.91
   0   0  11    1.01    0.47
   0   0 -12    3.10    0.79
   0   0  12    2.20    0.73
   0   0  12    3.61    1.17
   0  -1  13   14.56    1.22
   0  -1  12   29.42    2.48
   0   1 -12   25.09    2.20
   0  -1  12   24.72    1.95
   0  -1  11   18.72    2.32
   0  -1  11   22.54    2.32
   0  -1  10   76.22   11.55
   0  -1  10   87.99    5.41
   0   1 -10   81.32    4.75
   0   1 -10   73.83   12.06
   0  -1  10   63.76   11.94
   0  -1  10   75.78   11.86
   0  -1  10   89.06    5.02
   0  -1  10   81.02    4.33
   0   1  -9    1.42    0.94
   0  -1   9    1.85    0.83
   0  -1   9    1.47    1.02
   0  -1   9    2.68    1.09
   0   1  -9    0.31    3.37
   0   1  -9   -0.61    2.05
   0  -1   9    0.41    2.09
   0  -1   9    4.14    2.98
   0  -1   9    2.86    2.27
   0   1  -8   31.23    2.84
   0  -1   8   35.55    7.61
   0  -1   8   31.76    3.11
   0  -1   8   37.04    7.50
   0  -1   8   30.90    7.60
   0   1  -8   29.27    6.00
   0  -1   8   29.72    2.55
   0   1  -8   38.00    8.08
   0  -1   7   15.37    4.86
   0   1  -7   17.46    1.96
   0   1  -7   18.95    5.21
   0  -1   7   16.49    1.78
   0   1  -7   12.14    3.39
   0  -1   7   18.45    5.47
   0  -1   7   16.86    2.03
   0   1  -6  897.87   33.26
   0   1  -6  823.70   17.26
   0  -1   6  917.94   33.96
   0   1  -6  818.58   27.55
   0  -1   6  834.85   21.64
   0  -1   6  895.78   32.70
   0  -1   5  215.64   14.24
   0  -1   5  207.20    9.14
   0   1  -5  210.72   13.51
   0  -1   5  217.32   13.35
   0   1  -5  213.81   11.33
   0   1  -5  208.69    6.13
   0  -1   4   87.90    7.79
   0   1  -4   78.30    5.85
   0   1  -4   90.10    7.52
   0  -1   4   87.89    7.38
   0   1  -4   78.26    6.86
   0   1  -4   64.05    3.16
   0   1  -4   62.19    2.51
   0   1  -3  191.52    9.58
   0   1  -3  190.40    7.67
   0   1  -3  190.46    5.91
   0  -1   3  188.02    9.36
   0   1  -3  191.13    9.54
   0   1  -3  173.38    6.61
   0   1  -2  304.12   10.23
   0   1  -2  297.59    7.62
   0   1  -2  309.71   10.69
   0   1  -1  352.57    9.89
   0  -1   1  363.64    9.11
   0  -1   0  352.06   10.34
   0  -1   0  369.13    8.66
   0   1   1   15.55    2.26
   0  -1  -1   14.50    2.28
   0   1   1   16.32    1.65
   0  -1  -1   14.96    2.23
   0   1   1   14.74    1.89
   0   1   1   14.96    1.97
   0   1   2 2842.49   54.33
   0  -1  -2 2858.43   55.40
   0   1   2 2846.28   52.87
   0   1   2 2991.27   49.51
   0   1   2 2926.49   48.23
   0  -1  -2 2820.89   54.76
   0   1   2 2986.79   56.77
   0  -1  -3   -0.34    1.30
   0   1   3    1.33    1.22
   0  -1  -3    0.79    1.39
   0  -1  -3    2.38    1.87
   0   1   3    0.30    0.33
   0   1   3    0.91    1.33
   0   1   3    1.19    1.44
   0  -1  -4  793.90   15.61
   0   1   4  813.22   26.39
   0   1   4  815.64   27.34
   0  -1  -4  883.50   27.46
   0  -1  -4  892.46   30.57
   0   1   4  912.30   29.93
   0   1   5  610.64   26.82
   0  -1  -5  548.92   23.67
   0  -1  -5  609.95   27.67
   0   1   5  575.93   24.87
   0   1   5  534.70   23.35
   0  -1  -5  526.14   12.10
   0   1   6    3.05    0.89
   0   1   6    4.04    3.30
   0   1   6    2.48    2.15
   0   1   6    1.89    1.04
   0   1   6    2.47    0.83
   0  -1  -6    3.45    2.91
   0   1   6    1.47    1.78
   0  -1  -6    1.04    2.01
   0  -1  -7  141.61   14.37
   0   1   7  145.36    6.19
   0   1   7  158.06   15.91
   0   1   7  153.93    6.79
   0   1   7  141.44   14.59
   0   1   7  134.93    5.69
   0   1   7  133.69   14.07
   0  -1  -7  151.46   16.26
   0   1   8  157.31   16.80
   0   1   8  157.65   16.30
   0  -1  -8  156.34   15.90
   0   1   8  161.45    7.50
   0   1   8  161.23    6.86
   0   1   8  163.05    6.95
   0  -1  -8  158.19   18.12
   0   1   9   33.19    2.99
   0   1   9   37.97    3.53
   0  -1  -9   38.64    8.47
   0   1   9   21.27    6.53
   0  -1  -9   24.49    6.89
   0   1  10   41.10    2.97
   0   1  10   49.31    3.30
   0   1  10   55.10    3.98
   0   1  10   53.71    3.67
   0   1  11    6.06    1.17
   0   1  11    5.57    1.12
   0   1  11    4.37    0.82
   0   1  12   11.34    1.04
   0  -2  13    0.34    0.42
   0   2 -12    0.97    0.63
   0  -2  12    1.42    0.87
   0  -2  11   23.21    2.66
   0   2 -11   20.23    2.42
   0  -2  11   24.02    2.41
   0   2 -11   20.87    2.39
   0  -2  10   15.77    2.26
   0  -2  10    8.75    3.98
   0  -2  10   15.39    5.70
   0  -2  10   20.33    6.86
   0  -2  10   15.83    2.12
   0   2 -10   15.03    5.21
   0   2 -10   16.31    2.23
   0  -2   9    4.24    3.13
   0   2  -9    1.66    1.17
   0  -2   9    4.32    3.95
   0   2  -9    0.43    2.95
   0  -2   9    1.36    1.04
   0  -2   9    1.46    0.92
   0  -2   9   -0.15    2.56
   0  -2   8    7.39    4.49
   0  -2   8    7.33    1.39
   0   2  -8    8.30    3.68
   0   2  -8    5.95    2.56
   0  -2   8    8.21    1.57
   0   2  -8    8.37    1.73
   0  -2   8    8.18    3.47
   0   2  -7  520.66   26.65
   0  -2   7  489.46   12.50
   0   2  -7  465.32   19.96
   0  -2   7  549.24   27.06
   0   2  -7  504.11   12.61
   0  -2   7  532.48   27.74
   0   2  -6   28.15    5.65
   0   2  -6   29.55    4.23
   0  -2   6   33.11    6.07
   0  -2   6   31.18    6.19
   0   2  -6   31.15    2.41
   0   2  -5  199.07    9.27
   0  -2   5  246.01   14.31
   0   2  -5  212.69    9.79
   0  -2   5  227.49   14.75
   0   2  -5  237.28   13.92
   0   2  -5  216.55    8.33
   0  -2   4  285.29   14.28
   0   2  -4  246.01   11.26
   0   2  -4  258.61    9.16
   0   2  -4  300.57   13.83
   0  -2   4  298.02   14.09
   0   2  -4  280.92   14.36
   0   2  -4  276.49   10.27
   0   2  -3  130.83    4.47
   0   2  -3  154.36    8.72
   0   2  -3  146.10    9.33
   0   2  -3  133.27    8.09
   0  -2   3  147.62    8.88
   0   2  -2 9965.83  156.70
   0  -2   2 9999.00  153.68
   0  -2   1  116.09    3.87
   0   2  -1  110.02    7.24
   0  -2   1  122.94    4.53
   0   2  -1  124.64    6.43
   0   2   0    1.25    1.26
   0  -2   0    0.35    1.34
   0  -2   0    1.15    0.92
   0   2   0    1.59    0.81
   0   2   1   78.75    5.98
   0  -2  -1   70.18    6.32
   0  -2  -1   78.93    5.66
   0   2   1   78.00    5.54
   0  -2  -2  197.25   11.76
   0   2   2  204.73   10.66
   0   2   2  207.00    9.75
   0   2   2  190.40    8.17
   0  -2  -2  203.77   11.06
   0   2   2  221.74   12.18
   0   2   2  196.64    8.50
   0   2   3  116.38    6.01
   0   2   3  123.36    6.69
   0   2   3  134.93    9.69
   0   2   3  115.42    7.73
   0   2   3  145.14   11.02
   0  -2  -3  141.44   10.12
   0  -2  -3  134.18   10.38
   0  -2  -4  847.71   33.26
   0  -2  -4  764.97   28.08
   0  -2  -4  781.94   28.80
   0   2   4  793.81   28.79
   0   2   4  820.34   31.33
   0   2   5    4.55    3.45
   0   2   5    3.14    1.44
   0   2   5    3.15    0.85
   0  -2  -5    3.74    3.07
   0  -2  -5    1.40    1.44
   0   2   5    2.38    1.03
   0   2   5    1.20    0.67
   0   2   5    1.74    0.71
   0   2   5    1.29    1.84
   0   2   5    2.03    0.89
   0   2   6   62.93    3.93
   0   2   6   60.73    9.26
   0   2   6   61.67    3.99
   0  -2  -6   69.22   11.12
   0  -2  -6   66.22    9.70
   0   2   6   69.76    4.33
   0   2   7   -1.20    1.05
   0   2   7   -1.80    2.49
   0   2   7    0.75    0.85
   0  -2  -7   -0.93    2.97
   0   2   7   -0.20    0.69
   0  -2  -7   -2.63    3.66
   0   2   8    2.05    1.10
   0   2   8    3.68    1.13
   0  -2  -8    1.84    2.64
   0  -2  -8    1.98    2.56
   0   2   8    3.91    1.40
   0   2   8    0.19    3.56
   0   2   8    2.35    1.26
   0   2   9    1.14    1.01
   0   2   9   -0.26    0.73
   0   2  10    2.95    0.96
   0   2  10    3.34    0.97
   0   2  10    2.07    0.79
   0   2  10    1.87    0.77
   0  -2 -11    5.74    0.96
   0   2  11    4.13    0.74
   0   2  11    3.79    0.74
   0   3 -13    1.04    0.62
   0  -3  13    1.66    0.61
   0   3 -12   83.93    4.44
   0   3 -12   73.31    3.77
   0  -3  12   79.15    4.16
   0   3 -12   79.69    4.06
   0  -3  11    1.67    0.89
   0   3 -11    3.19    0.93
   0  -3  11    1.09    0.84
   0   3 -11    1.06    0.79
   0  -3  10  107.41   14.15
   0  -3  10   98.23   12.83
   0  -3  10   94.12    4.91
   0  -3  10   79.07   13.38
   0   3 -10   97.99   13.69
   0  -3  10   93.06    5.22
   0   3 -10  104.02    5.69
   0   3 -10   90.52    5.18
   0  -3   9    6.82    1.31
   0   3  -9   10.67    4.98
   0  -3   9    7.27    1.38
   0  -3   9   10.06    4.62
   0   3  -9    7.33    1.57
   0  -3   9    9.18    3.96
   0   3  -9    4.85    1.29
   0  -3   8   57.05    9.85
   0   3  -8   50.31    3.59
   0   3  -8   63.88    4.11
   0  -3   8   66.60    9.97
   0  -3   8   54.67    3.68
   0  -3   8   54.39    3.42
   0   3  -8   50.06    8.78
   0  -3   7   22.50    5.80
   0   3  -7   24.99    5.52
   0  -3   7   26.45    5.95
   0   3  -7   24.04    2.38
   0   3  -6    9.05    3.46
   0  -3   6    3.80    2.69
   0   3  -6    5.51    1.60
   0   3  -6    6.64    1.63
   0   3  -6    6.58    2.42
   0  -3   6    6.34    3.34
   0   3  -5   24.05    4.23
   0   3  -5   28.10    5.50
   0  -3   5   24.52    5.06
   0   3  -5   30.76    4.03
   0  -3   5   29.94    5.34
   0   3  -5   25.93    4.73
   0   3  -5   26.42    2.41
   0   3  -4   56.39    6.86
   0   3  -4   41.46    5.57
   0  -3   4   43.33    5.57
   0  -3   3   21.00    3.39
   0   3  -3   15.29    3.93
   0   3  -3   22.52    4.45
   0  -3   2 3419.68   61.26
   0   3  -2 3634.30   68.90
   0  -3   2 3842.34   73.66
   0  -3   1  226.32   13.09
   0  -3   1  212.97    7.62
   0   3  -1  225.13   10.41
   0   3  -1  220.76   12.79
   0  -3   0  740.49   20.18
   0  -3   0  730.77   25.74
   0   3   0  752.18   25.20
   0   3   1   39.46    5.20
   0  -3  -1   41.56    6.16
   0  -3  -1   42.29    4.91
   0   3   2  295.61   13.02
   0  -3  -2  324.88   15.69
   0   3   2  311.44   14.98
   0  -3  -2  300.05   17.44
   0   3   2  303.29   14.60
   0  -3  -3  226.43   14.57
   0   3   3  212.94   11.14
   0   3   3  225.60   14.06
   0  -3  -3  217.40   15.60
   0   3   3  206.46   10.06
   0   3   4   23.22    2.36
   0   3   4   24.99    2.35
   0  -3  -4   21.97    5.60
   0  -3  -4   28.02    6.61
   0   3   4   21.10    2.25
   0   3   4   24.40    2.40
   0  -3  -4   23.82    5.29
   0   3   4   27.57    2.40
   0   3   4   28.60    5.75
   0   3   5  103.02    5.30
   0  -3  -5  114.50   14.21
   0   3   5  102.66   11.49
   0   3   5  100.90    5.19
   0   3   5  105.72    5.30
   0   3   5  103.47    5.19
   0   3   5   99.79    5.36
   0   3   6  124.27   13.51
   0   3   6  134.00    6.43
   0   3   6  134.12    6.31
   0   3   6  141.41    6.40
   0  -3  -6  108.27   13.12
   0  -3  -6  142.80   16.97
   0   3   7   -0.91    2.58
   0   3   7    0.15    0.82
   0   3   7    1.12    0.89
   0   3   7    0.20    0.59
   0   3   7    0.03    0.83
   0  -3  -7   -0.74    3.65
   0  -3  -7    1.42    2.64
   0   3   8   73.21    4.45
   0   3   8   69.21    4.27
   0   3   8   73.97    4.11
   0   3   8   74.55    4.55
   0   3   9    6.86    1.04
   0   3   9    8.06    1.39
   0   3   9    8.99    1.44
   0   3   9    8.44    1.37
   0   3   9    7.39    1.34
   0   3  10    8.93    1.04
   0   3  10    9.90    1.07
   0   3  10    8.05    1.00
   0   3  10   10.23    1.20
   0   4 -13    1.72    0.68
   0   4 -12   13.00    1.83
   0   4 -12    9.81    1.44
   0   4 -12   14.08    1.92
   0   4 -11    5.09    1.44
   0   4 -11    4.07    1.08
   0  -4  10   -0.22    2.20
   0  -4  10   -2.52    3.24
   0   4 -10    4.02    1.30
   0  -4   9   52.18    9.55
   0  -4   9   44.39    9.43
   0   4  -9   50.82    3.96
   0   4  -9   52.21    9.51
   0  -4   8  378.59   23.41
   0   4  -8  393.70   11.58
   0  -4   8  369.23   25.88
   0   4  -8  403.88   25.02
   0  -4   8  430.35   26.29
   0  -4   7  343.58   21.99
   0   4  -7  291.19   16.65
   0   4  -7  290.04   14.51
   0  -4   7  318.77   21.76
   0   4  -6   42.46    2.76
   0   4  -6   39.41    6.27
   0   4  -6   43.32    2.94
   0  -4   6   49.61    7.59
   0  -4   6   43.66    7.17
   0   4  -6   48.66    6.05
   0   4  -5  101.07    8.53
   0  -4   5   98.52    9.64
   0   4  -5   91.20    4.36
   0   4  -5   92.67    9.73
   0   4  -5  100.26   10.75
   0   4  -5   93.14    4.18
   0   4  -4  612.53   13.50
   0   4  -4  573.75   13.64
   0  -4   4  622.46   22.28
   0   4  -4  611.15   25.79
   0   4  -4  652.71   26.31
   0  -4   3    0.75    1.10
   0   4  -3    2.80    1.70
   0   4  -3    0.49    1.84
   0  -4   3    1.16    1.84
   0   4  -3    1.63    0.96
   0   4  -3    0.63    0.58
   0   4  -2   21.80    4.05
   0   4  -2   24.57    2.17
   0  -4   2   18.41    2.11
   0   4  -2   23.01    5.10
   0  -4   2   24.37    5.27
   0   4  -1  725.52   15.14
   0  -4   1  653.61   18.23
   0  -4   1  717.66   28.84
   0   4  -1  690.36   27.68
   0   4  -1  664.32   15.05
   0   4   0   93.47    4.38
   0   4   0   99.70   10.08
   0  -4   0   92.02    7.17
   0   4   0   97.51    4.35
   0  -4   0   90.50   10.23
   0   4   0   96.43    8.61
   0  -4  -1   42.58    7.18
   0   4   1   45.64    2.93
   0   4   1   47.28    2.95
   0   4   1   46.10    6.81
   0  -4  -1   39.36    5.48
   0   4   1   43.49    5.75
   0  -4  -2   81.17    8.71
   0   4   2   86.97    8.67
   0   4   2   88.66    4.48
   0   4   2   89.87    4.36
   0   4   2   86.28    3.98
   0   4   2   92.26    4.31
   0   4   2   88.42    4.33
   0   4   2   89.95    4.03
   0   4   2   91.53    8.01
   0  -4  -2   86.07   10.78
   0   4   3    0.23    0.56
   0   4   3    0.68    0.59
   0   4   3    0.16    0.80
   0  -4  -3    0.07    2.24
   0  -4  -3    1.35    1.94
   0   4   3    0.71    0.71
   0  -4  -4  174.13   18.14
   0   4   4  167.56    6.89
   0   4   4  158.40    6.32
   0   4   4  184.15    7.16
   0   4   4  169.41    7.07
   0  -4  -4  161.33   14.97
   0   4   4  180.96    7.29
   0   4   4  167.32    7.15
   0   4   5    2.13    0.86
   0   4   5    3.57    1.19
   0  -4  -5    3.44    1.99
   0   4   5    1.46    1.07
   0   4   5    0.69    1.03
   0   4   6   64.97    4.14
   0   4   6   62.36    4.11
   0   4   6   78.43    4.82
   0  -4  -6   55.52   10.97
   0   4   6   68.61    4.43
   0  -4  -6   59.90   10.63
   0   4   7   25.03    2.65
   0   4   7   19.37    2.02
   0   4   7   23.88    2.43
   0   4   7   26.31    2.55
   0   4   8   14.02    1.82
   0   4   8   12.32    1.52
   0   4   8   13.10    1.69
   0   4   8   12.79    1.61
   0   4   9    2.99    0.70
   0   4   9    2.33    0.65
   0   5 -13    0.14    0.52
   0   5 -13    0.77    0.69
   0   5 -13   -0.05    0.56
   0   5 -12  104.44    5.06
   0   5 -12   99.95    5.14
   0   5 -11   10.80    1.53
   0   5 -11   13.03    2.07
   0   5 -11   12.88    2.10
   0   5 -10   14.09    2.28
   0  -5  10   10.91    4.00
   0   5 -10   13.39    2.12
   0   5 -10   10.97    1.77
   0  -5  10   10.61    4.98
   0  -5   9    7.54    3.95
   0  -5   9    2.83    2.55
   0   5  -9    4.65    1.13
   0   5  -9    7.88    1.87
   0  -5   8    6.12    2.81
   0   5  -8   11.11    1.99
   0   5  -8    8.85    1.61
   0  -5   8   10.96    4.96
   0  -5   8    9.11    4.65
   0   5  -8    8.10    1.45
   0   5  -7    4.03    1.10
   0   5  -7    0.97    2.17
   0  -5   7    0.22    1.77
   0  -5   7    6.76    3.92
   0   5  -7    4.78    2.93
   0   5  -7    3.36    0.89
   0  -5   7    2.29    2.63
   0   5  -7    3.51    1.23
   0   5  -7    4.35    1.07
   0   5  -6  334.85   21.38
   0   5  -6  365.42   10.40
   0  -5   6  355.02   21.09
   0   5  -6  365.87    9.56
   0   5  -6  366.90    9.49
   0  -5   6  420.77   25.60
   0   5  -6  340.53   10.21
   0   5  -6  393.05   19.92
   0   5  -6  339.54   10.44
   0   5  -5    5.73    1.16
   0  -5   5    5.77    2.65
   0   5  -5    6.36    3.01
   0   5  -5    4.65    1.33
   0  -5   5    4.48    2.86
   0   5  -5    5.16    1.33
   0   5  -5    5.92    1.25
   0   5  -5    4.81    2.84
   0   5  -4  516.54   13.62
   0  -5   4  484.38   19.20
   0   5  -4  534.82   13.38
   0  -5   4  615.97   30.34
   0   5  -4  588.67   24.95
   0   5  -4  542.51   27.40
   0   5  -3    7.40    3.58
   0   5  -3    5.83    1.36
   0  -5   3    7.02    3.34
   0   5  -3    6.79    2.59
   0   5  -3    5.63    1.27
   0   5  -2   81.49    4.43
   0   5  -2   67.62    9.89
   0  -5   2   76.48   10.29
   0   5  -2   79.70    9.11
   0   5  -2   74.04    4.41
   0   5  -1  134.62    5.78
   0  -5   1  115.34    7.55
   0   5  -1  127.83    5.91
   0  -5   1  127.40   13.69
   0   5  -1  139.74   13.62
   0   5  -1  131.13    5.28
   0   5  -1  128.39   11.41
   0   5   0  373.78   10.19
   0   5   0  352.86    9.49
   0  -5   0  320.36   15.68
   0  -5   0  378.38   24.49
   0   5   0  349.13   18.99
   0   5   0  351.33    9.75
   0   5   0  352.72   21.72
   0   5   0  355.46    9.75
   0   5   0  353.37    9.47
   0   5   0  361.01    9.78
   0   5   0  344.28    9.34
   0   5   0  363.25   10.61
   0   5   0  374.57   10.52
   0   5   1   52.03    3.10
   0   5   1   55.67    3.67
   0   5   1   58.71    3.72
   0   5   1   52.86    7.09
   0  -5  -1   52.29    9.42
   0   5   1   60.76    3.69
   0   5   1   54.42    3.23
   0   5   1   54.98    3.35
   0   5   1   59.41    3.71
   0  -5  -1   51.09    6.94
   0   5   1   57.58    3.62
   0   5   1   52.47    8.09
   0   5   2   38.28    3.17
   0   5   2   40.99    3.27
   0   5   2   40.21    3.34
   0   5   2   46.74    3.35
   0   5   2   46.09    6.63
   0   5   2   41.53    2.96
   0  -5  -2   40.43    6.65
   0  -5  -2   38.28    8.62
   0   5   2   34.87    6.24
   0   5   3    0.70    0.81
   0   5   3    0.61    0.76
   0  -5  -3    0.18    1.82
   0   5   3    1.29    1.14
   0   5   3    0.09    1.00
   0  -5  -4    4.46    3.68
   0   5   4    0.06    0.81
   0   5   4    0.53    0.92
   0   5   4    0.90    1.11
   0  -5  -4    5.26    3.26
   0   5   4    1.43    1.14
   0   5   4    1.14    1.10
   0   5   4   -0.56    0.81
   0  -5  -5   38.55    9.30
   0   5   5   43.34    3.66
   0  -5  -5   30.18    7.22
   0   5   5   38.56    3.33
   0   5   5   41.22    3.52
   0   5   5   38.24    3.44
   0   5   6    7.99    1.53
   0   5   6    8.99    1.53
   0   5   6    9.89    1.73
   0   5   7   37.65    2.82
   0   5   7   38.70    2.77
   0   5   7   45.39    3.26
   0   5   7   39.83    2.82
   0   5   8    4.74    0.84
   0   5   8    4.02    0.90
   0   5   8    3.43    0.66
   0   5   8    3.20    0.71
   0   6 -13    7.23    1.11
   0   6 -13    5.89    0.98
   0   6 -12   18.65    2.09
   0   6 -12   17.74    1.81
   0   6 -12   21.89    2.35
   0   6 -11   71.21    4.52
   0   6 -11   63.21    3.91
   0   6 -11   70.50    4.57
   0  -6  10  312.12   24.78
   0   6 -10  331.51   11.01
   0   6 -10  279.82    8.84
   0   6 -10  303.62    9.92
   0   6 -10  300.28   10.34
   0  -6   9   42.32    9.18
   0   6  -9   53.55    4.13
   0   6  -9   53.35    3.54
   0  -6   9   62.70   11.15
   0   6  -9   52.96    3.95
   0   6  -9   63.38    4.54
   0   6  -8  112.11    5.30
   0   6  -8  119.24    5.90
   0   6  -8  114.39   13.23
   0   6  -8  120.64    6.20
   0  -6   8  107.10   13.69
   0  -6   8  116.56   15.14
   0   6  -8  112.14    5.69
   0   6  -8  113.65    5.56
   0  -6   8  133.47   15.72
   0   6  -8  129.94    6.27
   0  -6   7   84.71   10.94
   0   6  -7  110.74    5.55
   0   6  -7  105.15    4.92
   0   6  -7  108.46    5.61
   0   6  -7  106.64    5.73
   0   6  -7  100.39    4.92
   0   6  -7  114.45    5.75
   0  -6   7  118.88   15.54
   0  -6   7  122.08   14.73
   0   6  -7   99.97   12.72
   0   6  -7  107.20    5.03
   0   6  -7   98.30   10.99
   0  -6   6  269.49   22.57
   0   6  -6  238.86    7.81
   0   6  -6  223.27   19.38
   0   6  -6  248.98   17.60
   0   6  -6  247.32    8.10
   0   6  -6  245.24    8.65
   0   6  -6  248.17    9.03
   0   6  -6  254.63    8.61
   0   6  -6  241.47    9.16
   0   6  -6  252.32    8.17
   0   6  -6  250.39    8.36
   0   6  -5   45.68    3.25
   0   6  -5   44.91    3.32
   0   6  -5   47.03    3.33
   0   6  -5   41.17    8.09
   0   6  -5   43.91    3.33
   0   6  -5   43.53    3.64
   0  -6   5   52.86   10.11
   0   6  -5   42.10    2.94
   0   6  -5   45.16    3.34
   0   6  -5   44.33    2.96
   0   6  -5   44.78    7.77
   0   6  -5   42.39    3.74
   0   6  -4    7.05    3.75
   0  -6   4    5.81    2.48
   0   6  -4    6.31    1.34
   0   6  -4    7.35    1.24
   0   6  -4    5.76    1.32
   0   6  -4    6.93    1.62
   0   6  -4    2.76    4.16
   0   6  -4    8.50    1.40
   0   6  -4    8.65    1.94
   0   6  -4    7.09    1.40
   0   6  -4    7.82    1.49
   0   6  -4    6.69    1.26
   0   6  -4    6.40    1.33
   0   6  -3  203.72   16.26
   0   6  -3  215.76    8.36
   0   6  -3  200.68    6.99
   0   6  -3  210.20    7.21
   0   6  -3  210.23    7.53
   0   6  -3  202.53    6.84
   0   6  -3  186.28   17.91
   0   6  -3  205.69    6.94
   0   6  -3  210.07    8.53
   0   6  -3  201.35    7.29
   0  -6   3  201.95   19.39
   0   6  -3  200.29    7.39
   0   6  -2   69.23    3.72
   0   6  -2   65.94   10.27
   0   6  -2   70.74    3.76
   0   6  -2   68.13    3.92
   0   6  -2   63.77    3.97
   0   6  -2   69.60    4.13
   0   6  -2   72.49    4.70
   0   6  -2   72.61    9.58
   0   6  -2   69.30    4.70
   0   6  -2   68.87    3.97
   0   6  -2   72.89    4.11
   0   6  -2   75.86    4.31
   0   6  -2   71.10    4.12
   0  -6   2   64.24   11.11
   0   6  -1    2.60    0.88
   0   6  -1    2.71    0.92
   0   6  -1    3.88    1.28
   0   6  -1    2.39    0.88
   0   6  -1    0.60    2.66
   0   6  -1    3.58    3.88
   0  -6   1    0.68    2.13
   0   6  -1    2.21    0.91
   0   6  -1    3.49    1.07
   0   6  -1    2.43    1.07
   0   6  -1    3.97    1.09
   0   6  -1    2.63    1.03
   0   6   0    1.94    0.91
   0   6   0    3.35    1.20
   0  -6   0    8.21    4.05
   0   6   0    2.88    1.14
   0   6   0    3.24    1.92
   0   6   0    2.49    0.83
   0   6   0    1.87    0.91
   0   6   0    2.00    1.02
   0   6   0    1.49    0.99
   0   6   0    1.22    0.87
   0   6   0    5.53    3.36
   0   6   1    2.80    1.08
   0   6   1    0.92    0.84
   0  -6  -1    1.24    3.33
   0   6   1    2.34    0.87
   0   6   1    2.75    1.09
   0   6   1    3.76    1.24
   0   6   1    6.24    3.25
   0   6   1    1.89    0.85
   0   6   1    1.12    0.71
   0   6   1    4.40    1.18
   0   6   1    2.59    0.92
   0   6   1    2.82    2.06
   0   6   2   13.78    2.08
   0  -6  -2   12.07    4.77
   0   6   2   12.08    1.67
   0   6   2   10.23    1.86
   0   6   2   11.99    1.88
   0   6   2   13.57    2.26
   0   6   2   10.98    1.98
   0  -6  -3   34.26    8.71
   0   6   3   37.64    3.28
   0   6   3   37.81    3.51
   0   6   3   39.49    3.43
   0   6   3   40.07    3.54
   0   6   3   36.63    3.48
   0   6   3   37.12    3.36
   0   6   4   42.33    3.47
   0   6   4   44.86    3.60
   0   6   4   41.35    3.58
   0   6   4   43.47    3.78
   0   6   5    9.22    1.57
   0   6   5   12.65    1.91
   0   6   5    9.83    1.66
   0   6   6   17.41    1.83
   0   6   6   20.76    2.00
   0   6   6   19.52    1.94
   0   6   6   18.22    2.00
   0   6   6   16.98    1.69
   0   6   7    1.38    0.59
   0   6   7    1.35    0.57
   0   6   7    0.71    0.48
   0   6   7    2.81    0.71
   0   7 -13    5.70    0.96
   0   7 -13    6.26    1.00
   0   7 -12    5.00    1.12
   0   7 -12    5.66    1.17
   0   7 -12    6.09    1.37
   0   7 -12    4.82    0.87
   0   7 -11   27.86    2.74
   0   7 -11   25.81    2.44
   0   7 -11   25.89    2.56
   0   7 -10    8.99    1.75
   0   7 -10    8.10    1.71
   0   7 -10    7.61    1.48
   0   7  -9   30.49    3.10
   0   7  -9   32.94    3.31
   0   7  -9   28.41    2.90
   0  -7   9   29.83    7.97
   0   7  -8  528.40   14.35
   0   7  -8  510.48   13.97
   0   7  -8  531.44   14.57
   0   7  -8  398.44   27.51
   0  -7   8  451.97   32.14
   0   7  -8  465.68   26.00
   0  -7   8  528.73   33.20
   0   7  -8  485.25   14.19
   0   7  -8  470.50   13.84
   0   7  -8  503.77   12.93
   0   7  -8  497.55   12.81
   0   7  -7   55.83    4.06
   0   7  -7   59.38    3.99
   0   7  -7   48.57    3.33
   0   7  -7   54.93   10.40
   0  -7   7   58.41   11.73
   0   7  -7   55.36    4.46
   0   7  -7   58.08    3.86
   0   7  -7   58.19    9.24
   0  -7   7   63.77   11.11
   0   7  -7   55.31    4.18
   0   7  -7   58.65    4.15
   0   7  -7   55.22    4.31
   0   7  -6   96.54   13.79
   0  -7   6  104.52   15.38
   0   7  -6  114.96    5.06
   0   7  -6  105.27    6.09
   0   7  -6   98.23    5.32
   0   7  -6  108.41    6.36
   0   7  -6  105.27    5.35
   0   7  -6  105.95    5.58
   0   7  -6  104.07   12.51
   0   7  -6  108.83    5.37
   0   7  -6  108.29    5.60
   0   7  -6  100.78    4.90
   0   7  -5  118.30    5.90
   0   7  -5  114.43    5.51
   0   7  -5  116.93    5.30
   0   7  -5  114.42    5.29
   0   7  -5  119.96    5.94
   0   7  -5  122.33    5.83
   0   7  -5  123.35   13.45
   0   7  -5  102.11   14.32
   0  -7   5  120.63   16.89
   0   7  -5  115.99    6.50
   0   7  -5  119.13    6.77
   0   7  -4    0.99    1.16
   0   7  -4    0.42    0.66
   0   7  -4    0.03    0.57
   0   7  -4    0.93    1.08
   0   7  -4    0.44    2.84
   0   7  -4   -0.39    0.72
   0   7  -4   -1.23    2.73
   0   7  -4    0.04    0.83
   0   7  -4    0.85    1.04
   0  -7   4    1.52    3.45
   0   7  -3   10.63    1.73
   0   7  -3    9.61    1.81
   0   7  -3   10.55    1.79
   0   7  -3   10.43    1.72
   0   7  -3   11.72    1.69
   0   7  -3   13.13    2.03
   0   7  -3   12.67    4.18
   0  -7   3   14.51    6.71
   0   7  -3   13.61    2.46
   0   7  -3   11.54    1.89
   0   7  -3   14.47    2.52
   0   7  -3   13.12    5.07
   0   7  -2   30.83    2.98
   0   7  -2   29.00    2.64
   0   7  -2   30.43    2.96
   0   7  -2   30.73    2.91
   0   7  -2   31.25    2.93
   0   7  -2   28.22    6.99
   0   7  -2   32.69    2.95
   0   7  -2   36.01    2.98
   0  -7   2   32.61    8.60
   0   7  -2   31.15    3.46
   0   7  -2   30.47    7.99
   0   7  -2   28.20    2.48
   0   7  -2   31.76    3.43
   0   7  -1    9.55    1.50
   0   7  -1   10.76    4.33
   0   7  -1    8.90    1.67
   0   7  -1   10.27    1.78
   0   7  -1    9.51    1.72
   0   7  -1    8.98    1.84
   0   7  -1   10.76    2.11
   0   7  -1    7.67    3.88
   0   7  -1    8.05    1.58
   0   7  -1    9.08    1.89
   0  -7   1   12.11    6.15
   0   7  -1   11.33    1.78
   0  -7   0    4.18    4.33
   0   7   0    2.90    1.19
   0   7   0    2.26    3.50
   0   7   0    3.39    1.11
   0   7   0    2.46    0.97
   0   7   0    2.42    0.88
   0   7   0    4.40    1.29
   0   7   0    3.53    1.21
   0   7   0    3.37    1.12
   0   7   0    2.79    1.11
   0   7   0    4.40    3.31
   0   7   0    3.47    1.11
   0   7   0    2.76    1.25
   0  -7  -1   17.81    5.81
   0   7   1   19.61    2.06
   0   7   1   23.34    2.56
   0   7   1   22.13    2.50
   0   7   1   21.58    2.66
   0   7   1   21.22    2.12
   0   7   1   23.44    2.54
   0   7   1   20.51    2.11
   0   7   1   22.24    2.64
   0   7   1   23.19    2.94
   0   7   2    7.42    1.75
   0   7   2    7.91    1.60
   0   7   2    9.70    1.84
   0   7   2    8.85    1.60
   0   7   2    8.78    1.88
   0   7   3    1.64    1.19
   0   7   3    0.19    0.68
   0   7   3    0.71    0.71
   0   7   3    1.67    1.00
   0   7   3    1.46    1.14
   0   7   4   -0.59    0.69
   0   7   4    0.46    0.68
   0   7   4    0.72    0.71
   0   7   4   -1.40    0.91
   0   7   5    4.33    0.82
   0   7   5    5.48    1.00
   0   7   5    6.54    1.07
   0   7   5    4.96    0.99
   0   7   5    4.99    0.94
   0   8 -13   36.64    2.00
   0   8 -12    1.24    0.63
   0   8 -12    0.62    0.51
   0   8 -12    1.02    0.53
   0   8 -11    6.26    1.15
   0   8 -11    9.30    1.53
   0   8 -11    6.87    1.42
   0   8 -11    7.77    1.52
   0   8 -10   38.86    3.33
   0   8 -10   40.86    3.32
   0   8 -10   42.85    3.14
   0   8 -10   44.64    3.41
   0   8  -9    0.76    0.73
   0   8  -9    0.21    0.67
   0   8  -9   -0.54    1.05
   0   8  -9    0.73    0.73
   0   8  -9    0.55    0.63
   0   8  -9    0.52    0.98
   0   8  -9    1.55    0.98
   0   8  -8    0.22    0.89
   0  -8   8   -3.13    4.73
   0   8  -8    2.88    1.23
   0   8  -8    1.54    0.92
   0   8  -8   -2.02    3.08
   0   8  -8    1.52    0.86
   0   8  -8    0.89    0.67
   0   8  -8   -0.49    0.74
   0  -8   8   -5.79    4.52
   0   8  -8   -1.33    3.60
   0   8  -8    1.47    1.08
   0   8  -7   27.24    2.76
   0  -8   7   24.44    7.48
   0   8  -7   30.01    3.39
   0   8  -7   30.34    2.95
   0   8  -7   18.28    5.55
   0   8  -7   27.35    7.64
   0   8  -7   30.60    2.86
   0   8  -7   30.53    3.06
   0  -8   7   25.76    7.64
   0   8  -7   32.99    3.41
   0   8  -6   35.41    7.16
   0   8  -6   43.34    3.53
   0  -8   6   32.31    9.84
   0   8  -6   35.87    8.54
   0   8  -6   39.22    2.92
   0   8  -6   43.49    3.61
   0   8  -6   38.51    3.22
   0   8  -6   42.41    3.99
   0   8  -6   46.31    3.75
   0   8  -6   41.04    3.95
   0   8  -6   39.64    2.95
   0   8  -5   22.96    6.08
   0   8  -5   16.36    7.03
   0  -8   5   21.22    6.70
   0   8  -5   25.10    2.34
   0   8  -5   26.33    2.87
   0   8  -5   25.83    2.86
   0   8  -5   25.79    2.92
   0   8  -5   24.76    3.17
   0   8  -5   24.41    2.83
   0   8  -5   24.66    3.48
   0   8  -5   21.48    2.32
   0   8  -4    4.17    2.47
   0   8  -4    1.91    1.09
   0   8  -4    6.70    4.66
   0   8  -4    1.09    0.84
   0   8  -4    1.77    1.05
   0  -8   4    1.18    2.68
   0   8  -4    1.13    1.18
   0   8  -4    6.07    3.31
   0   8  -4    0.74    1.05
   0   8  -4    1.77    0.77
   0  -8   3   25.26    8.58
   0   8  -3   17.49    2.60
   0   8  -3   14.91    2.01
   0   8  -3   18.55    2.49
   0   8  -3   11.80    5.43
   0   8  -3   18.35    2.33
   0   8  -3   15.42    2.66
   0   8  -3   19.08    2.44
   0   8  -3   17.51    2.40
   0   8  -3   11.52    4.34
   0   8  -2   -0.39    0.70
   0   8  -2    1.23    2.10
   0   8  -2    0.32    0.86
   0   8  -2    0.66    0.99
   0   8  -2    0.19    0.97
   0   8  -2    1.12    0.81
   0  -8   2   -1.16    4.25
   0   8  -2   -0.43    0.96
   0   8  -2    1.81    0.96
   0   8  -2   -1.61    0.94
   0   8  -1   52.33    3.69
   0   8  -1   52.60    3.73
   0   8  -1   53.67    4.23
   0   8  -1   41.37    8.68
   0   8  -1   52.00    3.61
   0   8  -1   59.53    4.24
   0   8  -1   51.59    4.06
   0   8  -1   47.45    8.78
   0  -8   1   52.42   12.15
   0   8  -1   54.53    3.73
   0   8  -1   55.38    3.80
   0   8  -1   41.73    3.11
   0   8  -1   52.39    4.11
   0   8   0   24.14    2.39
   0   8   0   24.28    2.95
   0   8   0   23.91    2.29
   0   8   0   25.71    2.81
   0   8   0   26.08    2.57
   0   8   0   27.04    2.56
   0   8   0   20.92    2.48
   0   8   0   18.82    2.32
   0   8   0   23.18    2.28
   0   8   0   21.31    2.16
   0   8   1    2.76    1.10
   0   8   1    0.89    0.74
   0   8   1    3.56    1.16
   0   8   1    2.40    0.98
   0   8   1    2.36    1.10
   0   8   2   25.85    2.41
   0   8   2   24.98    2.22
   0   8   2   25.51    2.38
   0   8   2   26.58    2.56
   0   8   3    4.34    1.05
   0   8   3    5.13    0.98
   0   8   3    4.16    0.99
   0   8   4    8.80    0.91
   0   8   4    7.47    0.91
   0   8   4    8.83    1.04
   0   8   4    9.60    1.06
   0   9 -12    5.03    0.79
   0   9 -11    6.34    1.00
   0   9 -11    5.01    0.94
   0   9 -11    4.31    0.80
   0   9 -10   -0.06    0.64
   0   9 -10    1.29    0.69
   0   9 -10   -0.12    0.60
   0   9 -10    0.70    0.53
   0   9  -9    8.46    1.31
   0   9  -9    9.24    1.44
   0   9  -9   11.68    1.70
   0   9  -9    7.86    1.49
   0   9  -9    9.35    1.51
   0   9  -9   10.24    1.52
   0   9  -9    9.38    1.32
   0   9  -9    7.81    1.49
   0   9  -8   16.98    2.01
   0   9  -8   13.54    2.10
   0   9  -8   15.61    1.87
   0   9  -8   16.82    2.08
   0   9  -8   16.76    2.20
   0   9  -8   13.30    1.81
   0   9  -8   11.61    2.04
   0   9  -8   17.35    2.00
   0   9  -7   14.22    1.79
   0   9  -7   20.62    2.46
   0   9  -7   18.04    2.16
   0   9  -7   16.81    2.25
   0   9  -7   17.96    2.27
   0   9  -7   13.25    2.27
   0   9  -7   16.35    1.95
   0   9  -7   16.99    2.50
   0   9  -6    3.13    1.13
   0   9  -6    3.48    1.21
   0   9  -6    3.74    1.11
   0   9  -6    3.29    0.89
   0   9  -6    3.28    1.17
   0   9  -6    6.23    1.83
   0   9  -6    5.02    1.70
   0   9  -5    0.78    1.00
   0   9  -5    1.70    1.03
   0   9  -5   -0.08    1.00
   0   9  -5    0.01    1.03
   0   9  -5   -0.13    0.97
   0   9  -5    0.29    0.93
   0   9  -4    1.71    1.07
   0   9  -4    1.63    0.98
   0   9  -4    0.42    0.91
   0   9  -4    1.06    1.11
   0   9  -4    2.26    1.03
   0   9  -4    2.83    0.93
   0   9  -3   -0.23    0.99
   0   9  -3    0.08    0.77
   0   9  -3   -0.21    0.99
   0   9  -3    1.70    0.77
   0   9  -3    1.02    0.86
   0   9  -3   -0.62    0.85
   0   9  -3    1.52    1.02
   0   9  -2    1.32    1.04
   0   9  -2   -0.05    0.80
   0   9  -2    0.91    0.73
   0   9  -2    1.07    0.69
   0   9  -2    0.50    0.58
   0   9  -2    0.07    0.76
   0   9  -2    0.64    0.68
   0   9  -2    0.87    0.94
   0   9  -1    4.19    1.02
   0   9  -1    6.04    1.09
   0   9  -1    6.06    1.27
   0   9  -1    3.85    0.98
   0   9  -1    4.71    1.15
   0   9  -1    5.39    1.05
   0   9  -1    5.94    1.08
   0   9  -1    4.25    1.05
   0   9   0   -0.72    0.61
   0   9   0    0.41    0.52
   0   9   0   -0.32    0.68
   0   9   0    0.85    0.50
   0   9   0    0.80    0.75
   0   9   1    0.82    0.56
   0   9   1    0.90    0.52
   0   9   1    1.70    0.81
   0   9   2    2.47    0.62
   0   9   2    2.19    0.60
   0   9   2    3.23    0.64
   0  10 -10   15.36    1.19
   0  10 -10   19.08    1.37
   0  10 -10   18.12    1.52
   0  10  -9   12.97    1.48
   0  10  -9    9.33    1.02
   0  10  -9   11.27    1.25
   0  10  -8    0.61    0.63
   0  10  -8    2.28    0.76
   0  10  -8    1.56    0.80
   0  10  -8    0.72    0.70
   0  10  -8    1.64    0.62
   0  10  -7   24.17    2.56
   0  10  -7   27.21    2.30
   0  10  -7   24.58    2.59
   0  10  -7   27.64    2.34
   0  10  -7   30.72    2.48
   0  10  -7   27.88    2.26
   0  10  -6   17.77    1.98
   0  10  -6   15.68    2.11
   0  10  -6   11.75    1.80
   0  10  -6   17.16    1.90
   0  10  -6   14.09    1.79
   0  10  -6   16.39    1.84
   0  10  -5    4.33    1.31
   0  10  -5    4.86    1.12
   0  10  -5    5.84    1.22
   0  10  -5    5.10    1.31
   0  10  -5    5.78    1.10
   0  10  -5    5.34    1.13
   0  10  -4    6.95    1.50
   0  10  -4    7.29    1.23
   0  10  -4    7.04    1.18
   0  10  -4    6.01    1.11
   0  10  -4    8.06    1.44
   0  10  -4    7.51    1.30
   0  10  -3   27.15    2.12
   0  10  -3   26.39    2.20
   0  10  -3   27.20    2.13
   0  10  -3   23.94    2.27
   0  10  -3   23.83    1.86
   0  10  -3   20.95    2.20
   0  10  -2    3.45    0.73
   0  10  -2    1.20    0.50
   0  10  -2    2.44    0.63
   0  10  -2    2.88    0.78
   0  10  -1    2.34    0.62
   0  10  -1   -0.45    0.31
   0  11  -8    7.16    0.82
   0  11  -7    0.68    0.31
   0  11  -7    1.15    0.42
   0  11  -7    1.72    0.51
   0  11  -7    0.61    0.32
   0  11  -6    0.54    0.40
   0  11  -6    1.05    0.42
   0  11  -6    0.63    0.37
   0  11  -6   -0.02    0.35
   0  11  -5   -0.82    0.39
   0  11  -5    0.52    0.43
   0  11  -5    0.21    0.38
   0  11  -4    0.41    0.32
  -1  11  -3    7.59    0.85
  -1  11  -3    7.33    0.84
  -1  11  -3    9.73    1.05
  -1  11  -4    9.14    1.16
  -1  11  -4    9.05    1.09
  -1  11  -4    9.32    1.10
  -1  11  -5    3.43    0.83
  -1  11  -5    2.43    0.69
  -1  11  -5    2.95    0.82
  -1  11  -5    1.42    0.56
  -1  11  -6    0.11    0.41
  -1  11  -6    1.81    0.72
  -1  11  -6    0.83    0.60
  -1  11  -6    0.13    0.39
  -1  11  -7   -0.43    0.43
  -1  11  -7    0.44    0.41
  -1  11  -7    0.25    0.46
  -1  11  -7   -0.13    0.46
  -1  11  -8    8.14    0.97
  -1  11  -8    6.08    0.75
  -1  11  -8    7.33    0.91
  -1  11  -8    8.23    1.03
  -1  11  -9    8.47    0.98
  -1  10   1    0.60    0.28
  -1  10   0    6.98    1.01
  -1  10   0    7.45    1.02
  -1  10   0    7.43    1.03
  -1  10  -1    0.88    0.51
  -1  10  -1    1.35    0.61
  -1  10  -1    0.36    0.39
  -1  10  -1    1.29    0.62
  -1  10  -1    0.30    0.53
  -1  10  -2    0.52    0.63
  -1  10  -2    1.66    0.70
  -1  10  -2   -0.55    0.58
  -1  10  -2    0.45    0.50
  -1  10  -2    0.91    0.65
  -1  10  -2    0.66    0.82
  -1  10  -3   17.92    1.84
  -1  10  -3   16.27    1.84
  -1  10  -3   17.46    2.23
  -1  10  -3   17.29    1.95
  -1  10  -3   17.01    1.99
  -1  10  -3   14.73    1.61
  -1  10  -3   15.84    2.18
  -1  10  -4   27.91    2.50
  -1  10  -4   30.53    3.17
  -1  10  -4   24.29    2.24
  -1  10  -4   31.14    2.73
  -1  10  -4   26.18    2.93
  -1  10  -4   30.15    2.70
  -1  10  -5    4.91    1.15
  -1  10  -5    5.79    1.32
  -1  10  -5    3.06    1.09
  -1  10  -5    6.02    1.56
  -1  10  -5    6.11    1.27
  -1  10  -5    6.22    1.58
  -1  10  -6    1.03    0.82
  -1  10  -6   -0.86    0.82
  -1  10  -6   -0.29    0.98
  -1  10  -6    0.10    0.82
  -1  10  -6    1.08    1.07
  -1  10  -6   -0.37    0.74
  -1  10  -7    1.24    0.88
  -1  10  -7   -0.51    0.70
  -1  10  -7    0.64    0.69
  -1  10  -7   -0.12    0.77
  -1  10  -7    1.95    0.85
  -1  10  -7    0.74    0.80
  -1  10  -7    1.42    0.77
  -1  10  -8   51.44    3.68
  -1  10  -8   52.32    3.73
  -1  10  -8   59.68    3.39
  -1  10  -8   57.55    3.24
  -1  10  -8   61.39    3.73
  -1  10  -8   60.03    3.44
  -1  10  -8   53.40    3.34
  -1  10  -9    0.88    0.41
  -1  10  -9    1.55    0.76
  -1  10  -9    2.23    0.67
  -1  10  -9    0.82    0.80
  -1  10 -10    2.50    0.57
  -1  10 -10    3.27    0.85
  -1  10 -10    1.92    0.60
  -1  10 -11    1.16    0.44
  -1   9   3    0.22    0.32
  -1   9   3    0.02    0.37
  -1   9   3    0.22    0.40
  -1   9   3    0.68    0.48
  -1   9   2   50.94    2.74
  -1   9   2   58.05    3.08
  -1   9   2   52.21    3.06
  -1   9   2   54.05    2.96
  -1   9   1   29.95    2.57
  -1   9   1   26.95    2.21
  -1   9   1   33.40    2.68
  -1   9   1   30.98    2.48
  -1   9   0    4.34    1.15
  -1   9   0    3.69    0.89
  -1   9   0    6.19    1.21
  -1   9   0    4.41    1.27
  -1   9   0    5.02    1.05
  -1   9   0    4.95    1.19
  -1   9   0    4.46    1.06
  -1   9  -1    6.07    1.51
  -1   9  -1    7.21    1.27
  -1   9  -1    9.21    1.78
  -1   9  -1    9.24    1.57
  -1   9  -1    6.95    1.31
  -1   9  -1    8.62    1.64
  -1   9  -1    5.87    1.22
  -1   9  -1    6.89    1.33
  -1   9  -1    5.92    1.44
  -1   9  -1    7.64    1.21
  -1   9  -2   24.94    2.36
  -1   9  -2   26.20    2.45
  -1   9  -2   29.62    2.88
  -1   9  -2   27.51    3.12
  -1   9  -2   25.34    2.61
  -1   9  -2   31.43    2.96
  -1   9  -2   32.69    2.93
  -1   9  -2   28.38    3.22
  -1   9  -3    0.36    0.78
  -1   9  -3   -0.23    1.40
  -1   9  -3    1.08    0.77
  -1   9  -3    1.15    0.83
  -1   9  -3   -0.04    0.55
  -1   9  -3   -0.20    1.03
  -1   9  -3    1.98    0.88
  -1   9  -3    0.99    1.14
  -1   9  -4    3.72    1.56
  -1   9  -4    2.55    1.00
  -1   9  -4    8.67    5.16
  -1   9  -4    3.83    1.35
  -1   9  -4    4.57    2.20
  -1   9  -4    2.34    1.13
  -1   9  -4    2.54    0.91
  -1   9  -4    3.18    8.76
  -1   9  -4    4.19    1.29
   1  -9   4    5.69    2.99
  -1   9  -5    8.35    5.41
  -1   9  -5    3.71    1.20
  -1   9  -5    1.46    0.77
  -1   9  -5    4.36    1.34
  -1   9  -5    1.78    1.54
   1  -9   5   -2.69    2.96
  -1   9  -5    3.76    1.24
  -1   9  -5    2.12    1.91
  -1   9  -5    2.17    1.15
  -1   9  -5    2.52    1.06
  -1   9  -6   -3.21    2.98
  -1   9  -6    2.20    1.24
  -1   9  -6    3.41    1.15
  -1   9  -6    5.16    4.08
  -1   9  -6    6.10    1.51
  -1   9  -6    2.90    1.37
   1  -9   6    7.57    6.72
  -1   9  -6    7.97    2.00
  -1   9  -6    3.63    1.31
  -1   9  -7   20.13    2.84
  -1   9  -7   22.19    2.77
  -1   9  -7   18.96    2.35
  -1   9  -7   19.90    2.48
  -1   9  -7   17.05    1.98
  -1   9  -7   19.93    2.16
  -1   9  -7   19.81    2.25
  -1   9  -8    3.41    1.17
  -1   9  -8    3.11    1.21
  -1   9  -8    3.56    0.94
  -1   9  -8    1.31    1.17
  -1   9  -8    3.33    0.99
  -1   9  -8    3.97    1.08
  -1   9  -8    2.24    0.97
  -1   9  -9   16.92    1.77
  -1   9  -9   18.23    2.16
  -1   9  -9   13.16    1.87
  -1   9  -9   15.03    1.68
  -1   9  -9   15.90    2.11
  -1   9  -9   14.26    1.85
  -1   9  -9   13.84    1.58
  -1   9  -9   13.52    1.74
  -1   9 -10   14.43    1.93
  -1   9 -10   12.96    1.48
  -1   9 -10   12.23    1.63
  -1   9 -11    0.96    0.61
  -1   9 -11    2.03    0.76
  -1   9 -12   18.01    1.42
  -1   9 -12   18.65    1.60
  -1   8   5    2.05    0.50
  -1   8   5    1.75    0.50
  -1   8   5    1.84    0.54
  -1   8   4   -0.99    0.54
  -1   8   4    0.07    0.53
  -1   8   4    0.92    0.62
  -1   8   3    2.86    0.99
  -1   8   3    0.47    0.64
  -1   8   3    2.66    0.96
  -1   8   3    2.19    0.80
  -1   8   3    1.99    0.87
  -1   8   2    1.49    1.10
  -1   8   2    0.80    0.93
  -1   8   2   -0.23    0.78
  -1   8   2    0.08    0.82
  -1   8   2    1.28    0.78
  -1   8   2    0.91    0.64
  -1   8   1    6.26    1.38
  -1   8   1    8.90    1.72
  -1   8   1    9.24    1.77
  -1   8   1    9.11    1.71
  -1   8   1    8.96    1.93
  -1   8   0    1.80    0.70
  -1   8   0    1.79    0.84
  -1   8   0    0.10    0.82
   1  -8   0   -0.11    3.25
  -1   8   0    2.49    1.10
  -1   8   0    0.56    0.76
  -1   8   0    1.50    0.91
  -1   8   0    2.28    1.24
  -1   8   0    2.96    1.04
  -1   8   0    1.63    0.99
  -1   8   0    2.05    1.05
  -1   8  -1   85.47    4.60
  -1   8  -1   89.28    4.98
  -1   8  -1   90.26    5.63
  -1   8  -1   96.51    5.07
  -1   8  -1   95.07    5.91
  -1   8  -1   91.70    5.46
  -1   8  -1   87.09    4.88
  -1   8  -1   64.51   10.02
  -1   8  -1   72.64   12.39
   1  -8   1   54.95   12.78
  -1   8  -1   86.27    4.62
  -1   8  -1   87.21    5.19
  -1   8  -2   33.00    2.98
  -1   8  -2   34.87    3.26
  -1   8  -2   30.76    8.13
  -1   8  -2   33.73    3.12
  -1   8  -2   29.76    3.07
  -1   8  -2   34.68    3.18
  -1   8  -2   32.43    3.54
  -1   8  -2   37.87    3.32
  -1   8  -2   32.07    6.83
  -1   8  -2   31.97    2.85
   1  -8   2   35.01   10.31
  -1   8  -2   34.51    3.78
  -1   8  -3    3.73    1.15
  -1   8  -3    1.49    1.12
   1  -8   3   10.28    5.95
  -1   8  -3    9.40    5.06
  -1   8  -3    4.36    1.88
  -1   8  -3    1.29    0.93
  -1   8  -3    3.57    1.22
  -1   8  -3    4.82    1.52
  -1   8  -3    3.05    1.03
  -1   8  -3    2.41    2.10
  -1   8  -3    4.53    1.26
  -1   8  -3    3.22    1.13
   1  -8   4   11.10    5.08
  -1   8  -4   12.05    6.14
  -1   8  -4   14.77    2.06
  -1   8  -4   13.96    4.82
  -1   8  -4   15.23    2.20
  -1   8  -4   15.90    2.35
  -1   8  -4   16.90    2.75
  -1   8  -4   16.86    2.78
  -1   8  -4   14.41    2.37
  -1   8  -5    1.00    0.87
  -1   8  -5    1.32    0.96
  -1   8  -5    0.84    0.65
  -1   8  -5    1.34    1.32
  -1   8  -5    2.74    1.09
   1  -8   5    2.37    3.00
  -1   8  -5    1.16    2.44
  -1   8  -5    0.73    1.18
  -1   8  -5    1.35    1.21
  -1   8  -5    0.05    2.54
  -1   8  -6  615.86   32.44
  -1   8  -6  655.02   15.94
  -1   8  -6  646.67   17.82
  -1   8  -6  664.96   16.51
   1  -8   6  591.57   38.92
  -1   8  -6  678.77   16.48
  -1   8  -6  589.74   15.16
  -1   8  -6  547.56   35.05
  -1   8  -6  642.88   18.21
  -1   8  -6  654.90   16.32
  -1   8  -7   44.72    3.50
  -1   8  -7   45.95    4.01
   1  -8   7   55.50   10.21
  -1   8  -7   50.08    3.69
  -1   8  -7   46.54    3.48
  -1   8  -7   41.14    9.86
  -1   8  -7   49.76    3.66
  -1   8  -7   46.45    4.24
  -1   8  -7   49.35    3.63
  -1   8  -7   45.48    8.57
   1  -8   7   32.97    8.88
  -1   8  -8  186.55    8.17
  -1   8  -8  163.07   15.62
   1  -8   8  147.71   18.15
  -1   8  -8  203.48    7.48
  -1   8  -8  172.12   18.37
  -1   8  -8  202.41    7.40
  -1   8  -8  202.74    7.72
  -1   8  -8  202.79    8.31
  -1   8  -8  195.13    7.44
   1  -8   8  198.88   19.27
  -1   8  -8  201.05    8.63
  -1   8  -9    1.83    1.03
  -1   8  -9    1.34    0.90
  -1   8  -9    0.89    0.65
  -1   8  -9    0.95    0.65
  -1   8 -10   31.91    3.07
  -1   8 -10   28.80    2.43
  -1   8 -10   27.80    2.41
  -1   8 -10   30.88    3.02
  -1   8 -11   22.86    2.43
  -1   8 -11   22.84    2.38
  -1   8 -11   22.52    2.30
  -1   8 -11   19.42    1.77
  -1   8 -12    1.38    0.71
  -1   8 -12    0.51    0.51
   1  -8  13   -0.01    0.42
  -1   8 -13    0.04    0.38
  -1   7   6   31.20    2.03
  -1   7   6   31.95    2.04
  -1   7   6   25.87    1.88
  -1   7   6   27.65    1.82
  -1   7   5    1.45    0.78
  -1   7   5    1.34    0.80
  -1   7   5    1.85    0.69
  -1   7   4   70.85    4.23
  -1   7   4   76.82    4.61
  -1   7   4   78.27    4.58
  -1   7   4   72.96    4.55
  -1   7   3   41.98    3.54
  -1   7   3   43.01    3.78
  -1   7   3   41.15    3.53
  -1   7   3   45.61    3.74
  -1   7   3   41.81    3.59
  -1   7   2   10.36    1.93
  -1   7   2   11.51    1.99
  -1   7   2   10.12    1.88
   1  -7  -2    4.90    3.09
  -1   7   2   10.73    2.01
  -1   7   1   15.43    2.21
  -1   7   1   14.80    2.16
  -1   7   1   13.82    1.82
  -1   7   1   13.68    2.10
  -1   7   1   11.50    1.89
   1  -7  -1   15.53    6.34
  -1   7   1   12.65    1.98
  -1   7   1   15.48    2.25
  -1   7   1   13.69    1.75
  -1   7   0  327.11   10.51
  -1   7   0  318.26   10.39
  -1   7   0  316.72   10.83
   1  -7   0  275.89   26.16
  -1   7   0  306.88    9.62
  -1   7   0  298.26    9.14
  -1   7   0  306.36    9.70
  -1   7   0  317.69   10.98
  -1   7   0  265.16   22.05
  -1   7   0  323.16   10.05
  -1   7   0  268.75   19.41
  -1   7  -1    2.50    1.42
  -1   7  -1    2.37    1.15
   1  -7   1   -0.08    2.67
  -1   7  -1    3.47    1.17
  -1   7  -1    2.45    0.95
  -1   7  -1    1.82    0.98
  -1   7  -1   -2.49    3.22
  -1   7  -1   -0.60    2.91
  -1   7  -1    1.54    0.88
  -1   7  -1    1.64    0.77
  -1   7  -1    0.76    0.72
  -1   7  -1    1.90    0.96
  -1   7  -2   56.44   10.85
  -1   7  -2   53.58    3.68
  -1   7  -2   53.14    3.80
   1  -7   2   58.61   11.64
  -1   7  -2   54.24    3.87
  -1   7  -2   55.09    3.88
  -1   7  -2   56.80    9.12
  -1   7  -2   60.89    4.59
  -1   7  -2   55.53    4.50
  -1   7  -2   59.19    3.96
  -1   7  -2   54.67    3.64
  -1   7  -3   30.60    3.35
  -1   7  -3   30.07    2.91
  -1   7  -3   29.50    2.55
  -1   7  -3   32.43    2.85
  -1   7  -3   32.46    2.96
  -1   7  -3   29.57    6.78
  -1   7  -3   33.03    8.29
  -1   7  -3   30.61    2.85
  -1   7  -3   32.42    3.43
   1  -7   3   33.69    8.74
  -1   7  -4   15.73    5.68
  -1   7  -4   10.29    1.72
  -1   7  -4   12.53    1.90
  -1   7  -4   10.01    1.77
  -1   7  -4   13.27    2.32
   1  -7   4   10.92    5.30
  -1   7  -4   11.90    4.28
  -1   7  -4   12.35    2.37
  -1   7  -4   10.51    1.51
  -1   7  -4   11.75    1.80
  -1   7  -5    2.10    2.67
   1  -7   5    3.50    2.57
  -1   7  -5    1.93    1.25
  -1   7  -5    2.23    1.05
  -1   7  -5    2.60    1.02
  -1   7  -5    2.22    1.04
  -1   7  -5    6.43    3.72
  -1   7  -5    2.61    1.31
  -1   7  -5    0.26    0.79
  -1   7  -6    7.41    1.50
  -1   7  -6    7.43    1.33
  -1   7  -6    4.64    2.66
  -1   7  -6    7.94    1.62
  -1   7  -6    6.74    1.41
  -1   7  -6    4.26    2.93
  -1   7  -6    5.90    1.73
  -1   7  -6    6.61    1.53
   1  -7   6    7.34    4.18
  -1   7  -6    5.85    1.30
  -1   7  -7   11.39    3.82
   1  -7   7   22.83    6.77
  -1   7  -7   14.05    2.25
  -1   7  -7   15.79    2.04
  -1   7  -7   14.35    1.88
  -1   7  -7   10.22    3.53
   1  -7   7   14.07    5.75
  -1   7  -7   14.60    1.91
  -1   7  -7   13.44    2.27
  -1   7  -7   14.25    2.06
  -1   7  -7   15.54    2.04
  -1   7  -8   80.08   10.16
  -1   7  -8   89.57    5.36
  -1   7  -8   95.59    5.46
  -1   7  -8   87.30    4.86
   1  -7   8  103.75   13.81
   1  -7   8   65.46   11.60
  -1   7  -8   90.19    4.53
  -1   7  -8   67.47    4.34
  -1   7  -8   75.11   11.43
  -1   7  -8   92.18    4.60
  -1   7  -8   85.43    5.10
  -1   7  -9    2.86    1.02
   1  -7   9    4.34    3.56
  -1   7  -9    3.80    1.51
  -1   7  -9    1.64    0.99
  -1   7  -9    3.73    1.13
  -1   7 -10    1.71    1.16
  -1   7 -10   -0.16    0.86
  -1   7 -10    0.44    1.00
  -1   7 -10    0.81    0.73
  -1   7 -11    4.02    0.91
  -1   7 -11    5.54    1.38
  -1   7 -11    5.14    1.20
  -1   7 -11    5.09    1.05
  -1   7 -12    0.01    0.68
  -1   7 -12   -0.42    0.59
  -1   7 -13   -0.07    0.44
  -1   7 -13    0.29    0.54
   1  -7  13   -0.97    0.57
  -1   6   7    5.14    0.88
  -1   6   7    6.34    1.05
  -1   6   7    5.66    1.08
  -1   6   7    6.15    1.04
  -1   6   6   12.48    1.65
  -1   6   6   15.64    1.84
  -1   6   6   18.71    2.08
  -1   6   5    3.08    1.37
  -1   6   5    1.47    1.03
  -1   6   5    2.80    1.05
  -1   6   5    2.59    1.20
   1  -6  -4   31.34    7.25
  -1   6   4   23.17    2.65
  -1   6   4   21.77    2.64
   1  -6  -4   20.36    6.67
  -1   6   4   22.39    2.76
  -1   6   4   22.67    2.74
   1  -6  -3  184.63   17.02
  -1   6   3  243.67    9.06
  -1   6   3  251.20    9.31
  -1   6   3  246.48    9.25
  -1   6   3  255.73    9.45
   1  -6  -3  188.23   20.65
   1  -6  -2   72.27   13.14
  -1   6   2   95.90    5.33
   1  -6  -2   73.37    9.75
  -1   6   2   98.37    5.36
  -1   6   2   91.78    5.11
  -1   6   2   95.89    5.42
  -1   6   1  439.85   23.03
  -1   6   1  502.92   13.22
  -1   6   1  498.88   13.18
   1  -6  -1  462.90   31.88
  -1   6   1  464.49   11.90
  -1   6   1  451.81   26.42
   1  -6  -1  423.40   22.58
  -1   6   1  494.55   13.25
  -1   6   1  471.58   11.97
  -1   6   1  471.71   13.27
  -1   6   1  508.78   13.40
  -1   6   0   59.23    4.06
  -1   6   0   51.39    3.98
  -1   6   0   59.22    3.78
  -1   6   0   55.51    3.71
  -1   6   0   54.31    3.57
   1  -6   0   50.48   10.42
  -1   6   0   56.35    3.79
  -1   6   0   53.14    8.03
  -1   6   0   56.73    3.52
  -1   6   0   53.13    3.44
  -1   6   0   56.12    3.36
  -1   6   0   55.10    9.24
  -1   6  -1   10.53    3.69
  -1   6  -1   15.21    1.90
  -1   6  -1   13.86    1.78
  -1   6  -1   13.83    2.00
  -1   6  -1   11.57    1.90
  -1   6  -1   13.14    1.77
  -1   6  -1   13.58    1.69
  -1   6  -1   13.72    1.82
  -1   6  -1   12.55    1.61
   1  -6   1   17.41    5.48
   1  -6   2  266.84   21.88
  -1   6  -2  283.88    9.51
  -1   6  -2  276.71    8.34
  -1   6  -2  270.68    8.60
  -1   6  -2  277.30    8.64
  -1   6  -2  261.93   20.46
  -1   6  -2  277.85    8.53
  -1   6  -2  261.43   15.80
  -1   6  -3   42.82    8.28
  -1   6  -3   40.66    2.98
  -1   6  -3   43.35    3.08
   1  -6   3   47.56    9.02
  -1   6  -3   36.51    6.39
  -1   6  -3   44.41    3.49
  -1   6  -3   41.42    2.96
  -1   6  -4 1568.95   29.62
  -1   6  -4 1597.21   30.04
  -1   6  -4 1550.30   49.47
   1  -6   4 1688.34   57.15
  -1   6  -4 1576.44   31.15
  -1   6  -4 1606.18   29.70
  -1   6  -4 1600.88   29.77
  -1   6  -5    8.80    1.47
  -1   6  -5    6.89    1.28
   1  -6   5   10.47    4.18
  -1   6  -5   15.72    5.29
  -1   6  -5    8.68    1.51
  -1   6  -5    9.00    1.56
  -1   6  -5    5.68    3.62
  -1   6  -5   10.45    1.84
  -1   6  -6   90.66   11.84
  -1   6  -6   85.09    4.59
  -1   6  -6   94.01   12.33
  -1   6  -6   86.00    5.11
  -1   6  -6   85.07    4.51
  -1   6  -6   90.62    4.51
  -1   6  -6   90.42    5.12
   1  -6   6  111.25   13.92
  -1   6  -6   87.11    4.78
   1  -6   6   87.36   10.48
  -1   6  -6   99.49   10.55
  -1   6  -6   91.94    4.56
  -1   6  -7   31.49    2.65
  -1   6  -7   33.89    2.99
  -1   6  -7   31.11    3.04
  -1   6  -7   32.94    3.13
  -1   6  -7   35.91    2.91
  -1   6  -7   32.23    7.26
  -1   6  -7   35.35    2.76
   1  -6   7   45.94    8.71
  -1   6  -7   33.48    2.91
   1  -6   7   34.34    7.64
  -1   6  -7   38.93    6.63
   1  -6   7   34.68    7.22
   1  -6   8  102.36   13.30
  -1   6  -8   91.90    4.92
  -1   6  -8   89.87    5.18
  -1   6  -8   97.64    5.09
   1  -6   8   85.62   12.58
   1  -6   8  103.52   12.89
   1  -6   9   36.16    8.99
  -1   6  -9   48.78    3.98
  -1   6  -9   45.12    3.78
  -1   6  -9   43.91    3.50
   1  -6   9   42.91    8.98
   1  -6   9   37.90    7.31
  -1   6  -9   26.79    2.71
  -1   6 -10   34.64    3.09
  -1   6 -10   31.86    2.77
  -1   6 -10   36.30    3.29
   1  -6  10   31.72    8.47
   1  -6  10   35.20    7.40
  -1   6 -10   41.33    3.61
  -1   6 -11   35.84    3.01
  -1   6 -11   34.10    2.63
  -1   6 -11   43.78    3.62
  -1   6 -11   39.93    3.31
  -1   6 -12    0.94    0.66
  -1   6 -12    1.31    0.60
  -1   6 -12    0.02    0.72
  -1   6 -13    4.22    0.87
  -1   5   9    8.62    0.85
  -1   5   8   39.83    2.51
  -1   5   8   39.60    2.46
  -1   5   7   -0.66    0.66
  -1   5   7   -0.68    0.74
  -1   5   7   -0.58    0.90
  -1   5   6   50.17    3.43
  -1   5   6   56.10    3.89
  -1   5   6   60.31    4.30
  -1   5   6   57.47    3.93
   1  -5  -5   -1.81    3.04
  -1   5   5    0.28    0.77
   1  -5  -5    2.08    3.32
  -1   5   5    0.46    0.98
  -1   5   5    0.61    0.96
  -1   5   5    0.96    0.93
  -1   5   5    2.04    1.10
  -1   5   4    6.32    1.46
   1  -5  -4    7.13    4.74
  -1   5   4    6.12    1.53
   1  -5  -4    5.85    3.81
  -1   5   4    6.69    1.60
   1  -5  -4    9.13    4.60
   1  -5  -3   24.99    5.97
  -1   5   3   24.64    2.66
  -1   5   3   23.76    2.68
   1  -5  -3   20.64    6.32
  -1   5   3   26.40    2.78
  -1   5   3   28.39    2.73
  -1   5   2   66.43    8.66
  -1   5   2   77.09    4.43
   1  -5  -2   68.28    8.79
   1  -5  -2   68.80   11.46
  -1   5   2   70.05    4.18
  -1   5   2   77.28    8.25
  -1   5   2   73.07    3.95
  -1   5   2   78.19    4.39
  -1   5   1  117.57   11.76
  -1   5   1  122.17    5.30
   1  -5  -1  111.23   10.16
   1  -5  -1  118.39   13.89
  -1   5   1  117.26    5.27
  -1   5   1  123.58    5.37
  -1   5   1  117.02    5.35
  -1   5   1  120.76    5.27
  -1   5   1  118.95    5.17
   1  -5   0  123.47    9.49
   1  -5   0  121.24   13.69
  -1   5   0  119.48   12.10
  -1   5   0  136.96    5.66
  -1   5  -1  156.63    6.13
  -1   5  -1  144.28   13.33
  -1   5  -1  155.39   10.25
   1  -5   1  145.09    8.83
   1  -5   1  151.39   14.29
  -1   5  -2  120.64   12.10
  -1   5  -2  125.79    5.41
  -1   5  -2  131.31   10.30
   1  -5   2  130.34   13.10
   1  -5   3    1.15    2.50
  -1   5  -3   -0.37    0.81
  -1   5  -3    1.58    2.23
  -1   5  -3    1.94    2.62
  -1   5  -4 1722.00   48.79
   1  -5   4 1764.22   52.35
  -1   5  -4 1650.92   30.77
  -1   5  -4 1570.64   49.31
   1  -5   4 1640.82   42.20
  -1   5  -5   42.12    3.05
   1  -5   5   49.97    8.00
  -1   5  -5   38.21    7.07
   1  -5   5   43.70    6.50
  -1   5  -5   44.94    7.53
  -1   5  -6   21.62    2.22
  -1   5  -6   21.27    5.31
  -1   5  -6   19.31    2.22
  -1   5  -6   16.18    5.19
  -1   5  -6   21.09    2.14
   1  -5   6   25.32    5.81
   1  -5   6   25.20    5.97
  -1   5  -6   22.85    2.27
   1  -5   6   26.04    5.64
  -1   5  -7    2.76    2.64
  -1   5  -7    1.87    0.74
   1  -5   7   -0.97    2.39
  -1   5  -7    4.97    2.34
  -1   5  -7    3.08    0.99
   1  -5   7    6.58    3.55
   1  -5   7    3.67    2.69
  -1   5  -7    3.80    0.97
  -1   5  -7    2.75    1.02
  -1   5  -7    1.43    1.64
  -1   5  -8    2.42    0.87
  -1   5  -8    1.07    0.80
   1  -5   8    3.32    3.03
   1  -5   8    2.57    2.11
   1  -5   9  168.22   19.17
  -1   5  -9  168.73    7.21
   1  -5   9  179.12   17.13
   1  -5   9  143.84   13.94
   1  -5   9  158.84   14.07
  -1   5  -9  181.03    7.65
  -1   5  -9  168.08    7.30
   1  -5  10   24.01    7.89
   1  -5  10   20.31    6.74
  -1   5 -10   18.82    2.40
   1  -5  10   23.67    6.41
  -1   5 -10   21.98    2.70
  -1   5 -10   19.87    2.48
  -1   5 -11   35.03    3.09
  -1   5 -11   37.20    3.29
  -1   5 -11   34.20    3.11
  -1   5 -12  133.15    5.50
  -1   5 -12  127.40    5.64
  -1   5 -12  132.91    5.46
  -1   5 -13    1.84    0.63
  -1   4   9   -0.05    0.47
  -1   4   9   -0.57    0.51
  -1   4   9    0.19    0.58
  -1   4   9    0.63    0.63
  -1   4   8   81.00    4.35
  -1   4   8   77.43    4.16
  -1   4   8   77.70    4.29
  -1   4   8   74.67    4.01
  -1   4   7    0.51    0.73
  -1   4   7    1.90    1.01
   1  -4  -7   -0.11    2.40
  -1   4   7    0.94    0.86
  -1   4   7    2.04    1.08
  -1   4   6   26.37    2.91
   1  -4  -6   29.84    8.36
   1  -4  -6   21.45    6.43
  -1   4   6   26.36    2.74
  -1   4   6   25.65    2.79
  -1   4   5  116.25    5.81
  -1   4   5  112.35    5.85
  -1   4   5  109.81    5.76
  -1   4   5  108.54    5.48
   1  -4  -5  122.28   15.47
  -1   4   5   90.15   10.44
   1  -4  -5   95.79   12.32
  -1   4   5  104.94    5.39
  -1   4   4    1.17    0.81
  -1   4   4    1.09    0.81
  -1   4   4    3.36    1.26
   1  -4  -4   -0.12    1.97
   1  -4  -4    1.42    2.24
  -1   4   4    0.90    0.65
  -1   4   4    3.45    1.11
   1  -4  -4    3.64    3.09
  -1   4   4    5.39    2.81
   1  -4  -3  368.43   24.16
   1  -4  -3  388.88   21.26
  -1   4   3  365.89   17.91
  -1   4   3  379.90   10.41
  -1   4   3  355.67   10.36
  -1   4   3  385.83   10.66
  -1   4   2  520.39   22.54
  -1   4   2  574.18   12.58
   1  -4  -2  556.77   23.65
   1  -4  -2  535.10   28.17
   1  -4  -1    9.30    3.82
  -1   4   1   10.13    3.71
  -1   4   1    8.24    1.26
   1  -4  -1   10.33    2.95
  -1   4   0    4.85    1.51
   1  -4   0    6.32    2.30
  -1   4   0    5.53    1.05
   1  -4   0    7.96    3.03
   1  -4   1  901.60   32.26
  -1   4  -1  885.29   17.70
   1  -4   1  864.33   22.36
  -1   4  -1  916.64   25.79
  -1   4  -1  924.35   21.43
   1  -4   2 1154.93   36.28
  -1   4  -2 1186.43   31.96
  -1   4  -2 1100.97   20.91
  -1   4  -2 1093.06   23.28
  -1   4  -3  157.59    5.36
   1  -4   3  155.61    9.44
   1  -4   3  170.88   12.39
  -1   4  -3  171.76   11.48
  -1   4  -4   17.12    1.69
   1  -4   4   16.59    3.85
  -1   4  -4   20.04    4.43
   1  -4   4   14.79    3.52
   1  -4   5   46.53    6.71
  -1   4  -5   47.79    7.42
  -1   4  -5   45.49    6.50
   1  -4   5   46.33    6.87
  -1   4  -5   43.21    2.82
  -1   4  -6    5.76    2.83
   1  -4   6    6.78    3.65
   1  -4   6   10.27    3.55
   1  -4   6    6.35    2.27
  -1   4  -6    8.86    4.28
  -1   4  -6    4.55    0.90
  -1   4  -6    6.69    3.37
  -1   4  -7  431.75   24.70
   1  -4   7  378.89   10.32
   1  -4   7  401.14   25.11
   1  -4   7  411.56   22.74
  -1   4  -7  374.55   23.63
   1  -4   7  368.66   19.56
   1  -4   8   55.95   10.32
   1  -4   8   50.69    7.30
   1  -4   8   58.25    9.17
   1  -4   8   52.10    3.51
   1  -4   8   53.01    3.59
  -1   4  -8   55.80    3.91
  -1   4  -8   56.49    9.66
   1  -4   9   -0.56    2.78
  -1   4  -9    4.90    3.92
  -1   4  -9    1.87    1.04
   1  -4   9    0.44    2.26
   1  -4   9    4.25    3.38
   1  -4   9    0.94    0.68
   1  -4   9    1.42    0.78
   1  -4  10   19.98    6.50
  -1   4 -10   19.10    2.48
   1  -4  10   17.51    6.46
   1  -4  10   20.98    6.10
   1  -4  10   15.10    2.03
  -1   4 -10   20.50    6.40
   1  -4  11   11.63    1.78
  -1   4 -11   14.05    1.96
   1  -4  11    8.70    1.66
  -1   4 -12   17.26    1.94
  -1   4 -12   17.38    2.06
  -1   4 -12   15.62    1.86
   1  -4  12   17.36    1.91
  -1   4 -13    0.34    0.42
  -1   4 -13    0.53    0.45
  -1   3  10   11.42    1.29
  -1   3  10   14.30    1.28
  -1   3  10   15.44    1.61
  -1   3  10   13.94    1.53
  -1   3   9   -0.16    0.63
  -1   3   9    0.64    0.63
  -1   3   9    1.49    0.81
  -1   3   8  103.14    5.67
  -1   3   8   97.43    4.97
  -1   3   8   96.19    4.96
   1  -3  -7   10.64    4.44
  -1   3   7   11.87    1.85
  -1   3   7   14.13    2.19
  -1   3   7    8.16    4.16
  -1   3   7   14.10    1.99
   1  -3  -7   13.49    5.89
  -1   3   6    3.80    1.28
  -1   3   6    1.10    2.32
  -1   3   6    3.22    1.22
  -1   3   6    2.24    0.83
  -1   3   6    2.80    0.96
  -1   3   6    2.02    0.99
   1  -3  -6    5.72    3.68
   1  -3  -6    0.94    2.80
  -1   3   5   37.24    3.12
  -1   3   5   39.72    3.15
   1  -3  -5   42.58    8.27
  -1   3   5   39.28    2.98
   1  -3  -5   38.94    7.88
  -1   3   5   36.28    3.04
  -1   3   5   34.35    6.11
  -1   3   4  133.60    5.61
  -1   3   4  135.20    5.46
  -1   3   4  125.60   10.82
   1  -3  -4  154.13   14.33
  -1   3   4  140.89    5.82
   1  -3  -4  149.58   14.48
   1  -3  -4  140.58   12.63
  -1   3   4  130.62    5.43
  -1   3   3  643.14   20.85
  -1   3   3  626.01   19.01
  -1   3   3  703.72   24.22
   1  -3  -3  735.25   27.11
   1  -3  -3  725.25   30.82
  -1   3   2    3.94    1.80
  -1   3   2    5.94    1.35
   1  -3  -2    4.63    2.21
   1  -3  -2    5.79    3.52
  -1   3   1   56.87    3.92
  -1   3   1   51.97    2.55
  -1   3   1   59.70    4.57
   1  -3  -1   56.42    5.58
  -1   3   1   53.48    5.40
   1  -3  -1   53.79    7.13
   1  -3   0 1238.81   35.41
   1  -3   0 1268.10   29.00
  -1   3   0 1276.44   27.89
  -1   3   0 1235.42   20.82
  -1   3  -1  482.04   15.61
   1  -3   1  503.87   19.15
  -1   3  -1  480.42   13.15
   1  -3   1  442.04   12.90
   1  -3   2 4233.10   80.00
  -1   3  -2 4126.87   76.90
   1  -3   2 4107.17   73.63
   1  -3   3  194.96   10.85
  -1   3  -3  209.15   11.72
   1  -3   3  197.18   11.46
  -1   3  -4   12.95    3.36
   1  -3   4   13.42    3.46
  -1   3  -4   13.04    1.78
   1  -3   4   13.33    3.41
  -1   3  -4   14.82    3.74
  -1   3  -5  384.51   19.07
   1  -3   5  368.50   16.50
   1  -3   5  380.30   17.39
  -1   3  -5  342.70   18.51
  -1   3  -5  311.40   14.88
  -1   3  -5  371.83   12.67
   1  -3   5  381.19   20.18
   1  -3   6  408.26   14.15
   1  -3   6  503.66   22.35
  -1   3  -6  434.52   15.99
   1  -3   6  463.48   24.49
  -1   3  -6  386.40   15.91
  -1   3  -6  471.75   23.14
  -1   3  -6  477.09   23.67
   1  -3   6  444.78   18.00
  -1   3  -6  441.39   14.32
   1  -3   7  373.37   18.68
  -1   3  -7  390.63   23.62
  -1   3  -7  365.44   21.80
   1  -3   7  386.35   21.35
   1  -3   7  370.57   24.31
   1  -3   7  354.62   10.05
   1  -3   7  366.76   10.06
  -1   3  -7  351.74   10.03
  -1   3  -7  335.59   15.68
   1  -3   8   60.73    3.60
   1  -3   8   61.37    9.11
  -1   3  -8   63.56    4.05
   1  -3   8   63.37    4.00
   1  -3   8   54.57    8.62
  -1   3  -8   75.41   11.16
   1  -3   8   63.19    4.10
  -1   3  -8   54.73    6.70
   1  -3   8   65.23   11.09
   1  -3   9  124.88   14.04
   1  -3   9  119.31    5.80
   1  -3   9  115.46   15.67
   1  -3   9  117.57    5.35
  -1   3  -9  122.86    5.98
   1  -3   9  128.76   14.26
   1  -3   9  121.81    6.08
  -1   3  -9  128.72   15.33
   1  -3  10  171.11   19.77
  -1   3 -10  158.70    6.87
  -1   3 -10  190.45    7.56
   1  -3  10  158.87    7.37
   1  -3  10  187.02    7.81
   1  -3  10  189.86    7.55
   1  -3  10  176.24   18.45
   1  -3  10  187.04   17.56
  -1   3 -10  184.44   19.23
  -1   3 -11    1.53    0.90
   1  -3  11   -0.32    0.99
  -1   3 -11    1.29    0.77
   1  -3  11    1.32    1.02
  -1   3 -12   43.45    2.73
   1  -3  12   46.91    3.20
  -1   3 -13   16.05    1.41
   1  -3  13   15.61    1.37
  -1   2  11    3.75    0.77
  -1   2  11    3.69    0.82
   1  -2 -11    4.00    0.93
  -1   2  10  148.89    6.20
  -1   2  10  139.15    5.68
  -1   2   9   42.47    3.16
  -1   2   9   48.01    3.83
  -1   2   9   41.57    2.88
  -1   2   8   88.53    4.80
   1  -2  -8   86.60   13.05
  -1   2   8   97.12    5.65
   1  -2  -8   84.59   12.12
  -1   2   8   76.87   10.87
  -1   2   8   85.02    4.69
  -1   2   7   40.25    3.46
  -1   2   7   36.15    3.04
  -1   2   7   37.59    7.50
  -1   2   7   32.65    7.81
  -1   2   7   34.16    3.00
   1  -2  -7   30.51    7.51
   1  -2  -7   33.54    7.41
  -1   2   6   49.36    3.47
  -1   2   6   51.18    9.14
  -1   2   6   50.48    3.68
   1  -2  -6   52.84    9.37
   1  -2  -6   49.16    8.30
  -1   2   6   42.13    7.03
  -1   2   6   49.09    3.32
  -1   2   6   46.18    7.68
  -1   2   5  115.91    5.15
  -1   2   5  128.03    5.42
  -1   2   5  126.92   11.63
   1  -2  -5  136.96   13.42
  -1   2   5  131.85   13.35
   1  -2  -5  127.35   12.01
  -1   2   5  124.27    5.26
  -1   2   5  116.96   10.33
  -1   2   4  200.25   12.64
  -1   2   4  182.51   11.46
   1  -2  -4  206.31   14.73
  -1   2   4  201.76   14.88
   1  -2  -4  188.90   14.67
   1  -2  -4  197.67   13.46
   1  -2  -3   25.62    4.45
  -1   2   3   21.45    2.39
  -1   2   3   19.41    3.63
  -1   2   3   23.71    3.65
  -1   2   3   28.02    5.14
   1  -2  -3   23.09    4.99
   1  -2  -3   21.02    2.48
  -1   2   2 2194.44   44.14
   1  -2  -2 2230.33   53.28
  -1   2   2 2241.32   48.15
  -1   2   2 2325.37   50.63
  -1   2   2 2147.41   40.78
  -1   2   2 2274.62   43.47
   1  -2  -2 2244.33   47.91
  -1   2   1  194.44    7.65
   1  -2  -1  194.62    9.06
  -1   2   1  198.52   10.06
  -1   2   1  190.65    7.22
  -1   2   1  212.33    7.41
  -1   2   1  198.30    9.01
   1  -2  -1  189.48   11.33
  -1   2   0 5560.98   93.00
  -1   2   0 5684.15   92.45
   1  -2   0 5646.75   92.73
  -1   2  -1  340.87   11.48
   1  -2   1  347.19   12.72
   1  -2   2 1452.13   31.37
  -1   2  -2 1425.00   31.82
   1  -2   2 1445.27   31.79
  -1   2  -3  325.73   13.79
   1  -2   3  355.77   12.34
   1  -2   3  350.92   14.93
   1  -2   3  350.92   12.59
  -1   2  -4  586.29   21.47
  -1   2  -4  638.83   18.08
   1  -2   4  649.56   20.39
  -1   2  -4  616.91   22.37
   1  -2   4  633.41   17.92
   1  -2   4  640.97   23.48
  -1   2  -5  622.82   19.72
   1  -2   5  562.00   14.27
   1  -2   5  627.16   26.15
   1  -2   5  640.11   22.50
  -1   2  -5  593.33   22.96
   1  -2   5  620.02   20.69
   1  -2   5  598.01   16.92
  -1   2  -5  624.07   24.94
   1  -2   6   31.99    5.48
  -1   2  -6   29.02    4.58
  -1   2  -6   33.81    6.26
   1  -2   6   34.03    6.66
  -1   2  -6   29.16    5.30
  -1   2  -6   28.12    2.24
   1  -2   6   31.17    4.71
   1  -2   7  121.10   13.75
  -1   2  -7  118.22    5.12
   1  -2   7  128.84   12.19
   1  -2   7  114.51    4.95
   1  -2   7  125.83   12.28
  -1   2  -7  113.20   10.01
  -1   2  -7  119.75   13.14
   1  -2   7  117.02    5.51
   1  -2   7  114.09    5.23
   1  -2   7  112.54    9.21
  -1   2  -8  244.00    8.17
  -1   2  -8  227.75   19.97
   1  -2   8  239.96   18.29
   1  -2   8  234.64    8.73
   1  -2   8  227.00   20.65
   1  -2   8  227.04    8.20
   1  -2   8  228.59    7.82
  -1   2  -8  210.07   15.24
   1  -2   8  243.38   18.89
   1  -2   9   87.70   11.87
   1  -2   9  105.06    5.95
   1  -2   9  102.05   14.73
  -1   2  -9   93.62   13.63
   1  -2   9  102.81    5.48
  -1   2  -9   79.84    9.96
   1  -2   9  105.84   13.32
  -1   2  -9  101.22    5.26
   1  -2   9  102.83    5.23
   1  -2  10  271.86    9.93
  -1   2 -10  256.82    8.70
   1  -2  10  264.72    9.33
   1  -2  10  255.78   21.39
   1  -2  10  257.98    8.62
   1  -2  10  229.78   22.21
  -1   2 -10  262.65   23.28
   1  -2  11   81.01    4.90
  -1   2 -11   70.72    4.19
   1  -2  11   76.86    4.50
  -1   2 -12   61.11    3.14
   1  -2  12   72.10    3.94
   1  -2  13    1.13    0.52
  -1   2 -13    1.06    0.46
  -1   1  12    2.46    0.67
   1  -1 -12    2.75    0.70
  -1   1  11    2.82    0.88
  -1   1  11    2.52    1.05
   1  -1 -11    1.93    1.00
  -1   1  10   18.22    1.77
  -1   1  10   23.06    2.74
  -1   1  10   21.29    2.36
  -1   1   9    5.26    1.34
   1  -1  -9    4.27    3.48
  -1   1   9    1.89    3.48
   1  -1  -9    5.94    3.50
  -1   1   9    8.19    2.03
  -1   1   9   -1.46    4.56
  -1   1   8   32.27    3.33
  -1   1   8   30.50    2.73
  -1   1   8   23.61    5.92
  -1   1   8   28.84    2.63
   1  -1  -8   32.16    7.92
  -1   1   8   44.30    9.18
  -1   1   8   24.94    6.56
   1  -1  -8   31.98    7.09
  -1   1   7   80.46    4.27
   1  -1  -7   88.25   11.85
   1  -1  -7   79.24   10.37
  -1   1   7   86.89   11.13
  -1   1   7   84.46    4.84
  -1   1   7   79.32   10.65
  -1   1   7   92.74   12.41
  -1   1   6    6.45    2.00
  -1   1   6    6.14    3.35
  -1   1   6    1.48    0.73
   1  -1  -6    2.77    1.01
   1  -1  -6    1.19    1.81
   1  -1  -6    3.47    2.59
  -1   1   6    1.65    1.76
   1  -1  -5   91.85    4.25
  -1   1   5   86.21    9.01
   1  -1  -5   95.03    9.34
   1  -1  -5   88.15    9.59
  -1   1   5   97.31   10.35
  -1   1   4    5.95    2.85
   1  -1  -4    7.99    1.16
   1  -1  -4    8.44    2.84
  -1   1   4    6.91    2.72
   1  -1  -4    8.06    2.97
   1  -1  -3  224.40   13.21
   1  -1  -3  222.58    7.16
   1  -1  -3  223.57   11.48
  -1   1   3  203.78   11.96
  -1   1   3  221.58   11.22
   1  -1  -3  223.77   11.77
   1  -1  -2 4297.73   76.87
  -1   1   2 4125.48   78.39
  -1   1   2 4591.38   76.90
   1  -1  -2 4409.51   72.07
   1  -1  -2 4403.62   82.16
   1  -1  -1  416.73   12.11
   1  -1  -1  427.40   11.08
  -1   1   1  405.02   12.34
   1  -1  -1  408.38    8.88
   1  -1   0    6.02    1.21
   1  -1   0    6.58    1.56
   1  -1   0    6.31    1.13
  -1   1   0    5.14    0.96
   1  -1   1  375.25    8.87
   1  -1   1  355.89    9.73
  -1   1  -1  336.75   10.09
  -1   1  -1  355.28   10.92
   1  -1   1  358.02   10.27
   1  -1   1  343.50    9.50
   1  -1   2    3.32    1.34
  -1   1  -2    1.30    1.31
   1  -1   2    1.89    0.87
   1  -1   2    2.77    0.96
  -1   1  -2    1.18    0.89
   1  -1   2    2.76    0.67
   1  -1   2    1.37    1.16
  -1   1  -3    3.39    1.46
   1  -1   3    3.48    1.48
  -1   1  -3    2.01    1.35
   1  -1   3    3.58    1.02
   1  -1   3    1.44    1.11
   1  -1   4  699.51   14.18
   1  -1   4  851.32   27.53
   1  -1   4  775.87   24.01
  -1   1  -4  859.27   23.50
   1  -1   4  788.41   21.75
   1  -1   4  732.01   15.35
  -1   1  -4  778.46   22.68
   1  -1   4  827.77   23.51
  -1   1  -4  805.26   26.25
  -1   1  -5  834.88   26.19
  -1   1  -5  791.36   29.50
   1  -1   5  824.52   26.96
   1  -1   5  814.51   30.70
  -1   1  -5  765.38   15.27
   1  -1   5  793.18   27.77
  -1   1  -5  761.84   24.83
   1  -1   5  816.26   23.40
   1  -1   6  245.31   16.35
   1  -1   6  232.97   15.25
  -1   1  -6  233.44   14.42
  -1   1  -6  210.65    6.64
   1  -1   6  223.05   16.88
  -1   1  -6  221.39   16.63
   1  -1   6  220.47   11.54
   1  -1   7  143.13   13.29
   1  -1   7  154.61   14.34
  -1   1  -7  145.75   12.58
   1  -1   7  149.02   15.21
  -1   1  -7  138.30    5.55
  -1   1  -7  169.61   16.16
   1  -1   7  141.13    6.40
   1  -1   7  140.02    5.80
  -1   1  -8   -2.95    2.95
   1  -1   8    0.44    0.82
  -1   1  -8   -0.03    0.85
   1  -1   8   -0.14    1.72
   1  -1   8   -1.37    2.58
   1  -1   8    0.22    0.78
   1  -1   8    0.01    0.65
   1  -1   8   -1.63    2.12
  -1   1  -8    0.52    2.05
   1  -1   9   67.75   11.75
   1  -1   9   89.25    5.19
   1  -1   9   86.86   12.46
  -1   1  -9   74.79   10.63
   1  -1   9   92.24    5.68
  -1   1  -9   82.43   13.23
   1  -1   9   93.04   12.16
   1  -1   9   83.51    4.82
  -1   1 -10   -1.52    3.35
   1  -1  10    0.03    0.78
   1  -1  10    1.81    1.20
   1  -1  10   -0.80    1.98
   1  -1  10    1.27    0.82
   1  -1  11    2.97    0.93
   1  -1  11    3.56    1.16
   1  -1  11    3.36    1.24
   1  -1  12   15.31    1.51
  -1   1 -12   14.59    1.41
   1  -1  12   17.07    1.74
   1   0 -12   63.38    3.38
  -1   0  12   66.12    3.44
   1   0 -11   28.85    2.88
  -1   0  11   28.06    2.84
  -1   0  11   25.92    2.29
  -1   0  10   52.97    3.71
  -1   0  10   48.69   10.43
  -1   0  10   38.45    8.23
  -1   0  10   49.83    4.10
  -1   0   9   11.06    4.95
  -1   0   9    4.54    1.55
   1   0  -9    4.06    3.52
  -1   0   9    8.12    3.51
  -1   0   9    5.07    3.10
   1   0  -9    4.29    1.91
   1   0  -8  405.42   11.87
  -1   0   8  340.61   24.35
   1   0  -8  368.97   25.49
  -1   0   8  406.05   27.48
  -1   0   8  374.09   11.62
  -1   0   8  345.25   23.50
   1   0  -8  342.42   22.01
  -1   0   7  187.44   16.30
  -1   0   7  190.68    7.40
   1   0  -7  168.91   14.27
  -1   0   7  217.84   18.38
   1   0  -7  194.89    7.33
   1   0  -7  208.31   17.04
  -1   0   6    5.49    2.76
  -1   0   6    3.50    2.52
   1   0  -6    3.39    1.03
   1   0  -6    4.18    2.49
   1   0  -6    3.56    2.31
   1   0  -5   12.87    3.47
  -1   0   5   12.36    3.57
   1   0  -5   12.87    1.54
  -1   0   5   17.10    4.32
   1   0  -5   10.84    3.11
   1   0  -4 1315.62   23.31
   1   0  -4 1309.47   33.01
  -1   0   4 1375.92   36.64
   1   0  -4 1300.58   24.06
   1   0  -4 1332.17   34.29
  -1   0   4 1388.01   36.28
   1   0  -3    8.83    1.52
   1   0  -3    9.26    1.41
  -1   0   3    8.15    2.71
  -1   0   3    8.54    2.35
   1   0  -3    9.84    2.25
   1   0  -3   10.45    2.39
   1   0  -2 2227.31   40.34
   1   0  -2 2187.11   40.52
   1   0  -2 2264.96   39.51
   1   0  -2 2140.13   40.79
  -1   0   2 2222.28   42.06
   1   0  -2 2230.33   41.16
   1   0  -2 2269.38   39.30
  -1   0   2 2167.82   43.07
  -1   0   1   82.34    4.27
   1   0  -1   88.92    4.38
   1   0  -1   88.75    4.42
  -1   0   1   80.35    4.09
   1   0  -1   85.45    4.83
   1   0  -1   85.42    4.72
   1   0  -1   81.03    2.71
   1   0  -1   86.19    4.34
  -1   0   0  340.54    7.46
   1   0   0  355.85    9.79
   1   0   1    2.41    1.25
   1   0   1    2.72    1.28
   1   0   1    1.28    0.71
   1   0   1    2.84    1.06
  -1   0  -1    2.10    0.77
   1   0   1    1.72    1.07
   1   0   1    0.75    0.94
  -1   0  -1    1.79    0.91
   1   0   2   33.57    2.68
   1   0   2   39.39    3.12
   1   0   2   39.91    4.11
  -1   0  -2   33.65    4.06
  -1   0  -2   30.39    2.72
   1   0   2   32.73    2.66
   1   0   2   33.84    3.47
   1   0   2   37.49    4.30
   1   0   2   37.11    3.10
   1   0   2   38.75    3.54
  -1   0  -3   32.47    3.22
   1   0   3   35.24    4.09
  -1   0  -3   33.71    4.77
   1   0   3   36.04    2.72
   1   0   3   34.77    3.69
   1   0   3   30.45    4.43
   1   0   3   29.31    4.59
  -1   0  -3   37.07    4.50
  -1   0  -4  297.79   14.50
   1   0   4  292.16   14.37
  -1   0  -4  277.97   15.62
  -1   0  -4  263.57   10.73
   1   0   4  278.22   15.31
   1   0   4  292.98   15.19
  -1   0  -5  133.43   12.15
  -1   0  -5  122.26    4.31
   1   0   5  140.04   11.25
   1   0   5  130.79   11.80
   1   0   5  135.91   11.54
  -1   0  -5  144.59   11.16
   1   0   6  234.61    7.65
   1   0   6  245.02    8.29
  -1   0  -6  246.26   18.71
  -1   0  -6  223.57    6.84
  -1   0  -6  253.07   16.71
   1   0   6  245.32   17.54
   1   0   6  243.07   16.78
   1   0   6  226.51   17.31
   1   0   7    4.21    1.31
  -1   0  -7    1.81    3.50
  -1   0  -7    5.31    2.51
   1   0   7    0.97    2.37
   1   0   7    4.31    1.12
   1   0   7    1.89    1.84
   1   0   7    4.37    1.26
   1   0   7    6.38    3.79
   1   0   8  169.39    7.11
   1   0   8  166.55   15.88
   1   0   8  178.93    7.79
   1   0   8  161.37   16.60
   1   0   8  154.25   16.36
  -1   0  -8  167.30   18.20
  -1   0  -8  140.61   14.76
   1   0   9   28.58    2.86
  -1   0  -9   25.87    7.80
   1   0   9   29.02    3.01
   1   0   9   29.91    3.29
  -1   0  -9   28.02    6.76
   1   0   9   26.96    7.09
   1   0  10   43.51    3.62
   1   0  10   42.38    3.20
   1   0  10   45.59    3.57
   1   0  10   35.39    2.66
   1   0  11   24.39    2.02
   1   0  11   24.12    2.20
   1   0  11   28.07    2.49
   1   0  12   11.58    1.22
   1   0  12    5.55    0.92
  -1  -1  13   -0.21    0.39
   1   1 -12    4.80    1.19
  -1  -1  12    5.98    1.21
  -1  -1  11   86.62    4.36
  -1  -1  11   90.20    5.06
   1   1 -11   84.49    5.15
  -1  -1  10   64.63    4.67
  -1  -1  10   66.29   11.51
  -1  -1  10   67.59    4.12
   1   1 -10   66.98    4.59
  -1  -1  10   62.75   10.59
   1   1 -10   64.80    4.87
   1   1 -10   54.84    9.94
  -1  -1  10   44.44    9.67
   1   1  -9  226.53    8.72
   1   1  -9  178.27   15.54
  -1  -1   9  194.83   19.30
  -1  -1   9  189.42   17.82
  -1  -1   9  229.48   21.30
  -1  -1   9  209.04    8.47
  -1  -1   9  214.27    7.83
   1   1  -9  214.00   19.44
   1   1  -8  137.92    6.33
  -1  -1   8  148.88   16.19
   1   1  -8  138.07   14.51
   1   1  -8  116.76   11.53
  -1  -1   8  134.67    6.18
  -1  -1   8  139.33   15.15
  -1  -1   7  179.92    6.89
   1   1  -7  183.38   13.24
  -1  -1   7  192.49   16.34
  -1  -1   7  210.81   17.47
   1   1  -7  193.80    7.12
   1   1  -7  198.64   15.75
  -1  -1   6  229.40   16.50
   1   1  -6  213.68    6.96
   1   1  -6  208.13   12.68
   1   1  -6  218.94   14.83
  -1  -1   6  227.28   16.30
   1   1  -5   14.32    3.44
  -1  -1   5   12.87    3.81
   1   1  -5    9.75    1.34
   1   1  -5    9.08    2.43
  -1  -1   5   12.15    3.66
   1   1  -5    8.50    1.66
  -1  -1   4   70.35    7.08
   1   1  -4   58.57    4.36
   1   1  -4   69.40    5.18
  -1  -1   4   57.63    6.63
   1   1  -4   56.11    5.65
   1   1  -4   56.03    4.89
   1   1  -4   57.12    4.84
   1   1  -4   63.43    2.83
   1   1  -3  334.97   11.15
  -1  -1   3  316.24   13.83
   1   1  -3  344.81   12.34
   1   1  -3  330.20   10.91
   1   1  -3  314.44   12.20
   1   1  -3  327.17   11.87
   1   1  -2 1186.53   25.33
  -1  -1   2 1113.17   23.23
   1   1  -2 1161.16   23.76
  -1  -1   2 1154.51   27.42
   1   1  -2 1132.28   27.12
   1   1  -2 1182.45   26.72
   1   1  -1  752.57   20.16
   1   1   0  365.35   12.86
   1   1   0  369.28   12.39
   1   1   0  341.32   11.25
   1   1   1  111.89    6.94
   1   1   1  117.11    6.64
   1   1   1  102.20    5.82
   1   1   1  112.65    6.80
  -1  -1  -1  107.61    6.03
   1   1   2  418.27   16.03
   1   1   2  469.19   14.29
  -1  -1  -2  397.94    8.65
   1   1   2  409.06   12.64
  -1  -1  -2  439.06   15.97
   1   1   2  427.12   13.96
  -1  -1  -2  388.91   12.95
   1   1   3  406.59   16.81
   1   1   3  385.82   16.52
  -1  -1  -3  398.84   16.86
  -1  -1  -3  358.08   12.69
   1   1   3  353.65   11.10
   1   1   3  378.11   12.27
   1   1   3  400.18   17.27
  -1  -1  -3  390.89   18.62
  -1  -1  -4    7.05    3.07
   1   1   4   12.89    3.78
   1   1   4    7.84    2.65
  -1  -1  -4   10.87    3.35
   1   1   4   10.40    3.28
   1   1   5  222.47   15.64
   1   1   5  235.55    7.91
  -1  -1  -5  245.42   18.37
   1   1   5  255.11   17.34
  -1  -1  -5  251.11   16.42
   1   1   5  235.57    7.56
   1   1   5  252.99   16.52
  -1  -1  -6    4.32    2.44
   1   1   6    4.48    2.90
   1   1   6    6.07    1.31
  -1  -1  -6    4.66    3.12
   1   1   6    6.94    1.47
   1   1   6    6.14    1.21
   1   1   6    4.69    3.11
   1   1   7   22.68    2.57
   1   1   7   22.76    2.61
   1   1   7   24.68    2.90
   1   1   7   23.37    6.36
  -1  -1  -7   18.36    5.52
  -1  -1  -7   21.43    7.07
   1   1   7   24.60    2.42
   1   1   8   63.80    4.32
   1   1   8   65.89    4.40
  -1  -1  -8   68.73   10.83
   1   1   8   66.02    4.68
  -1  -1  -8   58.47   11.14
   1   1   8   60.87   10.36
   1   1   9   75.55    4.70
   1   1   9   74.58    4.79
   1   1   9   65.18    4.19
   1   1   9   70.64    4.41
   1   1  10   42.52    3.15
   1   1  10   42.03    2.90
   1   1  10   45.51    3.35
   1   1  11   20.57    1.79
   1   1  11   19.27    1.69
   1   1  11   17.93    1.43
   1   2 -13    9.12    1.02
  -1  -2  13    8.14    1.03
   1   2 -13    8.32    1.01
   1   2 -12    8.78    1.47
  -1  -2  12    8.81    1.43
  -1  -2  11   14.63    2.04
   1   2 -11    8.98    1.77
   1   2 -11   13.84    2.11
  -1  -2  10    4.09    4.43
   1   2 -10    7.18    1.67
  -1  -2  10    7.37    1.71
  -1  -2  10   11.51    4.60
   1   2 -10    7.73    1.74
  -1  -2  10    8.02    3.97
   1   2 -10    9.60    4.40
   1   2  -9    3.44    1.35
  -1  -2   9    1.24    0.81
   1   2  -9    1.97    1.03
  -1  -2   9    4.71    3.48
  -1  -2   9   -0.09    3.22
   1   2  -9    3.47    3.52
   1   2  -8    4.20    3.13
  -1  -2   8    5.83    3.49
   1   2  -8    2.68    1.14
  -1  -2   8    2.18    0.88
   1   2  -8    1.98    1.92
   1   2  -8    2.27    1.24
  -1  -2   8    6.10    2.97
   1   2  -7    0.72    0.76
   1   2  -7   -1.27    1.72
  -1  -2   7    0.38    0.70
  -1  -2   7    1.86    2.53
   1   2  -7    2.54    2.66
  -1  -2   7    1.42    2.01
   1   2  -6  317.00   17.38
   1   2  -6  274.49   12.72
   1   2  -6  282.64   13.36
  -1  -2   6  330.86   19.85
  -1  -2   6  350.37   20.35
   1   2  -6  302.67   11.74
   1   2  -6  311.24    8.70
   1   2  -5    0.83    0.86
   1   2  -5    1.26    1.58
  -1  -2   5    0.22    1.72
   1   2  -5    0.89    1.13
   1   2  -5    2.07    1.66
  -1  -2   5   -0.28    2.01
   1   2  -5    0.45    0.57
  -1  -2   4  887.54   28.42
  -1  -2   4  857.72   28.25
   1   2  -4  858.62   26.07
   1   2  -4  901.99   25.43
   1   2  -4  915.26   24.17
   1   2  -3   13.29    2.95
   1   2  -3   16.18    3.42
  -1  -2   3   14.43    3.02
   1   2  -3   16.06    3.31
   1   2  -2   72.30    6.44
   1   2  -2   69.57    6.82
   1   2  -2   72.75    5.96
  -1  -2   2   71.05    5.64
   1   2  -1  825.60   25.51
   1   2   0   39.94    5.11
  -1  -2   0   30.01    3.47
   1   2   0   37.22    4.79
  -1  -2   0   35.61    4.54
   1   2   0   32.55    4.14
  -1  -2  -1  270.22   12.43
   1   2   1  299.39   13.95
  -1  -2  -1  258.33   12.92
   1   2   1  259.25   11.69
   1   2   2  112.28    8.16
  -1  -2  -2   94.70    7.85
   1   2   2   98.60    8.42
  -1  -2  -2  103.90    8.33
  -1  -2  -3  673.26   28.18
   1   2   3  603.08   18.17
  -1  -2  -3  654.18   24.83
   1   2   3  649.15   25.15
   1   2   3  614.42   19.65
  -1  -2  -3  593.77   21.77
  -1  -2  -4  868.38   36.03
   1   2   4  826.68   32.01
   1   2   4  801.08   17.28
   1   2   4  821.62   17.22
  -1  -2  -4  823.82   31.34
   1   2   4  773.17   17.20
   1   2   5    1.82    0.66
  -1  -2  -5    1.84    2.68
   1   2   5    1.89    0.87
   1   2   5    2.73    1.02
   1   2   5    0.64    2.34
   1   2   5    1.90    0.84
  -1  -2  -5    0.44    2.19
   1   2   5    1.56    0.93
   1   2   6  158.98    6.37
   1   2   6  168.02    6.99
   1   2   6  158.05    6.64
  -1  -2  -6  155.92   15.53
   1   2   6  173.78   16.39
   1   2   6  167.46    7.26
  -1  -2  -6  189.42   19.10
   1   2   7    8.50    1.76
   1   2   7   10.23    1.84
  -1  -2  -7    9.59    5.23
   1   2   7    8.12    1.82
   1   2   7    8.69    1.49
   1   2   7    8.69    4.53
  -1  -2  -7    6.79    4.28
   1   2   8    1.91    1.19
  -1  -2  -8    2.18    3.32
   1   2   8    3.15    1.06
  -1  -2  -8   -0.97    3.76
   1   2   8    1.16    0.93
   1   2   8    1.92    0.65
   1   2   9    9.82    1.72
   1   2   9    8.05    1.51
   1   2   9    9.18    1.60
   1   2   9   10.05    1.60
   1   2  10    6.54    1.16
   1   2  10    4.60    0.93
   1   2  10    3.63    0.84
   1   2  10    5.26    1.02
   1   3 -13   13.14    1.45
   1   3 -12   10.24    1.70
  -1  -3  12    9.36    1.40
   1   3 -12    8.09    1.42
   1   3 -11   18.06    2.31
   1   3 -11   17.99    2.44
  -1  -3  11   15.88    1.93
  -1  -3  10  185.41   19.95
   1   3 -10  156.66   16.13
  -1  -3  10  199.35   20.29
  -1  -3  10  173.24    7.15
   1   3 -10  188.28    8.08
   1   3 -10  177.74    7.58
  -1  -3   9  282.89   23.06
   1   3  -9  235.83    8.94
   1   3  -9  272.80    9.62
  -1  -3   9  219.13   21.04
   1   3  -9  254.37   20.00
  -1  -3   9  242.68    8.36
  -1  -3   8   13.21    5.20
   1   3  -8    9.98    1.70
  -1  -3   8   12.17    4.34
   1   3  -8    6.68    3.33
   1   3  -8    9.85    1.69
  -1  -3   7   -0.67    2.02
   1   3  -7   -0.28    1.54
   1   3  -7    0.59    0.84
   1   3  -7   -1.65    1.08
  -1  -3   7    1.33    1.79
   1   3  -6   20.63    4.49
  -1  -3   6   20.79    5.15
   1   3  -6   14.82    3.61
   1   3  -6   22.98    4.06
   1   3  -6   19.96    2.05
   1   3  -6   17.00    1.76
  -1  -3   6   21.11    5.35
   1   3  -6   18.61    1.76
   1   3  -5   41.34    2.58
  -1  -3   5   38.16    6.06
  -1  -3   5   38.75    6.11
   1   3  -5   35.49    2.57
   1   3  -5   34.07    5.67
   1   3  -5   41.36    5.38
   1   3  -4  319.84   16.99
   1   3  -4  284.77    8.00
   1   3  -4  315.95   14.75
   1   3  -4  286.89    7.80
  -1  -3   4  309.01   15.71
   1   3  -3    1.22    1.69
  -1  -3   3    1.12    1.49
   1   3  -3    2.12    0.77
   1   3  -3    1.16    0.75
   1   3  -3    2.53    2.02
   1   3  -2    0.43    1.82
   1   3  -2    0.84    1.57
   1   3  -2    2.12    0.80
   1   3  -2    2.37    0.84
  -1  -3   2    2.35    1.04
  -1  -3   2    3.35    1.63
  -1  -3   1  136.94    6.49
  -1  -3   1  159.48   11.89
   1   3  -1  142.40    5.23
   1   3  -1  149.89   11.61
   1   3  -1  138.11    9.69
  -1  -3   1  136.19    7.20
   1   3  -1  152.25    5.21
  -1  -3   0  663.62   21.07
   1   3   0  718.32   15.11
   1   3   0  739.10   15.07
  -1  -3   0  717.92   14.80
  -1  -3   0  715.20   26.67
   1   3   0  697.29   23.86
   1   3   0  758.97   27.53
   1   3   1    7.36    1.14
   1   3   1    6.44    2.41
  -1  -3  -1    7.15    2.31
   1   3   1    6.12    1.04
  -1  -3  -1    3.09    1.89
   1   3   1    2.59    1.69
  -1  -3  -2   39.33    5.95
  -1  -3  -2   35.52    5.95
   1   3   2   41.63    2.55
   1   3   2   38.18    5.42
   1   3   2   39.62    2.45
   1   3   2   39.52    5.08
   1   3   3    2.18    0.93
   1   3   3    2.85    1.01
   1   3   3    3.21    0.86
   1   3   3    3.51    0.98
  -1  -3  -3    6.05    2.92
  -1  -3  -3    2.39    2.33
   1   3   3    4.22    0.99
   1   3   4  160.26    6.54
   1   3   4  137.48    5.88
   1   3   4  152.82    6.44
   1   3   4  145.07    5.73
   1   3   4  153.53    6.34
   1   3   4  147.71    6.07
   1   3   4  151.21    6.44
  -1  -3  -4  151.98   16.25
  -1  -3  -4  148.53   13.84
  -1  -3  -5   79.49   10.98
   1   3   5   94.57    5.14
   1   3   5   98.55    5.27
   1   3   5   90.39    5.02
   1   3   5   91.66    4.94
   1   3   5   94.63    4.55
  -1  -3  -5  102.02   14.26
  -1  -3  -6   57.18   11.12
   1   3   6   60.44    4.22
   1   3   6   59.52    4.10
   1   3   6   55.14    3.94
   1   3   6   52.28    3.65
  -1  -3  -6   40.98    8.63
   1   3   7    0.27    0.90
   1   3   7   -0.18    0.94
  -1  -3  -7   -0.34    2.41
   1   3   7    0.30    0.78
   1   3   7    0.40    0.81
   1   3   8   12.84    1.61
   1   3   8   13.30    1.74
   1   3   8   13.92    1.89
   1   3   8   12.66    1.84
   1   3   8   12.95    2.03
   1   3   8   14.59    1.93
   1   3   9   45.53    2.78
   1   3   9   43.97    2.73
   1   3   9   38.48    2.40
   1   3   9   34.23    2.47
   1   3   9   39.88    2.64
   1   3  10   31.38    1.66
   1   4 -13    0.43    0.57
   1   4 -13    0.47    0.46
   1   4 -12   93.50    5.02
   1   4 -12   97.08    5.00
   1   4 -11    2.73    0.98
   1   4 -11    3.75    1.16
   1   4 -10   17.56    2.51
   1   4 -10   16.18    2.17
  -1  -4  10   12.35    5.35
  -1  -4  10   10.66    4.87
   1   4  -9   70.73    4.37
  -1  -4   9   75.71   12.20
   1   4  -9   85.16    5.21
  -1  -4   9   67.72   11.93
   1   4  -8  265.89    9.18
   1   4  -8  242.61    8.49
  -1  -4   8  282.92   22.48
  -1  -4   8  237.68   20.50
   1   4  -7   15.83    3.81
   1   4  -7   15.92    1.90
   1   4  -7   16.71    1.96
   1   4  -7   15.41    1.80
   1   4  -7   16.92    2.13
   1   4  -7   17.73    1.90
  -1  -4   7   20.06    5.83
   1   4  -7   15.15    4.39
  -1  -4   7   12.91    4.66
  -1  -4   6   54.91    8.27
  -1  -4   6   64.83    9.29
   1   4  -6   47.13    3.27
   1   4  -6   46.38    3.20
   1   4  -6   49.56    7.49
   1   4  -6   52.68    6.66
  -1  -4   5   -2.00    2.68
   1   4  -5    0.53    0.63
   1   4  -5    1.00    0.86
   1   4  -5    1.48    1.77
   1   4  -5    0.26    1.68
  -1  -4   4   14.69    3.31
   1   4  -4   16.45    1.93
   1   4  -4   17.73    2.02
   1   4  -4   19.95    4.22
   1   4  -4   18.44    4.72
  -1  -4   3 1075.30   39.68
   1   4  -3 1022.57   37.35
   1   4  -3 1025.00   20.61
   1   4  -3  982.01   20.81
  -1  -4   3  931.86   27.08
   1   4  -3 1063.87   33.97
   1   4  -2  511.63   12.64
   1   4  -2  489.17   12.71
  -1  -4   2  527.69   26.03
   1   4  -2  506.32   25.52
   1   4  -2  495.48   22.29
  -1  -4   1  514.32   25.56
  -1  -4   1  461.00   16.22
   1   4  -1  498.73   25.06
   1   4  -1  508.75   12.86
   1   4  -1  495.82   22.35
   1   4  -1  511.18   12.58
   1   4   0    2.43    0.98
   1   4   0    3.89    1.00
   1   4   0    3.09    2.33
  -1  -4   0    4.19    1.95
   1   4   0    4.07    2.19
  -1  -4   0    6.10    3.62
   1   4   1  322.54    9.07
   1   4   1  303.94    9.04
   1   4   1  312.42    9.13
   1   4   1  295.36    9.25
   1   4   1  306.72    8.77
   1   4   1  312.25    9.02
  -1  -4  -1  299.52   19.85
   1   4   1  304.98    8.49
   1   4   1  314.54   18.98
   1   4   1  298.04   16.59
  -1  -4  -1  288.79   16.00
   1   4   1  311.55    9.12
  -1  -4  -2  220.10   15.38
  -1  -4  -2  232.53   17.99
   1   4   2  223.61    7.44
   1   4   2  227.01    7.58
   1   4   2  227.67    8.25
   1   4   2  243.77    7.90
   1   4   2  220.40   13.83
   1   4   2  225.81    7.34
   1   4   2  235.89    7.41
   1   4   2  223.44   15.37
   1   4   2  227.49    8.13
   1   4   2  228.98    7.81
   1   4   3    1.34    0.92
   1   4   3    0.05    0.65
  -1  -4  -3   -0.63    2.39
   1   4   3    0.77    0.80
   1   4   3   -0.11    0.70
  -1  -4  -3   -0.11    2.01
   1   4   3    0.07    0.84
   1   4   3    1.10    0.77
   1   4   3   -0.92    0.94
  -1  -4  -4  186.15   19.17
   1   4   4  185.86    7.29
   1   4   4  190.86    7.52
   1   4   4  175.12    7.55
   1   4   4  177.09    6.69
  -1  -4  -4  160.35   15.68
   1   4   4  183.08    7.28
   1   4   4  176.23    7.52
   1   4   5   76.49    4.74
  -1  -4  -5   70.07   12.32
   1   4   5   72.55    4.61
   1   4   5   75.33    4.81
  -1  -4  -5   57.14    9.88
   1   4   6   14.08    2.07
   1   4   6   11.88    1.62
   1   4   6   16.72    2.23
   1   4   6   14.93    1.98
   1   4   7    6.81    1.29
   1   4   7    8.76    1.55
   1   4   7    6.06    1.02
   1   4   7    7.05    1.54
   1   4   7    5.98    1.35
   1   4   7    6.84    1.34
   1   4   8   19.63    1.94
   1   4   8   20.67    1.92
   1   4   8   20.72    1.85
   1   4   8   17.22    1.51
   1   4   9    9.19    0.90
   1   5 -13    6.12    1.07
   1   5 -13    4.11    0.98
   1   5 -13    3.66    0.74
   1   5 -13    3.12    0.80
   1   5 -12    5.33    1.22
   1   5 -12    5.84    1.31
   1   5 -12    4.62    1.11
   1   5 -12    5.00    1.14
   1   5 -11   78.10    4.76
   1   5 -11   64.95    4.52
   1   5 -10  293.64   10.32
  -1  -5  10  320.87   25.87
   1   5 -10  320.81   10.83
  -1  -5   9   11.58    5.46
  -1  -5   9   17.46    6.55
   1   5  -9   14.66    2.13
  -1  -5   9   14.15    4.84
   1   5  -9   15.20    2.26
  -1  -5   8   23.83    6.32
   1   5  -8   35.68    3.23
   1   5  -8   30.27    3.02
  -1  -5   8   29.68    7.89
  -1  -5   8   35.12    8.03
   1   5  -7    3.92    2.58
  -1  -5   7    3.42    2.39
  -1  -5   7    5.73    3.77
   1   5  -7    3.46    3.29
   1   5  -7    4.99    1.11
   1   5  -7    5.38    1.29
   1   5  -7    5.40    1.34
   1   5  -7    4.37    1.08
   1   5  -7    3.37    1.12
  -1  -5   7    2.16    2.16
   1   5  -7    4.03    1.04
   1   5  -7    3.82    1.25
   1   5  -7    4.01    1.28
   1   5  -6   11.48    1.78
   1   5  -6   11.34    1.60
  -1  -5   6    9.58    3.58
  -1  -5   6   15.06    5.93
   1   5  -6   11.86    1.90
   1   5  -6   10.08    1.64
   1   5  -6   10.18    1.52
   1   5  -6   10.14    3.54
   1   5  -6    9.33    1.67
   1   5  -6    9.42    1.59
   1   5  -6   10.15    1.57
   1   5  -6    7.18    3.72
   1   5  -5   56.91    3.44
   1   5  -5   58.14    3.61
   1   5  -5   51.62    8.82
   1   5  -5   58.39    3.97
   1   5  -5   56.93    3.76
   1   5  -5   55.69    3.45
   1   5  -5   56.90    4.02
  -1  -5   5   49.82    6.88
   1   5  -5   55.42    3.57
   1   5  -5   52.65    3.44
   1   5  -5   60.34    3.54
  -1  -5   5   65.59   10.83
   1   5  -5   63.79    8.56
   1   5  -4   71.22    4.00
   1   5  -4   77.54   10.95
   1   5  -4   70.63    3.96
   1   5  -4   74.57    9.45
   1   5  -4   69.62    4.52
   1   5  -4   74.84    3.94
   1   5  -4   68.82    4.38
   1   5  -4   69.45    3.95
   1   5  -4   69.23    3.94
  -1  -5   4   85.19   11.99
   1   5  -4   73.35    4.04
   1   5  -4   70.07    3.76
   1   5  -4   66.24    4.22
   1   5  -3    1.86    0.85
   1   5  -3    0.43    0.59
   1   5  -3   -0.34    0.88
   1   5  -3   -0.90    2.77
   1   5  -3    0.96    1.05
   1   5  -3    0.23    0.78
  -1  -5   3    0.08    2.92
   1   5  -3    0.75    0.57
   1   5  -3    2.39    0.89
   1   5  -3    0.45    2.01
   1   5  -3    0.69    0.59
   1   5  -3    0.71    0.94
   1   5  -2   11.00    1.58
   1   5  -2   13.48    4.95
   1   5  -2    9.08    1.46
   1   5  -2    8.74    1.72
   1   5  -2    9.44    1.40
   1   5  -2   11.29    1.78
   1   5  -2   10.90    1.59
   1   5  -2    8.99    1.48
   1   5  -2   10.00    1.75
   1   5  -2   10.20    1.49
   1   5  -2    7.41    3.37
  -1  -5   2   13.12    5.01
   1   5  -2   11.53    1.92
   1   5  -2    9.06    1.43
   1   5  -1   42.76    3.07
   1   5  -1   38.86    2.94
   1   5  -1   41.16    3.01
   1   5  -1   42.91    3.30
   1   5  -1   43.87    2.98
   1   5  -1   41.67    3.03
   1   5  -1   40.33    3.21
   1   5  -1   40.73    3.54
   1   5  -1   44.80    2.85
   1   5  -1   45.49    3.57
   1   5  -1   41.87    3.02
   1   5  -1   36.35    6.45
   1   5  -1   40.79    7.68
  -1  -5   1   44.45    8.69
   1   5   0    4.77    1.29
   1   5   0    4.78    1.16
   1   5   0    3.57    0.97
   1   5   0    5.10    1.14
   1   5   0    5.63    3.47
   1   5   0    4.97    1.16
   1   5   0    3.98    1.29
   1   5   0    3.53    1.18
   1   5   0    3.94    1.13
   1   5   0    4.56    1.26
   1   5   0    3.17    1.08
  -1  -5   0    2.67    1.65
  -1  -5   0    1.05    2.69
   1   5   0    5.18    3.35
   1   5   1   55.20    3.58
  -1  -5  -1   46.23    9.12
   1   5   1   52.12    3.55
   1   5   1   54.18    3.32
   1   5   1   55.20    3.33
   1   5   1   47.84    8.14
   1   5   1   57.70    3.81
   1   5   1   50.12    3.38
   1   5   1   60.48    4.18
   1   5   1   52.51    3.76
   1   5   1   55.79    3.86
   1   5   1   54.69    7.81
   1   5   1   50.97    3.62
  -1  -5  -1   50.39    7.19
   1   5   2  324.31   10.83
   1   5   2  327.72   10.32
   1   5   2  326.38   10.23
   1   5   2  315.11    9.70
   1   5   2  345.17   10.79
   1   5   2  317.02    9.80
   1   5   3  254.42    9.07
   1   5   3  261.88    8.99
   1   5   3  255.13    8.78
   1   5   3  209.89    7.83
  -1  -5  -3  199.28   17.26
  -1  -5  -3  244.69   22.33
   1   5   3  282.88    9.91
   1   5   3  267.35    9.57
   1   5   4  147.16    6.48
  -1  -5  -4  132.82   16.76
   1   5   4  151.62    6.99
   1   5   4  140.11    5.75
   1   5   4  150.11    6.71
   1   5   4  154.24    6.97
   1   5   5    5.52    1.36
   1   5   5    5.31    1.63
   1   5   5    4.51    1.22
   1   5   5    4.57    1.31
   1   5   6   24.50    2.39
   1   5   6   24.43    2.58
   1   5   6   23.95    2.32
   1   5   6   23.55    2.38
   1   5   6   20.24    1.98
   1   5   7   50.64    2.99
   1   5   7   44.12    2.50
   1   5   7   47.18    2.74
   1   5   7   50.53    2.82
   1   5   7   45.05    2.59
   1   6 -13   12.94    1.25
   1   6 -13   17.25    1.56
   1   6 -13   17.53    1.61
   1   6 -12    7.18    1.30
   1   6 -12    7.01    1.30
   1   6 -12    8.09    1.48
   1   6 -12    7.29    1.31
   1   6 -11   80.27    4.80
   1   6 -11   75.38    4.60
   1   6 -11   75.05    4.38
   1   6 -11   76.28    4.63
   1   6 -10   39.06    3.43
   1   6 -10   38.18    3.48
  -1  -6  10   29.64    8.22
   1   6 -10   36.76    3.39
   1   6 -10   36.60    3.33
   1   6  -9   -0.27    0.81
  -1  -6   9   -1.01    2.91
   1   6  -9    0.17    0.95
  -1  -6   9    0.29    3.42
  -1  -6   9   -2.46    4.83
   1   6  -9    0.13    0.98
   1   6  -8   33.48    2.86
   1   6  -8   31.90    2.64
   1   6  -8   33.27    3.19
   1   6  -8   30.60    2.61
   1   6  -8   22.23    5.42
   1   6  -8   19.70    2.65
   1   6  -8   30.96    3.12
   1   6  -8   31.93    3.04
  -1  -6   8   33.66    8.46
   1   6  -8   33.12    3.05
   1   6  -8   29.32    2.53
  -1  -6   8   20.40    6.48
   1   6  -8   15.93    2.55
   1   6  -8   32.31    6.43
   1   6  -7   11.66    1.73
   1   6  -7   15.91    2.09
   1   6  -7   14.70    2.16
  -1  -6   7   11.96    4.98
   1   6  -7   14.20    2.16
   1   6  -7   12.89    1.94
   1   6  -7   12.88    1.73
   1   6  -7   15.11    5.62
   1   6  -7   15.20    1.97
   1   6  -7   13.67    2.19
   1   6  -7   12.53    2.06
   1   6  -7   13.71    1.91
   1   6  -7   12.42    4.33
  -1  -6   7   11.91    5.42
   1   6  -6    1.31    0.99
   1   6  -6    1.71    0.85
   1   6  -6    0.41    0.89
   1   6  -6    1.46    0.88
   1   6  -6    2.41    2.53
   1   6  -6   -0.13    1.02
   1   6  -6    2.17    1.11
   1   6  -6    0.81    1.10
   1   6  -6    0.30    0.91
   1   6  -6    3.43    3.44
   1   6  -6    0.19    0.77
  -1  -6   6    3.83    4.80
   1   6  -5    0.63    0.72
   1   6  -5    2.83    1.12
   1   6  -5    1.90    0.83
   1   6  -5    1.22    0.69
   1   6  -5    2.23    1.31
   1   6  -5    1.38    1.92
   1   6  -5    2.13    1.34
   1   6  -5    3.30    2.18
  -1  -6   5    4.43    4.21
   1   6  -5    2.13    1.03
   1   6  -5    1.44    0.93
   1   6  -5    2.20    0.92
   1   6  -4   57.81    4.41
   1   6  -4   54.07    3.68
   1   6  -4   56.07    3.91
   1   6  -4   57.72    3.91
   1   6  -4   55.64    3.71
   1   6  -4   52.81   10.03
  -1  -6   4   53.16   10.71
   1   6  -4   56.47    3.92
   1   6  -4   58.04    3.94
   1   6  -4   55.88    9.13
   1   6  -4   52.30    4.30
   1   6  -3  127.21    6.06
   1   6  -3  121.74    5.72
   1   6  -3  117.46    5.37
   1   6  -3  117.74    5.75
   1   6  -3  119.14    5.55
   1   6  -3  128.77    6.69
   1   6  -3  119.19    5.12
   1   6  -3  128.84    5.90
   1   6  -3  123.71    6.72
   1   6  -3  120.57   15.26
   1   6  -3  122.68    5.80
   1   6  -3  120.40    5.76
   1   6  -3  114.16   12.88
  -1  -6   3  114.62   15.41
  -1  -6   2    2.19    2.42
   1   6  -2    1.35    0.74
   1   6  -2    0.79    0.56
   1   6  -2    1.41    0.91
   1   6  -2    2.73    1.08
   1   6  -2    0.89    1.01
   1   6  -2    2.60    1.09
   1   6  -2    1.55    1.32
   1   6  -2    2.01    1.01
   1   6  -2    2.73    0.91
   1   6  -2    2.25    2.47
   1   6  -2    0.54    1.25
   1   6  -2   -1.26    2.06
   1   6  -1  240.54    8.43
   1   6  -1  249.46    8.84
   1   6  -1  242.62    8.58
   1   6  -1  218.92   19.95
   1   6  -1  256.42    9.62
   1   6  -1  251.97    8.97
  -1  -6   1  248.37   22.91
   1   6  -1  245.14    8.40
   1   6  -1  251.06    8.50
   1   6  -1  212.63   17.50
   1   6  -1  247.23    9.38
   1   6  -1  239.48    8.76
   1   6   0   -0.54    0.80
   1   6   0    1.74    0.85
   1   6   0    0.77    0.94
   1   6   0    0.43    0.59
  -1  -6   0    0.63    4.07
   1   6   0   -1.32    2.43
   1   6   0    0.58    0.86
   1   6   0    1.09    0.71
   1   6   0    1.36    2.46
   1   6   0    0.94    0.83
   1   6   0    0.43    0.87
   1   6   0    0.49    0.68
   1   6   0    0.61    0.59
   1   6   0    1.22    1.09
   1   6   1    0.12    0.56
   1   6   1   -0.45    0.94
   1   6   1   -0.60    0.94
   1   6   1    0.49    0.64
   1   6   1    0.97    0.77
   1   6   1   -0.14    0.78
   1   6   1   -0.98    0.74
   1   6   1   -0.45    0.74
   1   6   1    0.60    0.91
   1   6   1    0.01    0.58
   1   6   1   -0.13    2.71
   1   6   1    1.00    0.71
   1   6   2    4.78    1.34
  -1  -6  -2   12.19    4.96
   1   6   2    7.45    1.59
   1   6   2    7.33    1.85
   1   6   2    5.94    1.29
   1   6   2    6.52    1.48
   1   6   2    8.50    1.95
   1   6   2    6.73    1.56
   1   6   3   62.42    4.03
   1   6   3   60.41    3.60
   1   6   3   64.27    4.22
   1   6   3   68.95    4.60
   1   6   3   58.20    3.97
   1   6   3   67.10    4.47
   1   6   3   71.24    4.66
   1   6   4    4.27    1.22
   1   6   4    4.63    1.28
   1   6   4    4.69    1.21
   1   6   4    4.58    1.43
   1   6   5    9.22    1.49
   1   6   5    8.13    1.19
   1   6   5    9.33    1.44
   1   6   5    8.31    1.36
   1   6   5    8.81    1.35
   1   6   5   12.90    1.72
   1   6   6    8.29    1.10
   1   6   6    6.51    1.01
   1   6   6    5.26    0.72
   1   6   6    9.19    1.11
   1   6   6    6.29    1.07
   1   7 -13   81.09    3.21
   1   7 -13   77.78    3.13
   1   7 -12   32.92    2.30
   1   7 -12   38.40    2.77
   1   7 -12   35.91    2.66
   1   7 -12   37.13    2.59
   1   7 -11    1.50    0.80
   1   7 -11   -0.13    0.84
   1   7 -11    1.33    0.78
   1   7 -10    2.44    1.15
   1   7 -10    1.17    1.08
   1   7 -10    2.27    1.16
   1   7 -10    2.31    1.01
   1   7  -9    2.57    0.93
   1   7  -9    2.36    1.10
   1   7  -9    2.54    1.23
   1   7  -9    2.30    0.97
  -1  -7   9   -0.42    4.14
   1   7  -8   53.34    4.18
   1   7  -8   54.86    3.67
   1   7  -8   37.26    7.19
  -1  -7   8   58.08   11.41
  -1  -7   8   50.45   11.00
   1   7  -8   53.60    4.21
   1   7  -8   52.04    4.14
   1   7  -8   52.76    3.63
   1   7  -8   55.08    3.45
   1   7  -8   55.80    4.10
   1   7  -8   52.59    3.88
   1   7  -8   55.43    3.93
   1   7  -8   34.47    7.92
   1   7  -7    0.01    0.91
   1   7  -7   -0.32    0.92
   1   7  -7    0.80    0.83
   1   7  -7    1.41    3.14
   1   7  -7   -0.53    0.89
   1   7  -7    1.16    0.72
  -1  -7   7    0.44    2.50
   1   7  -7    0.58    0.83
   1   7  -7    2.06    1.03
   1   7  -7    0.27    2.35
   1   7  -7    1.19    0.86
  -1  -7   7    4.29    3.65
   1   7  -7    0.21    0.79
   1   7  -6   23.59    2.66
   1   7  -6   25.42    3.16
   1   7  -6   23.81    2.73
   1   7  -6   26.67    2.83
   1   7  -6   20.35    5.65
   1   7  -6   25.16    2.57
   1   7  -6   27.37    3.27
  -1  -7   6   28.09    9.30
   1   7  -6   24.81    2.71
   1   7  -6   21.24    7.16
   1   7  -5    1.43    0.78
   1   7  -5    2.68    1.03
   1   7  -5    1.28    1.00
   1   7  -5    3.89    1.58
   1   7  -5    2.61    1.03
   1   7  -5    2.04    1.28
   1   7  -5    2.40    1.29
   1   7  -5    3.74    3.31
   1   7  -5    4.14    2.71
   1   7  -5    1.97    0.97
  -1  -7   5    8.88    5.59
   1   7  -4   29.01    2.99
   1   7  -4   30.96    2.97
   1   7  -4   26.45    2.55
   1   7  -4   26.65    2.59
   1   7  -4   29.42    3.04
  -1  -7   4   21.49    7.13
   1   7  -4   30.78    3.02
   1   7  -4   22.79    6.66
   1   7  -4   30.31    3.42
   1   7  -4   26.46    2.93
   1   7  -4   23.45    6.52
   1   7  -4   31.13    3.62
   1   7  -3  100.43    5.64
   1   7  -3   94.92    5.97
   1   7  -3   84.58    4.60
   1   7  -3  101.62    5.54
   1   7  -3  100.36    5.42
   1   7  -3   84.68    4.87
   1   7  -3   91.65   13.89
   1   7  -3   94.24    6.00
   1   7  -3   97.27    5.48
   1   7  -3   99.77    5.50
   1   7  -3   80.37   11.60
   1   7  -3   90.32    4.61
  -1  -7   3   85.38   15.01
   1   7  -2   -0.47    0.82
   1   7  -2    1.47    1.16
   1   7  -2    1.16    0.75
   1   7  -2    1.58    2.85
   1   7  -2    0.27    0.93
   1   7  -2    1.38    1.33
   1   7  -2    0.22    0.78
   1   7  -2   -0.14    0.82
   1   7  -2   -0.30    1.26
  -1  -7   2   -2.65    5.45
   1   7  -2    4.45    3.32
   1   7  -1   25.43    2.47
   1   7  -1   24.81    2.55
   1   7  -1   29.04    3.00
   1   7  -1   25.20    3.05
   1   7  -1   25.95    2.99
  -1  -7   1   22.40    7.96
   1   7  -1   23.84    2.95
   1   7  -1   19.45    6.56
   1   7  -1   27.41    2.78
   1   7  -1   25.34    6.23
   1   7  -1   28.35    2.80
   1   7  -1   24.74    2.71
   1   7   0   45.68    3.51
   1   7   0   45.84    3.31
   1   7   0   40.82    3.55
   1   7   0   44.32    3.24
   1   7   0   41.91    3.17
   1   7   0   46.28    3.65
   1   7   0   46.40    3.71
   1   7   0   44.02    3.93
   1   7   0   52.01    3.83
   1   7   1   27.11    2.52
   1   7   1   35.80    3.34
   1   7   1   30.11    2.85
   1   7   1   24.65    2.43
   1   7   1   34.25    3.14
   1   7   1   32.20    2.99
   1   7   1   25.67    2.49
   1   7   2    9.88    1.90
   1   7   2    9.88    1.63
   1   7   2   12.96    1.82
   1   7   2   12.90    1.84
   1   7   2   10.43    1.39
   1   7   2   12.06    2.06
   1   7   2   10.54    1.58
   1   7   3   43.10    2.99
   1   7   3   36.95    2.79
   1   7   3   49.77    3.34
   1   7   3   45.66    3.26
   1   7   4    9.14    1.24
   1   7   4    6.93    1.05
   1   7   4    8.31    1.20
   1   7   4   10.81    1.40
   1   7   4   12.06    1.28
   1   7   5    1.01    0.42
   1   7   5    1.70    0.54
   1   8 -12   27.49    1.76
   1   8 -12   29.35    2.05
   1   8 -11   12.24    1.55
   1   8 -11   11.90    1.46
   1   8 -11   13.70    1.72
   1   8 -10    2.83    1.02
   1   8 -10    3.01    1.00
   1   8 -10    3.52    1.00
   1   8 -10    2.75    1.00
   1   8  -9   49.58    3.41
   1   8  -9   48.55    3.07
   1   8  -9   56.86    3.93
   1   8  -9   57.47    3.83
   1   8  -9   51.60    3.57
   1   8  -9   45.24    3.43
   1   8  -9   49.35    3.08
   1   8  -8   18.74    2.48
   1   8  -8   18.21    2.13
   1   8  -8   21.41    2.49
   1   8  -8   17.20    2.25
   1   8  -8   15.22    2.00
   1   8  -8   18.00    2.47
   1   8  -8   19.76    2.43
   1   8  -8   19.86    2.16
   1   8  -7    1.04    0.80
   1   8  -7   -1.63    1.12
   1   8  -7   -0.29    0.86
   1   8  -7    1.38    1.25
   1   8  -7   -0.66    0.81
   1   8  -7   -0.65    0.94
   1   8  -7   -0.20    0.75
   1   8  -7   -0.29    0.83
   1   8  -7    0.53    0.59
  -1  -8   6   24.12    8.17
   1   8  -6   31.65    7.67
   1   8  -6   32.62    2.96
   1   8  -6   34.34    2.84
   1   8  -6   37.63    3.35
   1   8  -6   27.99    3.20
   1   8  -6   30.68    7.75
   1   8  -6   36.35    3.21
   1   8  -6   32.74    3.20
   1   8  -6   30.54    3.40
   1   8  -6   34.01    3.12
   1   8  -5   10.97    2.00
   1   8  -5    8.60    1.56
   1   8  -5   10.41    1.74
  -1  -8   5    1.79    3.23
   1   8  -5   10.40    1.90
   1   8  -5    9.12    2.11
   1   8  -5    6.60    4.11
   1   8  -5    9.24    2.07
   1   8  -5   10.30    1.91
   1   8  -5    8.98    3.83
   1   8  -5    9.12    1.82
   1   8  -4   15.34    1.84
   1   8  -4   16.80    2.36
   1   8  -4   11.18    4.97
   1   8  -4   16.34    2.68
  -1  -8   4   13.28    5.55
   1   8  -4    9.43    5.09
   1   8  -4   17.11    2.35
   1   8  -4   17.33    2.37
   1   8  -4   14.81    2.65
   1   8  -4   12.69    1.79
   1   8  -4   12.78    2.12
   1   8  -3   76.29   12.54
   1   8  -3  115.86    6.58
   1   8  -3   87.78   11.96
   1   8  -3  114.87    6.47
   1   8  -3  110.97    5.72
   1   8  -3   98.76    5.16
   1   8  -3  106.42    5.72
   1   8  -3  112.71    5.70
   1   8  -3  112.21    5.85
   1   8  -3   93.98    4.51
   1   8  -2    3.16    1.27
   1   8  -2    2.21    0.92
   1   8  -2    1.54    1.10
   1   8  -2    2.13    0.97
   1   8  -2    1.90    0.76
   1   8  -2    3.09    1.22
   1   8  -2    2.28    1.09
   1   8  -2    2.31    0.82
   1   8  -2    1.51    1.25
   1   8  -1    2.48    1.19
   1   8  -1    2.69    0.94
   1   8  -1    3.07    1.08
   1   8  -1    3.12    1.17
   1   8  -1    0.42    0.71
   1   8  -1    1.83    0.85
   1   8  -1    3.14    1.01
   1   8  -1    4.31    1.39
   1   8  -1    2.49    0.95
   1   8   0    8.55    1.29
   1   8   0    8.00    1.35
   1   8   0    7.98    1.31
   1   8   0    7.33    1.22
   1   8   0   10.49    1.76
   1   8   0    8.51    1.37
   1   8   0    7.95    1.48
   1   8   0   10.27    1.57
   1   8   1  124.27    5.12
   1   8   1  125.19    5.23
   1   8   1  132.61    5.63
   1   8   1  122.54    4.91
   1   8   2    5.57    1.08
   1   8   2    4.64    0.86
   1   8   2    5.87    1.11
   1   8   3    2.42    0.62
   1   8   3    2.58    0.63
   1   8   3    2.76    0.56
   1   9 -11    1.57    0.53
   1   9 -11    2.39    0.62
   1   9 -10   25.39    1.99
   1   9 -10   22.23    1.80
   1   9 -10   24.70    1.97
   1   9  -9   27.21    2.27
   1   9  -9   29.02    2.33
   1   9  -9   23.82    2.11
   1   9  -8   -0.17    0.75
   1   9  -8   -0.24    0.66
   1   9  -8    1.75    0.80
   1   9  -8   -0.91    0.90
   1   9  -8    0.74    0.60
   1   9  -8    0.87    0.60
   1   9  -7    2.09    1.15
   1   9  -7   -0.51    0.81
   1   9  -7    0.90    0.87
   1   9  -7    1.95    0.75
   1   9  -7    0.81    0.73
   1   9  -7    1.72    0.93
   1   9  -7    0.31    0.77
   1   9  -6    2.82    0.78
   1   9  -6    2.81    1.23
   1   9  -6    3.43    1.11
   1   9  -6    3.58    1.26
   1   9  -6    5.74    1.46
   1   9  -6    5.45    1.55
   1   9  -6    2.59    1.03
   1   9  -5   69.65    4.78
   1   9  -5   65.60    4.63
   1   9  -5   66.82    4.20
   1   9  -5   73.61    4.31
   1   9  -5   69.22    4.12
   1   9  -5   69.74    4.16
   1   9  -4    0.07    0.80
   1   9  -4    0.79    0.71
   1   9  -4    0.09    0.71
   1   9  -4   -0.67    0.90
   1   9  -4    1.43    1.12
   1   9  -4    0.16    0.67
   1   9  -3    6.75    1.30
   1   9  -3    6.67    1.34
   1   9  -3    5.13    1.01
   1   9  -3    6.73    1.42
   1   9  -3    7.24    1.52
   1   9  -3    7.18    1.33
   1   9  -2   12.31    1.53
   1   9  -2   10.59    1.59
   1   9  -2   12.39    1.63
   1   9  -2   12.92    1.57
   1   9  -2   12.29    1.53
   1   9  -2   12.26    1.49
   1   9  -1   45.30    2.55
   1   9  -1   45.04    2.36
   1   9  -1   44.05    2.33
   1   9  -1   51.58    3.01
   1   9   0    3.04    0.69
   1   9   1    0.97    0.46
   1  10  -9    2.89    0.65
   1  10  -9    1.78    0.49
   1  10  -8   32.82    2.11
   1  10  -8   31.16    1.90
   1  10  -8   32.73    1.97
   1  10  -8   32.51    2.04
   1  10  -7    5.73    0.93
   1  10  -7    6.47    1.04
   1  10  -7    5.54    0.98
   1  10  -7    5.30    0.95
   1  10  -6    5.61    1.06
   1  10  -6    8.18    1.19
   1  10  -6    6.92    1.08
   1  10  -6    7.22    1.13
   1  10  -5   20.73    1.77
   1  10  -5   22.77    1.79
   1  10  -5   22.80    1.83
   1  10  -5   22.21    1.85
   1  10  -4    3.99    0.81
   1  10  -4    3.51    0.76
   1  10  -4    2.46    0.66
   1  10  -4    3.01    0.81
   1  10  -3    6.29    0.78
   1  10  -3    7.33    0.90
   1  10  -3    7.53    0.90
   1  10  -3    7.39    0.93
   1  10  -2    2.36    0.50
  -2  11  -1   12.74    1.10
  -2  11  -1   11.18    1.01
  -2  11  -2    0.80    0.41
  -2  11  -3    7.46    1.04
  -2  11  -3    7.46    1.00
  -2  11  -3    6.26    0.92
  -2  11  -3    5.05    0.86
  -2  11  -4    0.42    0.40
  -2  11  -4    2.22    0.76
  -2  11  -4    1.80    0.85
  -2  11  -4    1.34    0.64
  -2  11  -4    0.49    0.64
  -2  11  -5    1.69    0.59
  -2  11  -5    3.36    0.97
  -2  11  -5    2.08    0.93
  -2  11  -5    2.59    0.82
  -2  11  -5    1.40    0.78
  -2  11  -5    0.53    0.41
  -2  11  -6   28.55    1.89
  -2  11  -6   37.82    2.57
  -2  11  -6   31.75    2.77
  -2  11  -6   36.52    2.52
  -2  11  -6   30.00    2.66
  -2  11  -6   30.18    2.10
  -2  11  -7    2.17    0.48
  -2  11  -7    3.97    0.89
  -2  11  -7    3.13    0.75
  -2  11  -7    2.74    0.95
  -2  11  -7    2.69    0.97
  -2  11  -7    3.76    0.90
  -2  11  -8   73.25    3.34
  -2  11  -8   73.16    3.21
  -2  11  -8   77.09    3.24
  -2  11  -9   -0.01    0.43
  -2  11 -10    0.37    0.31
  -2  10   1    0.95    0.57
  -2  10   1    0.46    0.50
  -2  10   1   -0.28    0.43
  -2  10   0    0.02    0.50
  -2  10   0    0.02    0.52
  -2  10   0   -0.83    0.63
  -2  10  -1    2.91    1.02
  -2  10  -1    2.37    0.84
  -2  10  -1    2.72    0.94
  -2  10  -1    0.18    0.55
  -2  10  -1    0.53    0.48
  -2  10  -1    1.80    0.73
  -2  10  -2   37.27    2.77
  -2  10  -2   41.53    3.05
  -2  10  -2   33.79    2.49
  -2  10  -2   36.98    2.80
  -2  10  -2   33.89    2.98
  -2  10  -2   32.08    2.98
  -2  10  -2   28.09    2.29
  -2  10  -2   35.47    2.64
  -2  10  -3    1.30    0.76
  -2  10  -3    1.12    0.72
  -2  10  -3    1.71    0.71
  -2  10  -3    1.65    0.89
  -2  10  -3    0.56    0.69
  -2  10  -3    2.53    1.21
  -2  10  -3    2.44    0.94
  -2  10  -4    6.65    1.29
  -2  10  -4    7.24    2.02
  -2  10  -4    6.08    1.20
  -2  10  -4    7.01    1.43
  -2  10  -4    7.63    1.75
  -2  10  -4    5.96    1.31
  -2  10  -4    7.43    1.56
  -2  10  -5    4.63    1.12
  -2  10  -5    4.50    1.17
  -2  10  -5    5.69    1.54
  -2  10  -5    3.24    1.11
  -2  10  -5    5.52    1.36
  -2  10  -5    3.74    1.08
  -2  10  -5    5.06    1.30
  -2  10  -6  206.21    8.88
  -2  10  -6  202.23    8.56
  -2  10  -6  238.71    8.15
  -2  10  -6  220.50    7.56
  -2  10  -6  197.98    6.97
  -2  10  -6  231.86    8.00
  -2  10  -6  213.06    7.60
  -2  10  -7    1.59    1.10
  -2  10  -7   -0.26    0.87
  -2  10  -7   -0.07    0.90
  -2  10  -7   -0.73    0.87
  -2  10  -7   -0.53    0.58
  -2  10  -7   -0.08    0.57
  -2  10  -8   81.48    3.68
  -2  10  -8   96.32    4.38
  -2  10  -8   97.46    4.45
  -2  10  -8   78.76    4.74
  -2  10  -8   80.92    4.85
  -2  10  -8   96.14    4.45
  -2  10  -9    3.26    0.77
  -2  10  -9    5.37    1.26
  -2  10 -10    4.30    0.82
  -2  10 -10    3.65    0.86
   2 -10  11    7.75    1.17
  -2   9   3    1.07    0.64
  -2   9   3    0.24    0.46
  -2   9   2    9.17    1.43
  -2   9   2    8.50    1.38
  -2   9   2    7.43    1.32
  -2   9   2    9.94    1.33
  -2   9   2    8.40    1.37
  -2   9   1   29.76    2.75
  -2   9   1   30.00    2.74
  -2   9   1   27.36    2.31
  -2   9   1   29.74    2.70
  -2   9   0   12.03    1.62
  -2   9   0   15.03    2.12
  -2   9   0   14.09    1.90
  -2   9   0   14.61    2.02
  -2   9   0   16.73    2.19
  -2   9   0   13.27    1.60
  -2   9   0   12.17    1.85
  -2   9   0   14.10    1.69
  -2   9  -1   16.87    2.19
  -2   9  -1   17.74    2.11
  -2   9  -1   19.95    2.36
  -2   9  -1   16.02    2.22
  -2   9  -1   16.70    2.11
  -2   9  -1   17.80    2.44
  -2   9  -1   16.80    2.35
  -2   9  -2    7.85    4.71
  -2   9  -2   14.20    2.56
  -2   9  -2   14.50    2.27
  -2   9  -2   15.78    2.26
  -2   9  -2   14.61    2.00
  -2   9  -2   15.31    2.15
  -2   9  -2   13.72    2.04
  -2   9  -2   13.35    1.96
  -2   9  -2   15.15    2.11
  -2   9  -2   13.59    1.71
  -2   9  -2   13.08    4.84
   2  -9   2    3.31    4.80
  -2   9  -3   -0.23    0.67
   2  -9   3    4.51    5.27
  -2   9  -3   -0.17    0.70
  -2   9  -3    1.41    0.86
  -2   9  -3    1.80    0.94
  -2   9  -3    0.32    1.09
  -2   9  -3    0.46    0.59
  -2   9  -3    0.65    1.21
  -2   9  -3   -0.82    1.10
  -2   9  -3    1.75    2.89
  -2   9  -3    1.09    2.22
  -2   9  -3    0.61    1.00
  -2   9  -4  219.38    8.05
  -2   9  -4  253.27    9.27
  -2   9  -4  253.37    9.25
  -2   9  -4  236.89    8.50
  -2   9  -4  245.38   10.61
  -2   9  -4  249.13    9.03
  -2   9  -4  233.79    8.39
  -2   9  -4  251.81   10.36
  -2   9  -4  201.41   18.73
  -2   9  -4  184.11   20.40
   2  -9   4  185.38   22.64
  -2   9  -5   44.46    3.66
  -2   9  -5   36.96    7.78
  -2   9  -5   37.24    2.99
  -2   9  -5   40.64    4.25
  -2   9  -5   34.46    8.36
  -2   9  -5   43.66    3.60
  -2   9  -5   42.73    3.33
  -2   9  -5   45.03    3.77
   2  -9   5   40.82   10.20
  -2   9  -5   43.00    4.20
  -2   9  -6   55.83    4.71
  -2   9  -6   50.95    3.57
  -2   9  -6   54.46    4.76
  -2   9  -6   61.75    4.17
   2  -9   6   37.31    9.79
  -2   9  -6   57.90    4.23
  -2   9  -6   60.35    4.25
  -2   9  -6   54.10    9.65
  -2   9  -6   35.62    9.08
  -2   9  -7    7.46    1.25
  -2   9  -7   11.77    1.69
  -2   9  -7    9.23    3.90
  -2   9  -7   10.76    2.08
  -2   9  -7   10.22    4.19
  -2   9  -7    9.18    1.77
  -2   9  -7   11.60    2.35
  -2   9  -7   10.68    1.78
  -2   9  -7   11.29    1.85
  -2   9  -8   85.31    4.54
  -2   9  -8   77.15    5.00
  -2   9  -8   83.66    5.40
  -2   9  -8   75.17    4.19
  -2   9  -8   82.96    4.53
  -2   9  -8   86.85    4.76
  -2   9  -8   83.44    4.23
  -2   9  -9   48.28    3.32
  -2   9  -9   46.22    2.90
  -2   9  -9   56.37    3.58
  -2   9  -9   45.49    3.52
  -2   9  -9   46.19    2.91
  -2   9 -10   25.27    2.21
  -2   9 -10   23.80    2.48
  -2   9 -10   20.96    2.13
  -2   9 -11   28.10    2.40
  -2   9 -11   24.86    2.15
  -2   9 -12   37.45    2.24
   2  -9  12   32.02    2.42
  -2   8   5    1.25    0.51
  -2   8   5    0.66    0.36
  -2   8   5    0.69    0.43
  -2   8   5    0.57    0.45
  -2   8   4   -0.29    0.59
  -2   8   4    0.17    0.67
  -2   8   4    0.49    0.55
  -2   8   3   -0.01    0.87
  -2   8   3   -0.41    0.69
  -2   8   3   -0.09    0.79
  -2   8   3    0.23    0.69
  -2   8   3   -0.42    0.75
  -2   8   2    9.24    1.79
  -2   8   2    9.64    1.68
  -2   8   2   11.01    1.84
  -2   8   1    3.13    1.13
  -2   8   1    3.92    1.32
  -2   8   1    4.43    1.34
   2  -8  -1    0.64    3.43
  -2   8   1    2.76    1.25
  -2   8   1    3.19    0.99
  -2   8   0    2.40    0.96
  -2   8   0    2.94    1.06
  -2   8   0   -4.51    4.12
  -2   8   0    2.47    1.18
  -2   8   0    0.96    2.43
   2  -8   0    2.47    4.53
  -2   8   0    2.98    1.21
  -2   8   0    2.02    1.15
  -2   8   0    2.91    1.00
  -2   8   0    2.35    0.81
  -2   8  -1   21.91    5.83
   2  -8   1   17.13    6.44
  -2   8  -1   22.82    2.67
  -2   8  -1   18.44    2.26
  -2   8  -1   18.54    2.38
  -2   8  -1   19.59    6.39
  -2   8  -1   22.25    2.53
  -2   8  -1   21.67    2.83
  -2   8  -1   21.91    2.65
  -2   8  -1   20.67    2.23
  -2   8  -1   20.40    2.78
  -2   8  -2    3.96    1.57
   2  -8   2    4.16    3.62
  -2   8  -2    4.81    1.45
  -2   8  -2    2.83    1.05
  -2   8  -2    4.53    1.31
  -2   8  -2    0.51    2.93
  -2   8  -2    3.65    1.68
  -2   8  -2    5.33    1.56
  -2   8  -2    3.48    1.10
  -2   8  -2    3.32    1.11
  -2   8  -2    9.64    5.63
  -2   8  -3    4.56    2.23
   2  -8   3    5.78    4.69
  -2   8  -3    0.75    0.93
  -2   8  -3    0.99    1.13
  -2   8  -3    0.83    0.67
  -2   8  -3    2.39    1.48
  -2   8  -3    0.77    0.71
  -2   8  -3    0.49    0.76
  -2   8  -4  216.58    8.37
  -2   8  -4  214.29    9.57
   2  -8   4  179.00   21.04
  -2   8  -4  212.69    8.34
  -2   8  -4  205.52    7.82
  -2   8  -4  203.36    7.71
  -2   8  -4  167.38   19.05
  -2   8  -4  203.14    9.59
  -2   8  -5   -0.01    0.76
  -2   8  -5    0.94    0.81
  -2   8  -5    0.59    0.76
  -2   8  -5    1.45    1.26
  -2   8  -5   -4.85    4.76
   2  -8   5    0.29    3.37
  -2   8  -5    1.02    1.40
  -2   8  -5    1.45    1.10
  -2   8  -6  654.77   18.60
  -2   8  -6  648.86   15.65
  -2   8  -6  701.36   16.84
  -2   8  -6  686.04   16.23
  -2   8  -6  713.17   16.92
  -2   8  -6  556.47   35.51
  -2   8  -6  684.81   17.02
  -2   8  -6  641.03   32.63
  -2   8  -6  660.25   18.23
   2  -8   6  614.15   38.71
  -2   8  -7   13.58    1.85
  -2   8  -7   12.49    1.98
   2  -8   7   18.37    6.28
  -2   8  -7    5.26    3.93
  -2   8  -7   12.38    4.96
  -2   8  -7   10.62    1.87
   2  -8   7    9.65    5.51
  -2   8  -7   12.31    1.91
  -2   8  -7   11.14    2.05
  -2   8  -7   12.59    2.41
  -2   8  -8   23.43    2.42
  -2   8  -8   22.35    6.33
  -2   8  -8   24.27    2.92
  -2   8  -8   24.15    2.55
  -2   8  -8   23.67    2.78
  -2   8  -8   26.13    2.42
  -2   8  -8   26.16    2.78
  -2   8  -9   41.33    3.47
  -2   8  -9   36.04    3.16
  -2   8 -10   73.11    4.43
  -2   8 -10   70.52    4.58
  -2   8 -10   70.65    4.20
  -2   8 -11   41.90    3.25
  -2   8 -11   41.84    2.92
   2  -8  12   29.68    2.62
  -2   8 -12   28.69    1.99
  -2   8 -12   29.72    2.33
   2  -8  13   -0.15    0.47
  -2   8 -13    1.25    0.57
  -2   7   6    4.93    0.99
  -2   7   6    3.33    0.86
  -2   7   6    2.58    0.68
  -2   7   5    6.14    1.20
  -2   7   5    7.02    1.37
  -2   7   5    6.20    1.29
  -2   7   4   11.47    1.94
  -2   7   4   12.33    1.86
  -2   7   4   11.98    2.01
  -2   7   4   12.69    2.03
  -2   7   3    8.98    1.88
  -2   7   3    6.42    1.52
  -2   7   3    9.21    1.75
  -2   7   2   38.68    3.51
  -2   7   2   43.95    3.79
  -2   7   2   41.35    3.64
  -2   7   2   40.51    3.57
   2  -7  -2   34.60    9.84
  -2   7   1    0.99    0.89
  -2   7   1   -0.70    0.70
  -2   7   1    0.91    0.85
   2  -7  -1   -1.13    3.69
  -2   7   1   -1.37    1.10
  -2   7   1   -0.25    0.91
  -2   7   1    1.59    2.49
  -2   7   1   -0.51    0.61
  -2   7   1   -0.09    1.88
  -2   7   1    0.71    0.80
  -2   7   0   38.38    3.30
  -2   7   0   35.12    3.03
  -2   7   0   38.78    3.61
  -2   7   0   37.75    3.57
   2  -7   0   32.83    8.73
  -2   7   0   38.88    3.44
  -2   7   0   40.45    3.50
  -2   7   0   35.75    2.98
  -2   7   0   28.48    6.83
  -2   7  -1    4.20    1.25
  -2   7  -1    5.23    1.40
  -2   7  -1    1.53    0.63
  -2   7  -1    2.78    1.05
  -2   7  -1    3.50    1.17
   2  -7   1    1.77    2.62
  -2   7  -1    0.35    2.62
  -2   7  -1    3.89    1.07
  -2   7  -1    4.56    1.37
  -2   7  -2  176.47    7.02
  -2   7  -2  174.67    7.88
   2  -7   2  172.69   19.42
  -2   7  -2  172.72    7.17
  -2   7  -2  159.90    6.63
  -2   7  -2  158.08    6.76
  -2   7  -2  142.00   16.73
  -2   7  -2  140.56   12.42
  -2   7  -3   11.20    1.69
  -2   7  -3   14.55    1.82
   2  -7   3   15.93    6.16
  -2   7  -3   14.60    2.38
  -2   7  -3   14.34    1.98
  -2   7  -3   15.03    4.63
  -2   7  -3   12.54    5.50
  -2   7  -4  335.85   10.00
  -2   7  -4  346.48   10.61
  -2   7  -4  320.94   21.93
  -2   7  -4  332.69   25.29
  -2   7  -4  348.78   11.61
  -2   7  -4  337.50    9.94
   2  -7   4  346.04   26.56
  -2   7  -5    3.37    3.39
  -2   7  -5    1.95    0.81
  -2   7  -5    2.32    0.90
  -2   7  -5    3.22    1.54
  -2   7  -5    1.95    0.97
  -2   7  -5    2.51    1.08
  -2   7  -5   -3.11    3.19
   2  -7   5    3.42    4.26
  -2   7  -6    2.15    0.86
  -2   7  -6    3.53    0.96
  -2   7  -6    0.05    3.11
  -2   7  -6    1.17    0.64
  -2   7  -6    1.71    0.74
   2  -7   6    2.19    2.83
  -2   7  -6    2.94    3.00
  -2   7  -6    3.31    1.20
  -2   7  -6    2.08    1.20
  -2   7  -7    1.33    2.52
  -2   7  -7    0.39    0.58
  -2   7  -7   -0.18    0.73
  -2   7  -7   -0.47    0.59
  -2   7  -7    0.54    0.76
  -2   7  -7    0.76    0.79
  -2   7  -7    0.40    0.89
   2  -7   7   -1.03    2.18
   2  -7   7    3.61    4.41
  -2   7  -7    1.59    0.88
  -2   7  -7   -0.42    1.62
  -2   7  -7    0.12    0.71
  -2   7  -7   -3.19    3.37
  -2   7  -8   29.76    3.18
   2  -7   8   22.95    6.43
  -2   7  -8   28.10    2.86
  -2   7  -8   19.60    2.57
   2  -7   8   23.72    6.15
  -2   7  -8   28.31    2.95
   2  -7   9   62.90   10.44
  -2   7  -9   80.07    4.94
  -2   7  -9   72.80    4.71
  -2   7 -10  110.39    5.96
  -2   7 -10  103.02    5.48
  -2   7 -10  108.43    5.63
  -2   7 -11   11.98    1.77
  -2   7 -11   14.76    1.91
  -2   7 -11   12.37    1.89
  -2   7 -12    0.72    0.55
   2  -7  12    2.51    1.03
  -2   7 -12    0.87    0.52
  -2   7 -12    0.74    0.51
   2  -7  13   31.18    2.03
  -2   6   8   21.43    1.49
  -2   6   8   17.23    1.45
  -2   6   7    4.13    0.90
  -2   6   7    3.39    0.75
  -2   6   7    2.08    0.64
  -2   6   6    6.71    1.58
  -2   6   6    3.45    0.99
  -2   6   6    5.03    1.15
  -2   6   5    0.32    0.79
  -2   6   5   -1.01    0.90
  -2   6   5    0.35    0.78
  -2   6   5    0.05    1.11
  -2   6   4    9.68    1.87
   2  -6  -4    0.30    4.62
   2  -6  -4   11.96    4.70
  -2   6   4   10.40    1.95
   2  -6  -4   10.77    5.38
  -2   6   4    9.35    1.94
  -2   6   3   48.09    3.91
  -2   6   3   53.97    4.04
   2  -6  -3   37.18    7.88
  -2   6   3   50.06    3.94
   2  -6  -3   43.55    9.91
  -2   6   3   54.52    4.15
  -2   6   2   26.48    2.71
   2  -6  -2   22.56    5.68
  -2   6   2   25.36    2.53
   2  -6  -2   21.98    4.73
  -2   6   2   28.17    2.82
  -2   6   2   23.23    2.59
  -2   6   2   26.01    5.34
  -2   6   2   25.95    2.74
   2  -6  -2   17.66    6.62
  -2   6   1    6.98    1.30
  -2   6   1    5.89    1.53
  -2   6   1    6.22    1.35
   2  -6  -1    9.94    3.55
  -2   6   1    5.84    1.27
  -2   6   1    5.31    1.42
  -2   6   1    6.31    1.31
  -2   6   1    4.75    4.13
   2  -6  -1   11.80    5.96
  -2   6   0   31.45    2.80
   2  -6   0   34.78    8.86
  -2   6   0   32.19    2.79
  -2   6   0   30.17    2.71
   2  -6   0   27.11    5.00
  -2   6   0   34.47    3.45
  -2   6   0   32.79    7.69
  -2   6  -1    5.98    1.71
  -2   6  -1    5.64    1.10
  -2   6  -1    6.17    1.30
  -2   6  -1    5.81    1.40
  -2   6  -1    5.25    1.10
   2  -6   1    8.73    4.65
  -2   6  -2    3.31    1.72
  -2   6  -2    5.00    1.18
   2  -6   2    1.97    2.52
  -2   6  -2    2.10    0.77
  -2   6  -2    2.27    0.73
  -2   6  -2    4.91    1.29
  -2   6  -3   29.76    2.43
   2  -6   3   31.26    7.01
  -2   6  -3   30.42    5.56
  -2   6  -3   31.68    2.65
  -2   6  -3   30.35    2.92
  -2   6  -4  186.16   15.48
  -2   6  -4  195.83    7.05
   2  -6   4  201.69   17.95
  -2   6  -4  181.81    7.35
  -2   6  -4  186.09    6.51
  -2   6  -5   60.08    3.78
  -2   6  -5   61.52    3.54
  -2   6  -5   64.90    3.96
   2  -6   5   64.04   10.20
  -2   6  -5   61.84    4.09
  -2   6  -5   73.48   10.28
  -2   6  -6   98.42   12.59
   2  -6   6  105.14   11.46
  -2   6  -6   97.44    4.97
  -2   6  -6   98.34    5.32
  -2   6  -6  103.16    5.18
  -2   6  -6   92.45   12.14
   2  -6   6   96.87   12.43
   2  -6   7   62.09    8.91
  -2   6  -7   62.25    4.04
   2  -6   7   56.98    9.53
   2  -6   7   51.55    9.42
  -2   6  -7   64.17   11.09
  -2   6  -7   59.12    9.73
  -2   6  -7   64.60    4.21
  -2   6  -7   59.34    4.02
   2  -6   8  141.62   14.08
   2  -6   8  115.83   15.25
  -2   6  -8  144.32    6.68
  -2   6  -8  141.60    6.49
   2  -6   8  131.14   14.00
  -2   6  -8  140.02   17.09
   2  -6   9   75.08   12.94
  -2   6  -9   90.94    5.45
  -2   6  -9   87.39    5.28
  -2   6  -9   91.35    5.22
  -2   6 -10    8.27    1.74
  -2   6 -10    8.57    1.62
  -2   6 -10    9.95    1.92
  -2   6 -11    6.16    1.35
  -2   6 -11    4.65    1.32
  -2   6 -11    7.11    1.56
  -2   6 -12    1.16    0.54
  -2   6 -12    3.39    1.00
   2  -6  12    0.41    0.75
  -2   6 -12    2.83    0.97
  -2   6 -13    6.49    0.94
  -2   5   9    5.48    0.86
  -2   5   9    8.19    0.95
  -2   5   8    5.05    1.02
  -2   5   8    4.26    1.00
  -2   5   7   11.49    1.76
  -2   5   7   11.20    1.60
  -2   5   7   11.47    1.50
  -2   5   6    8.22    1.54
  -2   5   6    8.57    1.67
   2  -5  -6    5.21    3.64
  -2   5   6    8.46    1.86
  -2   5   5   33.75    3.04
   2  -5  -5   28.82    7.91
   2  -5  -5   26.96    7.13
  -2   5   5   33.60    3.32
  -2   5   5   32.29    3.02
  -2   5   5   31.49    3.32
  -2   5   5   35.45    3.26
  -2   5   4  205.02    8.09
  -2   5   4  199.66    7.47
   2  -5  -4  205.08   19.78
  -2   5   4  210.62    8.10
   2  -5  -4  165.23   19.30
   2  -5  -4  183.17   17.15
  -2   5   3  153.09    6.46
  -2   5   3  149.72    5.96
  -2   5   3  149.89    6.63
  -2   5   3  148.88    6.56
   2  -5  -3  137.10   16.83
   2  -5  -3  137.36   13.99
  -2   5   2   17.55    2.12
   2  -5  -2   18.28    4.87
  -2   5   2   18.98    2.18
   2  -5  -2   14.33    5.28
  -2   5   2   16.18    4.72
  -2   5   2   19.34    2.09
  -2   5   1   39.56    2.92
  -2   5   1   37.84    2.82
   2  -5  -1   36.24    6.17
  -2   5   1   39.79    3.01
  -2   5   1   40.77    3.01
   2  -5  -1   41.96    8.77
  -2   5   0   90.67    8.09
   2  -5   0   88.35    8.66
  -2   5   0   88.37    7.65
   2  -5   0   90.04   12.07
  -2   5   0   91.13    4.61
  -2   5  -1  120.70    9.69
  -2   5  -1  120.65    5.26
  -2   5  -1  116.73    8.34
   2  -5   1  107.89   12.43
  -2   5  -2 1468.97   34.65
   2  -5   2 1487.41   48.21
  -2   5  -2 1410.94   27.36
  -2   5  -2 1538.41   41.46
  -2   5  -3    6.83    1.36
  -2   5  -3    4.55    2.40
   2  -5   3    7.40    3.71
  -2   5  -4   34.65    2.76
  -2   5  -4   41.04    7.03
   2  -5   4   31.63    6.54
  -2   5  -5    1.18    2.48
   2  -5   5    1.66    1.48
   2  -5   5   -1.52    2.30
  -2   5  -5    1.41    0.86
  -2   5  -5    1.10    0.66
   2  -5   6    8.41    2.84
   2  -5   6    7.48    2.84
  -2   5  -6    9.80    3.94
  -2   5  -6   11.50    1.64
   2  -5   6   11.39    2.96
  -2   5  -6   10.63    1.65
  -2   5  -6   10.58    1.58
   2  -5   6    7.64    4.04
   2  -5   7    3.75    2.24
   2  -5   7    1.36    2.33
   2  -5   7    1.93    1.73
  -2   5  -7    1.52    0.78
  -2   5  -7   -0.89    2.20
  -2   5  -7    2.44    1.70
   2  -5   7    1.52    1.37
   2  -5   7    1.95    1.88
  -2   5  -7    0.91    1.12
   2  -5   8  389.75   21.95
  -2   5  -8  395.00   11.48
   2  -5   8  422.40   23.27
  -2   5  -8  392.70   11.97
   2  -5   8  393.65   23.43
  -2   5  -8  372.12   26.53
   2  -5   8  389.89   28.36
   2  -5   9   13.49    1.92
   2  -5   9    8.69    3.22
  -2   5  -9   14.09    2.05
  -2   5  -9   15.76    2.27
  -2   5  -9   14.12    2.17
   2  -5   9   14.43    6.55
   2  -5   9   16.23    5.16
   2  -5  10   20.97    7.89
  -2   5 -10   31.51    3.08
  -2   5 -10   29.43    3.12
   2  -5  10   26.51    2.61
  -2   5 -10   29.08    2.86
  -2   5 -11   49.69    3.58
  -2   5 -11   50.61    3.87
  -2   5 -11   52.26    3.47
   2  -5  11   43.45    3.76
   2  -5  11   46.05    3.25
  -2   5 -12   17.75    1.65
  -2   5 -12   21.17    2.26
  -2   5 -13    0.63    0.42
  -2   4  10   11.38    1.03
   2  -4 -10   11.28    1.13
  -2   4   9   -0.45    0.58
   2  -4  -9   -0.98    0.83
  -2   4   9    0.58    0.59
  -2   4   9   -0.99    0.67
  -2   4   8   -1.28    0.78
  -2   4   8    0.46    0.61
  -2   4   8   -0.60    0.93
  -2   4   7   67.15    4.41
   2  -4  -7   50.83    9.57
  -2   4   7   60.34    3.79
  -2   4   7   71.31    4.67
   2  -4  -7   64.32   11.54
  -2   4   6   22.94    2.82
  -2   4   6   22.39    2.38
  -2   4   6   23.07    2.68
  -2   4   6   26.17    2.81
  -2   4   6   21.76    2.63
   2  -4  -6   26.18    7.30
   2  -4  -6   24.87    7.01
  -2   4   5    0.50    0.76
  -2   4   5    0.57    0.87
  -2   4   5    0.55    0.80
   2  -4  -5    2.05    2.30
   2  -4  -5   -0.39    0.71
   2  -4  -5   -1.46    1.81
  -2   4   5    1.08    0.92
  -2   4   4  111.95    5.44
   2  -4  -4  121.76   13.56
  -2   4   4  102.46    9.25
  -2   4   4  111.11    5.26
  -2   4   4  107.87    5.25
   2  -4  -4  102.76    5.00
   2  -4  -4   97.61   12.13
   2  -4  -4  101.29   14.09
  -2   4   3   18.30    2.08
  -2   4   3   17.20    3.39
  -2   4   3   20.38    2.02
   2  -4  -3   17.25    5.44
   2  -4  -3   19.14    3.87
  -2   4   3   14.85    4.02
   2  -4  -3   20.05    5.17
  -2   4   3   18.80    2.17
   2  -4  -2  834.18   37.41
  -2   4   2  776.49   21.76
   2  -4  -2  854.96   30.66
  -2   4   2  815.25   16.64
   2  -4  -1   -0.83    2.29
   2  -4  -1    1.50    1.63
  -2   4   1    1.22    1.64
  -2   4   1   -0.47    0.85
  -2   4   1    0.65    0.99
   2  -4   0   79.72    9.72
  -2   4   0   93.81    7.57
   2  -4   0   85.01    7.51
  -2   4   0   89.94    7.36
  -2   4  -1  400.78   15.41
   2  -4   1  383.52   20.44
  -2   4  -1  372.74   16.59
   2  -4   2  261.61   15.88
  -2   4  -2  270.70   14.41
   2  -4   3 1306.42   38.33
   2  -4   3 1213.96   24.10
   2  -4   4  534.93   23.25
   2  -4   4  504.44   16.31
  -2   4  -4  544.59   23.78
   2  -4   4  516.83   22.10
  -2   4  -5    3.26    2.83
   2  -4   5    2.71    1.50
  -2   4  -5    1.29    2.26
  -2   4  -5    3.47    1.36
   2  -4   5    2.04    1.24
   2  -4   5    2.30    2.05
   2  -4   5    3.76    2.61
  -2   4  -5    3.70    0.93
   2  -4   6    1.58    1.56
   2  -4   6    0.54    1.16
  -2   4  -6   -0.68    2.02
   2  -4   6    3.86    3.17
   2  -4   6    1.86    1.58
  -2   4  -6    0.33    2.33
   2  -4   6    0.46    1.84
  -2   4  -6    1.47    1.14
  -2   4  -7  136.74   14.53
   2  -4   7  125.85   11.56
   2  -4   7  122.27    5.47
   2  -4   7  126.00   11.43
  -2   4  -7  126.01   13.47
   2  -4   7  129.99   12.04
   2  -4   7  135.07    5.83
   2  -4   7  134.92   15.19
  -2   4  -8    8.89    4.24
   2  -4   8   10.00    1.79
  -2   4  -8   10.30    4.42
   2  -4   8   22.09    7.02
   2  -4   8   12.11    1.83
   2  -4   8   10.30    3.98
  -2   4  -8   14.52    2.03
   2  -4   8   15.69    4.85
   2  -4   8   12.55    4.21
   2  -4   9   16.02    5.24
   2  -4   9    9.27    1.72
   2  -4   9    8.67    1.66
  -2   4  -9    7.35    1.52
  -2   4  -9    7.18    1.45
   2  -4   9    8.29    4.29
  -2   4  -9    4.77    2.36
   2  -4  10    2.54    0.97
   2  -4  10    0.05    3.13
  -2   4 -10    4.21    1.20
   2  -4  10   -2.63    3.59
   2  -4  10    4.12    1.39
  -2   4 -10    2.81    1.05
  -2   4 -10    4.17    3.90
   2  -4  11   -0.39    0.86
  -2   4 -11   -0.01    0.69
   2  -4  11    1.29    0.84
   2  -4  12   10.59    1.60
   2  -4  12    5.92    1.00
  -2   4 -12   10.50    1.60
  -2   4 -13   29.70    2.00
   2  -3 -11    8.29    0.94
   2  -3 -10    2.90    0.95
  -2   3  10    2.32    0.72
  -2   3  10    1.66    0.81
  -2   3   9    0.26    0.65
  -2   3   9    1.18    0.70
  -2   3   8    3.46    1.00
  -2   3   8    6.82    1.60
  -2   3   8    3.42    1.10
   2  -3  -8    6.90    3.67
  -2   3   7    5.63    1.58
   2  -3  -7    0.07    2.67
  -2   3   7    0.20    2.73
  -2   3   7    4.71    1.11
   2  -3  -7    2.00    2.49
  -2   3   6  104.12   11.28
  -2   3   6  121.76    5.81
   2  -3  -6  112.25   13.71
  -2   3   6  127.72    6.13
  -2   3   6  129.63   15.39
   2  -3  -6  114.15   13.74
  -2   3   6  118.81    5.79
  -2   3   6  118.54    5.33
  -2   3   5  194.71   17.57
   2  -3  -5  195.43   16.76
  -2   3   5  175.32    6.85
  -2   3   5  176.81   13.67
  -2   3   5  186.28    6.55
  -2   3   5  182.94    7.16
  -2   3   5  186.10    6.92
   2  -3  -5  176.81   15.88
   2  -3  -5  180.15    7.01
  -2   3   4  120.06    9.74
  -2   3   4  123.98    5.12
  -2   3   4  130.60   12.98
   2  -3  -4  145.12   15.34
  -2   3   4  126.89    5.32
   2  -3  -4  131.13   12.34
  -2   3   4  121.22    5.16
   2  -3  -4  121.53   12.14
  -2   3   4  121.92    9.98
  -2   3   3  479.08   16.73
  -2   3   3  504.65   23.89
   2  -3  -3  507.09   27.22
  -2   3   3  453.58   17.83
  -2   3   3  479.88   18.56
   2  -3  -3  496.05   22.90
   2  -3  -3  508.80   17.97
   2  -3  -2  922.86   25.45
  -2   3   2  833.50   22.06
  -2   3   2  908.91   30.05
  -2   3   2  837.72   24.55
  -2   3   2  893.42   28.40
  -2   3   2  939.53   24.86
   2  -3  -2  792.81   17.84
   2  -3  -2  941.48   29.26
   2  -3  -2  886.52   34.79
  -2   3   1   90.80    7.00
  -2   3   1   92.28    7.51
   2  -3  -1   95.50    7.77
  -2   3   1   85.62    4.41
   2  -3  -1   93.44    9.80
  -2   3   0   -0.64    0.96
   2  -3   0   -2.17    2.69
  -2   3   0    2.00    1.37
   2  -3   0   -0.40    1.33
  -2   3  -1   75.93    6.76
   2  -3   1   72.67    7.52
   2  -3   2   34.31    2.14
  -2   3  -2   36.48    5.02
   2  -3   2   35.38    5.01
   2  -3   3  240.64   13.55
  -2   3  -3  220.47   12.69
   2  -3   3  227.70    9.23
   2  -3   3  214.03   11.48
  -2   3  -3  224.50   12.59
  -2   3  -4  181.92   12.31
   2  -3   4  187.94   13.39
   2  -3   4  177.81    9.43
   2  -3   4  172.35   11.40
  -2   3  -4  170.07   11.94
   2  -3   4  164.07    9.65
   2  -3   4  174.82    9.95
   2  -3   4  160.79    9.19
  -2   3  -5  194.94   14.30
   2  -3   5  182.43   11.86
  -2   3  -5  202.80   11.08
   2  -3   5  201.99   15.59
   2  -3   5  197.52   11.20
   2  -3   5  189.72   12.75
  -2   3  -5  185.49   13.54
   2  -3   5  191.60   10.30
   2  -3   6  765.11   34.42
   2  -3   6  710.85   15.87
   2  -3   6  715.74   27.84
   2  -3   6  741.63   25.94
  -2   3  -6  713.70   31.44
  -2   3  -6  713.04   29.70
   2  -3   6  743.37   28.08
  -2   3  -6  766.21   25.63
  -2   3  -7    5.94    1.16
   2  -3   7    3.59    3.03
  -2   3  -7    5.52    3.34
  -2   3  -7    7.19    3.70
   2  -3   7    7.17    1.53
   2  -3   7    5.96    2.35
   2  -3   7    6.75    1.40
  -2   3  -7    7.87    3.21
   2  -3   7    4.86    1.26
   2  -3   7    7.49    3.69
   2  -3   7    5.21    3.07
   2  -3   8  271.62   23.50
  -2   3  -8  286.94   22.55
   2  -3   8  273.52    9.08
  -2   3  -8  278.93    8.83
   2  -3   8  277.64    9.62
   2  -3   8  259.80   19.48
   2  -3   8  279.36   17.57
  -2   3  -8  258.99   16.69
   2  -3   8  273.24    9.35
   2  -3   9   14.60    2.04
   2  -3   9   14.98    4.99
   2  -3   9   17.71    2.43
   2  -3   9   18.80    2.58
   2  -3   9    8.70    5.09
  -2   3  -9   16.61    2.01
   2  -3   9   15.42    2.44
  -2   3  -9   15.34    6.22
  -2   3 -10    3.99    4.31
   2  -3  10    2.52    1.17
   2  -3  10    2.51    1.04
   2  -3  10   -1.31    2.96
   2  -3  10    0.88    0.93
   2  -3  11   21.13    2.39
   2  -3  11   20.86    2.36
   2  -3  12   -0.39    0.74
  -2   3 -12    0.04    0.66
  -2   3 -13   34.17    1.99
   2  -2 -11    3.29    1.02
  -2   2  11    2.69    0.89
  -2   2  11    1.05    0.46
  -2   2  10   10.07    1.44
  -2   2  10   13.69    2.02
   2  -2 -10   14.48    2.11
  -2   2   9   37.35    2.74
  -2   2   9   42.15    3.62
  -2   2   9   33.55    2.72
   2  -2  -8   11.04    4.31
   2  -2  -8    5.88    3.78
  -2   2   8    9.03    4.03
  -2   2   8   11.26    2.04
  -2   2   8    5.22    3.47
   2  -2  -7    0.12    2.04
  -2   2   7    0.83    1.91
  -2   2   7    0.48    0.83
  -2   2   7    1.27    2.05
   2  -2  -7    0.06    2.27
  -2   2   7    0.80    2.32
   2  -2  -6    4.49    3.24
  -2   2   6    7.00    3.23
  -2   2   6    8.19    1.52
   2  -2  -6   11.50    4.53
  -2   2   6   11.92    4.86
  -2   2   6    8.44    2.72
  -2   2   6    9.33    1.46
   2  -2  -5  220.37   16.24
  -2   2   5  206.98    7.23
  -2   2   5  219.98   17.47
  -2   2   5  198.42   14.35
   2  -2  -5  218.72   16.11
   2  -2  -5  206.50    7.34
   2  -2  -4 1754.41   46.64
  -2   2   4 1726.72   49.48
  -2   2   4 1660.63   43.85
   2  -2  -4 1755.39   47.24
   2  -2  -4 1656.75   35.05
  -2   2   3    1.75    2.05
  -2   2   3    2.91    2.04
   2  -2  -3    0.83    0.81
  -2   2   3    1.10    1.90
   2  -2  -3    2.65    2.35
   2  -2  -3    0.48    2.21
  -2   2   2    7.07    2.20
   2  -2  -2    2.61    1.36
  -2   2   2    7.18    2.31
   2  -2  -2    5.42    3.08
  -2   2   2    6.69    2.51
   2  -2  -2    4.35    1.84
   2  -2  -1 1646.20   42.69
  -2   2   1 1623.61   37.24
   2  -2  -1 1619.98   37.01
  -2   2   1 1555.75   36.05
   2  -2  -1 1635.61   32.28
   2  -2  -1 1665.26   35.65
   2  -2   0 1123.85   26.88
  -2   2   0 1131.16   29.03
   2  -2   0 1096.73   25.42
   2  -2   0 1076.94   30.53
   2  -2   1 2453.39   50.57
   2  -2   1 2367.76   48.14
   2  -2   1 2433.75   48.21
  -2   2  -2 1274.66   32.56
  -2   2  -2 1276.26   30.87
   2  -2   2 1289.61   23.76
   2  -2   2 1301.48   30.18
   2  -2   2 1274.50   31.44
   2  -2   2 1360.27   27.38
   2  -2   2 1263.78   29.58
   2  -2   3  569.61   21.67
  -2   2  -3  539.40   19.55
   2  -2   3  550.89   17.34
   2  -2   3  526.71   14.04
   2  -2   3  528.81   14.06
   2  -2   3  544.57   17.17
   2  -2   3  546.12   19.54
  -2   2  -3  527.14   19.58
   2  -2   4    0.96    1.79
  -2   2  -4    0.27    1.62
   2  -2   4   -0.07    1.54
   2  -2   4    0.98    0.89
   2  -2   4    1.52    2.21
   2  -2   4    1.37    1.00
  -2   2  -4    0.06    1.54
   2  -2   5   30.67    3.41
   2  -2   5   28.74    5.23
  -2   2  -5   32.00    5.19
   2  -2   5   31.37    4.44
   2  -2   5   32.35    4.04
   2  -2   5   31.47    5.10
  -2   2  -5   33.15    4.98
  -2   2  -5   30.50    5.66
   2  -2   5   39.31    6.93
   2  -2   6    1.13    1.70
   2  -2   6    1.62    0.89
  -2   2  -6    0.39    0.52
  -2   2  -6    0.25    1.36
   2  -2   6    1.03    0.71
   2  -2   6    0.32    0.56
   2  -2   6   -0.64    1.31
   2  -2   6    0.27    2.64
  -2   2  -6    1.08    1.87
  -2   2  -6    1.01    1.32
   2  -2   6    1.40    1.37
   2  -2   7   64.95   10.92
   2  -2   7   63.27    4.00
   2  -2   7   59.51    4.11
  -2   2  -7   62.14    8.26
   2  -2   7   63.38    9.18
   2  -2   7   72.92    8.73
  -2   2  -7   61.87   10.02
   2  -2   7   63.17    4.35
  -2   2  -7   62.92    3.50
  -2   2  -7   46.24    7.25
   2  -2   7   58.13    7.44
   2  -2   7   64.92    3.97
   2  -2   8    3.50    2.83
   2  -2   8    4.09    1.36
  -2   2  -8    1.31    1.52
   2  -2   8    5.71    1.40
   2  -2   8    4.31    1.41
   2  -2   8    0.70    2.48
   2  -2   8    3.86    1.42
  -2   2  -8    1.80    2.33
  -2   2  -9    0.62    2.12
   2  -2   9    1.24    0.99
   2  -2   9    1.30    1.02
   2  -2   9   -1.51    3.63
   2  -2   9    3.87    1.24
   2  -2   9    1.69    1.08
  -2   2  -9    4.36    3.21
   2  -2  10   -0.34    0.82
   2  -2  10   -0.25    1.15
   2  -2  10    1.12    2.70
   2  -2  10    0.13    0.76
  -2   2 -10    5.08    3.97
   2  -2  11    1.00    0.93
   2  -2  11    0.76    0.79
   2  -2  12    0.54    0.67
   2  -2  12    0.35    0.68
  -2   1  12    3.56    0.79
   2  -1 -12    2.60    0.69
  -2   1  11   11.64    1.78
  -2   1  11    9.86    1.27
   2  -1 -11   11.43    1.79
  -2   1  10    5.22    1.16
  -2   1  10    5.71    1.59
   2  -1 -10    5.82    1.62
  -2   1   9    7.01    4.23
   2  -1  -9    4.39    3.31
  -2   1   9    8.56    1.85
   2  -1  -9   -0.09    3.34
  -2   1   9    0.15    3.83
  -2   1   9    6.90    1.30
  -2   1   9   15.58    6.21
  -2   1   8    9.21    4.08
  -2   1   8    7.08    4.38
  -2   1   8    9.20    1.88
   2  -1  -8    7.88    4.37
  -2   1   8    3.53    2.11
   2  -1  -8    3.33    2.45
   2  -1  -7  105.63    5.58
  -2   1   7   95.53   13.06
  -2   1   7   82.58   11.10
   2  -1  -7   99.93   11.95
  -2   1   7   98.36    5.31
   2  -1  -7   88.30   11.03
   2  -1  -6   40.47    3.19
  -2   1   6   39.67    3.09
   2  -1  -6   44.50    7.19
  -2   1   6   45.71    8.34
  -2   1   6   46.29    7.71
   2  -1  -6   47.12    7.70
   2  -1  -5   39.93    5.99
   2  -1  -5   37.18    2.79
  -2   1   5   37.71    6.86
   2  -1  -5   39.05    6.56
  -2   1   5   32.74    5.96
  -2   1   4   19.27    3.98
  -2   1   4   18.57    4.13
   2  -1  -4   15.84    1.72
   2  -1  -4   12.54    2.38
  -2   1   4   16.95    3.96
   2  -1  -4   16.35    3.63
   2  -1  -4   14.93    2.43
   2  -1  -4   18.74    4.08
   2  -1  -3  129.16    8.08
   2  -1  -3  129.72    7.55
  -2   1   3  121.82    9.49
  -2   1   3  116.88    8.81
  -2   1   3  138.90    9.67
   2  -1  -3  116.31    7.89
   2  -1  -3  133.49    4.46
   2  -1  -3  143.85    9.53
  -2   1   2  190.34   10.45
   2  -1  -2  219.07    9.80
  -2   1   2  201.24   10.38
   2  -1  -2  224.89   10.98
   2  -1  -2  223.41    8.57
   2  -1  -1  555.20   14.95
   2  -1  -1  578.30   16.93
   2  -1   0  766.59   19.51
   2  -1   0  777.52   20.25
   2  -1   0  790.01   22.31
  -2   1  -1 5383.81   95.49
  -2   1  -1 5557.26   89.99
   2  -1   1 5342.28   93.72
   2  -1   1 5341.42   92.75
   2  -1   2  304.72   11.99
  -2   1  -2  286.74   12.13
  -2   1  -2  285.72   12.54
   2  -1   2  286.53   12.86
   2  -1   2  301.27   11.60
   2  -1   3 1238.95   34.66
   2  -1   3 1196.29   30.55
   2  -1   3 1120.38   26.59
   2  -1   3 1083.22   24.44
  -2   1  -3 1088.07   28.80
  -2   1  -3 1102.63   31.33
   2  -1   3 1177.04   28.93
   2  -1   3 1138.01   30.35
   2  -1   4  265.11   14.57
  -2   1  -4  263.46   15.39
  -2   1  -4  282.90   14.49
   2  -1   4  274.91   16.66
   2  -1   4  252.14   10.06
  -2   1  -4  245.72   12.54
   2  -1   4  269.65   11.34
   2  -1   4  270.94   13.82
   2  -1   4  259.50   11.73
  -2   1  -5   15.37    4.22
  -2   1  -5   19.39    4.29
   2  -1   5   17.58    4.53
  -2   1  -5   17.76    3.49
   2  -1   5   15.95    3.20
   2  -1   5   14.11    3.81
   2  -1   5   17.07    3.73
   2  -1   6  713.93   33.17
  -2   1  -6  683.01   28.29
   2  -1   6  672.27   15.47
   2  -1   6  660.79   15.93
   2  -1   6  637.99   15.09
   2  -1   6  639.14   15.13
   2  -1   6  644.79   15.86
  -2   1  -6  644.73   31.14
   2  -1   6  685.67   29.88
   2  -1   6  685.17   26.10
   2  -1   7   24.74    6.96
   2  -1   7   23.97    2.71
   2  -1   7   20.61    2.42
   2  -1   7   23.95    2.58
   2  -1   7   22.11    2.38
   2  -1   7   20.04    5.41
  -2   1  -7   24.87    6.96
   2  -1   7   20.93    4.83
  -2   1  -7   23.44    6.01
   2  -1   7   22.89    2.50
   2  -1   8  114.38   13.64
   2  -1   8  110.65    5.91
   2  -1   8  118.61    5.93
   2  -1   8  122.32    6.50
   2  -1   8  112.74    5.56
  -2   1  -8  112.20   15.12
  -2   1  -8  101.01   12.25
   2  -1   9   46.46    3.82
   2  -1   9   45.99    3.63
   2  -1   9   42.52    3.90
   2  -1   9   35.62    7.81
  -2   1  -9   33.83    8.30
  -2   1  -9   38.06    7.52
   2  -1   9   39.31    3.11
   2  -1  10    4.40    1.44
   2  -1  10    3.83    1.38
   2  -1  10    4.24    1.36
   2  -1  11   14.22    1.80
   2  -1  11   13.54    1.81
   2  -1  12    0.32    0.44
   2  -1  12    0.67    0.51
  -2   0  12    8.76    1.30
   2   0 -12    8.14    1.30
   2   0 -11    6.65    1.63
  -2   0  11    4.18    1.22
  -2   0  10   -0.64    1.02
  -2   0  10   -1.97    2.61
  -2   0  10    0.29    0.71
   2   0 -10   -1.43    1.43
  -2   0   9    0.84    1.13
  -2   0   9    3.55    3.59
  -2   0   9   -4.27    2.69
   2   0  -9    1.16    1.17
  -2   0   9   -0.07    2.32
   2   0  -9   -3.04    1.70
   2   0  -9    1.81    1.09
   2   0  -9    3.83    3.19
  -2   0   8   22.14    6.73
   2   0  -8   20.58    2.64
  -2   0   8   20.40    2.50
  -2   0   8   16.76    6.54
   2   0  -8   17.67    5.10
   2   0  -8   21.22    5.52
  -2   0   7  166.36   15.97
  -2   0   7  178.42   17.21
  -2   0   7  169.16    6.89
   2   0  -7  174.44    7.11
   2   0  -7  165.68   14.36
   2   0  -7  153.19   13.55
   2   0  -6   29.71    5.36
  -2   0   6   30.95    2.66
  -2   0   6   33.09    6.91
   2   0  -6   32.07    2.75
   2   0  -6   32.43    5.55
   2   0  -6   28.27    2.85
  -2   0   6   35.49    7.12
   2   0  -5  159.51    5.73
  -2   0   5  162.98   13.21
  -2   0   5  175.79   13.58
   2   0  -5  154.82   10.69
   2   0  -5  158.84    8.64
   2   0  -5  156.55   11.46
  -2   0   4  909.63   30.07
  -2   0   4  966.51   30.85
   2   0  -4  891.78   24.91
   2   0  -4  919.92   17.60
  -2   0   4  874.42   28.29
   2   0  -4  939.46   27.61
   2   0  -4  872.67   25.09
   2   0  -3  499.07   17.57
   2   0  -3  532.39   16.98
  -2   0   3  492.41   18.03
   2   0  -3  530.73   16.98
   2   0  -3  514.92   14.82
   2   0  -3  541.79   18.72
   2   0  -3  556.96   18.42
  -2   0   3  513.76   19.34
   2   0  -2   24.93    1.75
  -2   0   2   25.23    3.27
   2   0  -2   27.01    3.52
   2   0  -2   28.87    4.04
  -2   0   2   25.00    3.47
   2   0  -2   28.09    3.84
   2   0  -2   27.83    4.32
   2   0  -1   -0.62    1.53
  -2   0   1    1.77    1.01
   2   0  -1    0.84    1.49
   2   0   0   26.94    3.75
  -2   0   0   22.45    1.90
   2   0   0   24.77    3.29
   2   0   1   64.94    5.77
   2   0   1   54.01    4.86
  -2   0  -1   54.24    4.49
   2   0   1   55.92    4.82
   2   0   1   66.24    5.85
   2   0   2  327.53   14.12
   2   0   2  351.60   13.93
  -2   0  -2  287.86   11.80
   2   0   2  312.36   12.15
  -2   0  -2  280.05    7.85
   2   0   2  313.31   12.09
   2   0   2  331.58   13.50
  -2   0  -2  298.34   13.46
  -2   0  -3   59.07    6.76
   2   0   3   63.42    6.85
   2   0   3   61.76    5.55
  -2   0  -3   56.20    4.85
  -2   0  -3   60.49    6.51
  -2   0  -4   28.90    3.55
   2   0   4   25.19    3.28
  -2   0  -4   29.64    5.66
   2   0   4   29.82    5.20
  -2   0  -4   28.81    5.18
   2   0   5  373.49   10.19
   2   0   5  378.31   10.29
   2   0   5  380.40   10.76
  -2   0  -5  397.59   21.26
   2   0   5  380.05   10.07
   2   0   5  375.65   21.11
  -2   0  -5  382.56   22.63
   2   0   6  117.20    5.92
   2   0   6  117.88    5.47
  -2   0  -6  123.20   12.75
   2   0   6  113.10   12.45
   2   0   6  110.48    5.46
  -2   0  -6  122.40   14.05
  -2   0  -7  162.02   17.45
   2   0   7  163.97    7.13
   2   0   7  160.20    6.96
   2   0   7  174.12    7.31
   2   0   7  170.92    7.44
   2   0   7  160.30    7.12
   2   0   7  161.79   16.21
  -2   0  -7  156.76   15.49
   2   0   8    0.72    2.12
  -2   0  -8    4.50    3.60
   2   0   8    4.73    1.44
   2   0   8    3.39    1.07
   2   0   8    3.87    1.24
   2   0   8    3.64    1.33
  -2   0  -8    5.89    4.19
   2   0   9   10.04    1.80
   2   0   9   13.38    2.26
   2   0   9    7.23    1.39
   2   0   9    8.55    1.69
   2   0  10   21.51    2.36
   2   0  10   19.17    2.14
   2   0  10   19.78    2.31
   2   0  10   16.19    1.69
   2   0  11   96.51    4.03
   2   0  11  102.79    4.31
   2   1 -13    6.07    0.83
  -2  -1  12   15.04    1.79
   2   1 -12   20.32    2.09
   2   1 -11   23.08    2.72
  -2  -1  11   21.87    2.49
  -2  -1  10   14.19    5.55
   2   1 -10   23.44    2.80
  -2  -1  10   20.68    6.15
  -2  -1  10   20.64    2.56
  -2  -1  10   17.77    6.27
   2   1 -10   20.35    2.84
  -2  -1   9  376.19   27.58
   2   1  -9  375.29   24.07
  -2  -1   9  416.72   12.56
  -2  -1   9  447.43   30.71
   2   1  -9  444.57   13.63
   2   1  -9  427.02   13.07
  -2  -1   8    3.58    1.08
   2   1  -8    2.43    1.14
   2   1  -8    3.88    1.22
   2   1  -8    6.32    3.36
   2   1  -8   -0.29    1.72
  -2  -1   8    5.04    3.94
  -2  -1   8    4.72    3.75
   2   1  -7   23.20    2.47
  -2  -1   7   23.69    2.35
   2   1  -7   21.15    2.54
  -2  -1   7   22.91    5.68
  -2  -1   7   24.11    6.32
   2   1  -7   21.40    5.02
   2   1  -7   22.86    4.98
   2   1  -6  167.25   12.05
  -2  -1   6  155.62   14.11
   2   1  -6  153.63    6.34
   2   1  -6  173.23    6.30
  -2  -1   6  174.93   14.95
   2   1  -6  141.71   11.03
  -2  -1   5   15.39    3.92
   2   1  -5   14.45    3.32
   2   1  -5   12.62    2.75
   2   1  -5   16.50    1.73
   2   1  -5   13.43    3.06
   2   1  -5   11.29    3.05
   2   1  -5   13.06    2.66
  -2  -1   5   17.31    4.34
   2   1  -4   87.23    6.33
  -2  -1   4   92.13    8.81
  -2  -1   4   88.20    9.02
   2   1  -4   88.14    3.61
   2   1  -4   84.37    7.65
   2   1  -4   91.90    7.01
   2   1  -4   85.84    7.50
  -2  -1   4   89.03    7.43
  -2  -1   3  659.62   19.89
  -2  -1   3  637.47   22.56
   2   1  -3  681.61   22.27
   2   1  -3  718.47   21.51
  -2  -1   3  708.52   24.20
   2   1  -3  657.16   22.92
   2   1  -2  356.78   15.39
   2   1  -2  376.92   14.76
   2   1  -2  369.69   16.24
  -2  -1   2  352.08   12.42
   2   1  -1 1145.50   30.84
   2   1  -1 1201.26   32.41
   2   1   0  302.10   13.84
   2   1   0  259.88   12.17
   2   1   0  300.18   14.24
  -2  -1  -1 2391.75   52.71
   2   1   1 2654.70   54.95
   2   1   1 2639.71   55.46
   2   1   1 2476.00   51.70
   2   1   2   17.64    3.46
  -2  -1  -2   14.89    3.55
   2   1   2   14.00    3.27
  -2  -1  -2   18.84    3.72
  -2  -1  -2   14.13    2.31
  -2  -1  -2   15.34    2.29
   2   1   2   15.57    2.80
   2   1   3   10.30    2.89
   2   1   3   12.12    3.26
  -2  -1  -3   13.37    3.44
  -2  -1  -3   16.07    4.26
   2   1   3   13.19    3.06
   2   1   3   12.61    2.64
   2   1   4  126.55   11.81
   2   1   4  120.28    5.08
   2   1   4  124.58    5.04
  -2  -1  -4  125.29   11.78
  -2  -1  -4  131.48   12.92
   2   1   5    8.54    1.52
  -2  -1  -5    9.51    3.61
   2   1   5   10.73    4.03
   2   1   5    9.78    1.54
   2   1   5   11.09    1.67
  -2  -1  -5   10.84    4.32
   2   1   5    9.95    1.69
   2   1   6   26.04    2.72
  -2  -1  -6   22.52    6.39
   2   1   6   23.35    2.73
  -2  -1  -6   23.11    6.15
   2   1   6   26.03    2.62
   2   1   6   22.71    6.27
   2   1   6   21.94    2.33
   2   1   7    1.20    1.01
   2   1   7    0.36    0.89
  -2  -1  -7   -1.68    2.53
   2   1   7    0.94    1.10
   2   1   7    0.38    0.89
   2   1   7   -0.42    0.81
   2   1   7   -0.09    2.62
  -2  -1  -7   -2.26    2.05
   2   1   7    1.65    1.03
  -2  -1  -8   19.59    6.45
   2   1   8   16.73    2.32
   2   1   8   17.93    2.40
   2   1   8   15.51    2.27
   2   1   8   14.29    2.11
  -2  -1  -8   15.26    5.47
   2   1   9    1.22    0.89
   2   1   9    2.16    1.21
   2   1   9    1.04    0.83
   2   1   9   -0.92    1.05
   2   1  10   18.46    2.02
   2   1  10   21.53    1.99
   2   1  10   19.46    1.82
   2   1  10   13.73    1.39
   2   1  10   18.80    1.86
   2   1  11   26.31    1.66
   2   2 -13    2.74    0.69
   2   2 -13    2.61    0.59
  -2  -2  12  119.38    4.93
   2   2 -12  137.91    5.73
  -2  -2  11   32.74    2.90
   2   2 -11   40.77    3.49
   2   2 -11   39.00    3.43
   2   2 -10   75.56    5.04
  -2  -2  10   57.06   10.98
  -2  -2  10   75.18    4.60
  -2  -2  10   75.80   12.45
   2   2 -10   73.27    4.99
   2   2 -10   65.08    4.12
   2   2  -9  455.67   13.52
  -2  -2   9  415.96   29.57
  -2  -2   9  493.97   31.73
  -2  -2   9  421.98   12.26
   2   2  -9  459.36   13.58
  -2  -2   8    2.52    3.35
   2   2  -8    0.34    2.38
   2   2  -8    0.97    1.18
   2   2  -8    0.54    1.06
  -2  -2   8    1.42    0.69
  -2  -2   8   -2.13    2.17
   2   2  -7  174.69    6.86
  -2  -2   7  165.50   16.02
  -2  -2   7  184.97   17.12
  -2  -2   7  154.42    6.04
   2   2  -7  156.32    6.90
   2   2  -7  164.00   12.96
  -2  -2   6  482.28   25.56
   2   2  -6  449.78   19.93
   2   2  -6  467.16   11.69
  -2  -2   6  482.56   25.59
   2   2  -6  449.14   12.01
   2   2  -6  435.39   18.00
   2   2  -6  441.19   20.18
   2   2  -5   48.58    2.95
   2   2  -5   57.59    6.17
  -2  -2   5   46.94    7.28
   2   2  -5   57.74    7.06
   2   2  -5   41.57    2.73
   2   2  -5   55.14    7.08
  -2  -2   5   56.12    7.79
  -2  -2   4  101.38    9.54
   2   2  -4  103.20    3.84
   2   2  -4  103.83    9.00
  -2  -2   4  105.31    9.78
   2   2  -4   95.67    4.10
   2   2  -4   98.26    4.17
   2   2  -4   94.72    3.83
   2   2  -4   98.26    8.23
   2   2  -4   97.61    9.14
  -2  -2   3    5.75    2.31
   2   2  -3    3.77    2.26
   2   2  -3    4.89    0.89
   2   2  -3    4.10    0.92
   2   2  -3    4.21    1.06
   2   2  -3    4.17    1.78
  -2  -2   3    3.37    1.30
   2   2  -3    6.44    2.91
  -2  -2   2    6.54    1.35
   2   2  -2    7.18    2.30
   2   2  -2    8.97    3.24
   2   2  -2    7.33    1.25
   2   2  -2    7.43    1.09
   2   2  -2    7.56    1.21
   2   2  -2    6.74    2.85
   2   2  -1   24.17    1.98
   2   2  -1   22.98    1.74
   2   2  -1   22.64    4.45
   2   2  -1   26.96    2.08
   2   2  -1   22.91    4.09
   2   2  -1   27.06    4.91
   2   2   0 1685.70   43.68
   2   2   0 1721.52   29.56
   2   2   0 1725.74   29.60
   2   2   0 1699.33   45.20
   2   2   0 1605.88   41.03
  -2  -2  -1    9.09    2.79
   2   2   1    8.43    2.51
   2   2   1    8.65    2.63
   2   2   1    9.60    1.31
   2   2   1   12.86    1.54
  -2  -2  -1    6.18    1.65
  -2  -2  -1    6.43    2.17
   2   2   1   12.96    3.43
  -2  -2  -2  138.98   12.14
  -2  -2  -2  133.38   10.84
   2   2   2  128.61    4.85
   2   2   2  130.34    9.46
   2   2   2  144.05   11.06
  -2  -2  -2  131.04    9.53
   2   2   3  395.59   10.28
   2   2   3  404.12   10.49
  -2  -2  -3  409.64   23.44
  -2  -2  -3  402.70   21.12
   2   2   3  391.12   10.68
   2   2   3  377.30   16.13
   2   2   3  380.30   17.78
   2   2   3  379.36   10.59
   2   2   4   17.49    2.13
   2   2   4   19.97    2.23
   2   2   4   18.24    2.14
  -2  -2  -4   17.67    5.22
  -2  -2  -4   18.96    5.05
   2   2   4   17.21    2.14
   2   2   4   19.13    2.08
   2   2   5   54.49    3.86
   2   2   5   50.79    3.46
   2   2   5   50.28    3.73
  -2  -2  -5   57.90   10.40
   2   2   5   52.46    3.63
   2   2   5   47.18    3.57
  -2  -2  -5   52.79    9.14
   2   2   6    1.00    0.79
   2   2   6    2.25    1.20
   2   2   6    0.50    0.73
  -2  -2  -6    1.90    2.38
   2   2   6    0.38    0.66
   2   2   6    1.03    0.74
  -2  -2  -6    1.96    2.08
  -2  -2  -7   60.29   11.47
   2   2   7   73.73    4.65
   2   2   7   68.60    4.48
   2   2   7   71.71    4.87
   2   2   7   70.15    4.51
   2   2   7   63.02    3.95
  -2  -2  -7   52.51    9.47
   2   2   7   67.33    4.58
   2   2   8  104.53    5.29
   2   2   8  105.42    5.21
   2   2   8   98.14    5.01
   2   2   8   99.03    5.28
   2   2   8   88.57    4.11
   2   2   9  167.57    6.03
   2   2   9  173.07    6.62
   2   2   9  173.64    6.05
   2   2   9  185.44    6.25
   2   2   9  181.43    6.25
   2   2  10    0.85    0.45
   2   2  10    1.25    0.44
   2   2  10    0.25    0.40
   2   3 -13    0.96    0.57
   2   3 -13    1.39    0.60
   2   3 -12    3.42    0.95
   2   3 -12    1.65    0.82
   2   3 -11  107.75    5.62
   2   3 -11  115.00    6.02
   2   3 -11  101.02    4.77
  -2  -3  10   61.17   11.60
   2   3 -10   83.26    5.27
  -2  -3  10   83.70   12.91
   2   3 -10   78.61    4.94
   2   3 -10   75.44    4.37
   2   3  -9   15.87    2.11
   2   3  -9   18.16    2.57
  -2  -3   9   14.90    5.59
   2   3  -9   21.13    2.67
  -2  -3   9   16.68    6.77
  -2  -3   8    5.07    3.27
  -2  -3   8    1.29    2.39
   2   3  -8    2.34    0.97
   2   3  -8    3.35    1.31
   2   3  -8    3.50    1.35
   2   3  -7   84.11    9.31
  -2  -3   7   90.80   11.89
   2   3  -7   90.28    4.49
  -2  -3   7  105.91   13.01
   2   3  -7   86.51    4.97
   2   3  -7   87.94    4.81
   2   3  -7   78.89    8.01
   2   3  -7   93.61    4.90
  -2  -3   6    4.19    3.52
   2   3  -6   -1.68    2.06
   2   3  -6    0.12    1.48
   2   3  -6   -0.30    0.85
  -2  -3   6   -1.66    3.10
   2   3  -6    1.11    0.94
   2   3  -6    0.20    0.73
   2   3  -6    0.94    0.98
   2   3  -6   -0.14    0.70
  -2  -3   5 1159.60   40.28
   2   3  -5 1088.04   21.04
  -2  -3   5 1072.28   37.77
   2   3  -5 1048.57   21.60
   2   3  -5 1173.80   35.43
   2   3  -5 1087.80   37.86
   2   3  -5 1055.88   21.64
   2   3  -4  594.24   14.06
   2   3  -4  609.22   26.02
  -2  -3   4  611.06   24.98
   2   3  -4  570.32   12.61
   2   3  -4  602.12   14.02
   2   3  -4  620.04   27.62
   2   3  -4  618.07   24.50
   2   3  -3   22.65    5.35
   2   3  -3   17.75    1.94
   2   3  -3   14.02    3.98
   2   3  -3   16.79    1.99
   2   3  -3   16.71    1.43
   2   3  -3   15.43    3.61
  -2  -3   3   19.08    4.04
   2   3  -2   10.23    1.69
   2   3  -2   12.29    3.69
   2   3  -2   11.50    1.57
   2   3  -2    9.55    3.89
  -2  -3   2   11.38    2.95
   2   3  -2    9.66    3.72
   2   3  -1  354.38    9.79
  -2  -3   1  322.01   14.50
   2   3  -1  348.01   19.35
   2   3  -1  348.12    9.89
   2   3  -1  350.98   20.33
   2   3  -1  327.34   17.60
  -2  -3   1  353.66   20.07
  -2  -3   0  392.22   20.82
   2   3   0  406.76   10.98
   2   3   0  424.23   11.07
   2   3   0  409.89   22.05
   2   3   0  397.54   19.64
  -2  -3   0  402.59   17.69
   2   3   1   30.89    2.62
   2   3   1   29.93    2.39
   2   3   1   32.72    2.63
  -2  -3  -1   33.05    5.83
   2   3   1   33.97    2.67
   2   3   1   35.51    5.88
   2   3   1   33.99    2.64
   2   3   1   34.67    6.14
  -2  -3  -1   38.20    5.70
  -2  -3  -2   10.48    3.75
  -2  -3  -2   13.07    4.55
   2   3   2   11.74    1.62
   2   3   2   12.32    1.52
   2   3   2   12.03    1.44
   2   3   2    8.97    2.81
   2   3   2    9.76    1.36
   2   3   2   11.81    1.61
   2   3   2   10.44    3.52
   2   3   2   11.44    1.60
   2   3   2   12.19    1.69
   2   3   2   11.32    1.77
   2   3   2   11.99    1.76
   2   3   3  177.85    6.58
   2   3   3  169.55    6.35
   2   3   3  181.22    6.45
  -2  -3  -3  189.97   17.41
   2   3   3  180.89    7.32
  -2  -3  -3  187.93   15.42
   2   3   3  183.03    6.83
   2   3   3  191.62    7.08
   2   3   3  181.76    7.26
   2   3   4    3.77    1.13
   2   3   4    3.02    1.14
  -2  -3  -4    5.36    3.86
   2   3   4    4.23    1.27
   2   3   4    1.95    0.88
   2   3   4    5.29    1.51
  -2  -3  -4   -0.27    1.91
   2   3   5  262.28    8.74
   2   3   5  269.61    9.37
   2   3   5  226.32    8.29
   2   3   5  275.13   10.22
   2   3   5  257.95    8.98
   2   3   5  270.74    9.42
  -2  -3  -5  245.38   20.14
  -2  -3  -5  239.37   21.77
   2   3   6    8.91    2.03
   2   3   6    9.62    1.79
   2   3   6    9.70    1.91
   2   3   6    8.74    1.61
  -2  -3  -6   14.54    5.63
   2   3   6    9.26    1.59
   2   3   6    6.44    1.24
  -2  -3  -6    3.83    3.42
   2   3   7   12.11    1.99
   2   3   7   13.27    1.95
   2   3   7   13.82    1.86
   2   3   7   12.96    1.95
   2   3   7   11.74    1.60
   2   3   7   14.14    2.00
   2   3   7   12.93    1.70
   2   3   8    1.66    0.76
   2   3   8    3.02    1.00
   2   3   8    1.78    0.77
   2   3   8    1.53    0.78
   2   3   8    2.60    0.69
   2   3   9    0.70    0.36
   2   3   9    2.05    0.57
   2   3   9    1.79    0.55
   2   3   9    1.60    0.59
   2   4 -13    2.18    0.75
   2   4 -13    1.46    0.56
   2   4 -12   45.31    3.35
   2   4 -12   41.70    2.66
   2   4 -12   48.21    3.32
   2   4 -12   40.10    2.67
   2   4 -11  456.86   12.40
   2   4 -11  445.26   12.24
  -2  -4  10   23.38    7.37
   2   4 -10   19.05    2.40
   2   4 -10   22.39    2.54
   2   4 -10   19.10    2.07
  -2  -4  10   16.11    5.57
   2   4 -10   25.05    2.85
  -2  -4   9   49.97   10.02
   2   4  -9   58.16    4.19
   2   4  -9   57.50    4.33
  -2  -4   9   56.16   10.95
   2   4  -9   52.90    3.80
  -2  -4   8    4.37    3.52
   2   4  -8   -0.07    0.63
   2   4  -8    1.00    1.03
  -2  -4   8    1.17    3.01
   2   4  -8    2.94    0.98
   2   4  -8    0.26    0.85
  -2  -4   7   -1.11    2.76
   2   4  -7    1.18    1.06
   2   4  -7    0.91    0.80
   2   4  -7    0.25    0.73
   2   4  -7   -2.50    3.22
   2   4  -7   -0.20    0.78
  -2  -4   7    3.94    3.29
   2   4  -7    0.38    0.93
   2   4  -7   -0.24    1.38
  -2  -4   6   48.14    8.32
   2   4  -6   48.01    3.58
   2   4  -6   44.82    3.09
   2   4  -6   52.25    8.62
   2   4  -6   48.99    3.58
   2   4  -6   47.57    3.14
   2   4  -6   51.74    3.41
   2   4  -6   44.65    3.35
   2   4  -6   47.60    3.39
  -2  -4   6   48.09    8.92
   2   4  -6   45.89    3.39
   2   4  -6   47.76    3.40
   2   4  -6   49.47    7.29
   2   4  -6   47.88    3.53
   2   4  -5  107.19    4.84
   2   4  -5  116.02    5.35
   2   4  -5   95.10    4.43
   2   4  -5  108.23    4.93
   2   4  -5  101.42    5.39
   2   4  -5  107.45    5.07
   2   4  -5  111.61    5.19
   2   4  -5  100.67    5.08
  -2  -4   5   93.68   10.27
   2   4  -5  112.74    4.95
   2   4  -5  104.69   12.28
   2   4  -5  111.66   11.07
   2   4  -5  109.61    4.72
   2   4  -5  104.79    5.48
   2   4  -4   41.25    2.60
   2   4  -4   42.39    3.01
   2   4  -4   37.90    3.35
   2   4  -4   40.99    3.02
  -2  -4   4   32.20    5.72
   2   4  -4   37.22    3.17
   2   4  -4   40.83    3.00
   2   4  -4   36.56    7.32
   2   4  -4   39.99    2.89
   2   4  -4   37.48    3.13
   2   4  -4   42.10    3.01
   2   4  -4   38.01    2.86
   2   4  -4   45.58    7.13
   2   4  -4   39.03    2.81
   2   4  -3   11.63    1.62
   2   4  -3   11.66    1.56
   2   4  -3   14.74    1.80
   2   4  -3   15.74    1.80
   2   4  -3   12.05    1.92
   2   4  -3   12.69    1.68
   2   4  -3   12.75    1.84
   2   4  -3   14.96    1.82
   2   4  -3    8.79    3.68
  -2  -4   3   15.75    3.51
   2   4  -3   11.54    1.90
   2   4  -3   14.19    1.74
   2   4  -3   13.92    5.21
   2   4  -2  247.87    7.80
   2   4  -2  255.04    8.06
   2   4  -2  253.38    8.96
   2   4  -2  250.67    8.39
   2   4  -2  249.60    7.79
   2   4  -2  241.57    7.79
   2   4  -2  236.98    7.61
   2   4  -2  242.29    7.81
  -2  -4   2  270.08   20.13
   2   4  -2  244.30    7.63
   2   4  -2  241.54    7.88
   2   4  -2  241.44    7.68
   2   4  -2  252.91   19.65
   2   4  -2  238.45   16.71
   2   4  -2  251.11    8.78
   2   4  -1    0.54    0.56
   2   4  -1    2.25    1.01
   2   4  -1    1.18    0.55
   2   4  -1    0.85    0.58
   2   4  -1    2.09    2.25
   2   4  -1    2.10    0.70
   2   4  -1    1.76    0.69
   2   4  -1    0.46    0.61
  -2  -4   1    1.93    2.95
   2   4  -1    1.08    0.77
  -2  -4   1    1.20    0.94
   2   4  -1    0.83    0.81
   2   4  -1    2.31    0.95
   2   4  -1    2.45    0.93
   2   4  -1    2.81    2.85
   2   4  -1    1.90    0.93
   2   4   0  113.90    5.13
   2   4   0  107.93    4.89
   2   4   0  109.64    5.09
   2   4   0  112.83    5.64
   2   4   0  115.65    5.04
   2   4   0  113.47   11.44
   2   4   0  113.64    5.16
   2   4   0  113.73    5.19
   2   4   0  111.44    5.38
   2   4   0  116.55    5.43
   2   4   0  119.95    5.75
   2   4   0  108.81    5.01
   2   4   0  121.81   13.19
   2   4   0  116.17    5.33
   2   4   0  110.92    4.98
  -2  -4   0  118.58    9.92
  -2  -4   0  102.83   12.09
   2   4   1   53.14    3.38
   2   4   1   48.34    3.22
   2   4   1   52.01    3.50
   2   4   1   48.24    3.68
   2   4   1   50.61    3.08
   2   4   1   46.54    3.06
   2   4   1   50.62    3.51
   2   4   1   49.50    3.57
   2   4   1   49.79    3.72
   2   4   1   49.64    3.54
   2   4   1   50.14    3.59
   2   4   1   45.40    3.19
   2   4   1   50.90    7.61
   2   4   1   47.42    8.18
   2   4   1   54.82    3.80
  -2  -4  -1   48.96    7.29
  -2  -4  -1   53.35    8.72
  -2  -4  -2   11.19    4.64
   2   4   2   10.90    1.71
   2   4   2   10.31    1.52
   2   4   2   11.03    1.75
   2   4   2   11.18    1.75
   2   4   2   13.64    1.80
   2   4   2   10.76    1.87
  -2  -4  -2   12.12    4.13
   2   4   2   11.37    1.90
   2   4   2    6.58    2.26
   2   4   2   10.06    3.61
   2   4   2   10.99    1.55
   2   4   2   13.89    2.10
  -2  -4  -3   72.38   11.52
   2   4   3   80.28    4.61
  -2  -4  -3   60.53    9.16
   2   4   3   84.62    4.73
   2   4   3   81.79    4.45
   2   4   3   74.32    4.31
   2   4   3   73.21    4.68
   2   4   3   78.64    5.20
   2   4   3   81.80    5.07
   2   4   3   83.00    5.08
   2   4   4   97.49    5.05
   2   4   4  103.96    5.43
   2   4   4  102.06    6.07
  -2  -4  -4   87.13   13.32
   2   4   4  105.61    5.63
   2   4   4   98.49    5.58
   2   4   4   88.67    5.17
   2   4   5   22.83    2.98
   2   4   5   20.75    2.50
   2   4   5   21.05    2.46
   2   4   5   21.21    2.44
   2   4   5   22.17    2.61
   2   4   5   18.16    2.28
   2   4   5   22.11    2.27
   2   4   6    9.64    1.62
   2   4   6   10.37    1.72
   2   4   6    8.43    1.33
   2   4   6    7.18    1.25
   2   4   6   10.01    1.94
   2   4   6    9.04    1.52
   2   4   6    6.30    1.25
   2   4   7   45.59    2.66
   2   4   7   47.42    2.77
   2   4   7   49.07    3.22
   2   4   7   49.36    3.02
   2   4   8   14.19    1.26
   2   4   8   12.56    1.25
   2   5 -13    2.55    0.75
   2   5 -13    2.39    0.65
   2   5 -12   43.51    2.82
   2   5 -12   43.79    3.18
   2   5 -12   43.45    3.03
   2   5 -12   47.81    3.18
   2   5 -11   59.96    4.04
   2   5 -11   59.26    3.99
   2   5 -11   65.05    4.23
   2   5 -11   56.10    3.28
   2   5 -11   60.86    3.92
   2   5 -10   15.18    2.24
   2   5 -10   15.28    2.14
   2   5 -10    9.71    1.44
  -2  -5  10    7.51    3.17
   2   5 -10   10.19    1.88
   2   5  -9  123.88    6.19
  -2  -5   9  130.40   16.63
   2   5  -9  111.24    6.17
   2   5  -9  114.22    5.52
   2   5  -9  112.89    5.48
   2   5  -9  110.44    5.83
  -2  -5   9   98.59   13.85
  -2  -5   9  113.13   16.34
   2   5  -8    6.47    1.32
   2   5  -8    5.02    1.52
   2   5  -8    4.81    1.40
   2   5  -8    5.80    1.26
  -2  -5   8    6.83    3.71
   2   5  -8    4.82    1.28
   2   5  -8    6.31    1.41
  -2  -5   8    3.65    2.59
   2   5  -8    7.44    1.50
  -2  -5   7  211.56   18.34
   2   5  -7  244.39    8.53
   2   5  -7  242.97    8.49
   2   5  -7  256.80    9.28
   2   5  -7  245.24    8.93
   2   5  -7  220.52    8.14
   2   5  -7  232.26    7.94
   2   5  -7  230.01    8.13
   2   5  -7  247.08    8.66
   2   5  -7  228.32    8.74
  -2  -5   7  252.47   22.23
   2   5  -7  224.71    8.72
   2   5  -7  229.96    7.97
   2   5  -7  225.97   17.28
   2   5  -7  224.80   19.22
   2   5  -6  199.48    7.29
   2   5  -6  205.79    7.86
   2   5  -6  212.50    7.62
  -2  -5   6  222.85   20.26
   2   5  -6  203.84    7.39
   2   5  -6  213.92    8.03
   2   5  -6  191.65    7.18
   2   5  -6  209.81    7.82
   2   5  -6  211.20    8.49
   2   5  -6  204.98    8.04
  -2  -5   6  180.21   15.45
   2   5  -6  201.39    8.30
   2   5  -6  203.87    7.91
   2   5  -6  207.42    7.62
   2   5  -6  208.19   16.75
   2   5  -6  196.94   18.45
   2   5  -5   34.63    2.96
   2   5  -5   34.29    3.09
   2   5  -5   35.65    8.49
   2   5  -5   36.40    3.18
   2   5  -5   36.26    3.05
   2   5  -5   36.71    2.78
  -2  -5   5   38.76    9.14
   2   5  -5   36.01    3.40
   2   5  -5   37.47    3.52
   2   5  -5   33.31    2.95
   2   5  -5   30.19    3.08
   2   5  -5   35.98    3.00
   2   5  -5   35.76    2.87
   2   5  -5   36.01    3.00
   2   5  -5   41.42    7.37
   2   5  -5   33.88    2.62
   2   5  -4  110.84    5.51
   2   5  -4  113.59    5.41
   2   5  -4  113.51    6.22
   2   5  -4  111.53    5.38
   2   5  -4  107.72    5.38
   2   5  -4  101.53    4.54
   2   5  -4  113.83    5.53
   2   5  -4  104.73    5.01
   2   5  -4  107.88    5.34
   2   5  -4  103.44    5.68
   2   5  -4  101.10    4.80
  -2  -5   4  118.20   15.35
   2   5  -4  109.19    5.39
   2   5  -4  103.32   13.70
   2   5  -4  114.99   12.76
   2   5  -4  114.65    6.23
   2   5  -3  282.33    9.07
   2   5  -3  268.15    8.87
   2   5  -3  254.97    8.94
   2   5  -3  287.36   10.32
   2   5  -3  276.28    9.00
   2   5  -3  268.23    8.63
   2   5  -3  300.18   10.43
   2   5  -3  282.59    9.15
   2   5  -3  262.09    8.64
   2   5  -3  280.81    9.71
   2   5  -3  291.66    9.39
   2   5  -3  257.82    9.03
   2   5  -3  281.40   22.57
   2   5  -3  264.58   19.64
   2   5  -3  270.15    8.48
  -2  -5   3  302.51   24.42
   2   5  -2  253.49    9.51
   2   5  -2  244.38    8.40
   2   5  -2  241.48    8.55
   2   5  -2  228.14    8.22
   2   5  -2  230.64    8.09
   2   5  -2  247.73    8.37
   2   5  -2  241.19    8.40
   2   5  -2  252.82    9.56
   2   5  -2  240.32    8.49
   2   5  -2  242.79    8.92
   2   5  -2  226.16    8.35
   2   5  -2  243.65   20.93
   2   5  -2  235.34   18.39
   2   5  -2  258.45    8.29
  -2  -5   2  254.10   22.21
  -2  -5   1   41.84    8.72
   2   5  -1   42.31    3.40
   2   5  -1   46.35    3.87
   2   5  -1   44.98    3.34
   2   5  -1   41.13    3.32
   2   5  -1   41.70    3.68
   2   5  -1   42.19    3.35
   2   5  -1   38.23    3.04
   2   5  -1   45.75    3.43
   2   5  -1   43.94    3.52
   2   5  -1   41.95    3.56
   2   5  -1   40.35    3.22
   2   5  -1   37.95    7.10
   2   5  -1   40.11    3.20
   2   5  -1   41.59    8.70
   2   5   0   17.48    2.04
   2   5   0   17.00    2.00
   2   5   0   15.06    2.10
  -2  -5   0   14.86    5.70
   2   5   0   17.96    2.12
   2   5   0   15.83    2.39
   2   5   0   14.98    2.08
   2   5   0   19.28    2.37
   2   5   0   13.71    5.58
   2   5   0   15.96    2.29
   2   5   0   17.17    2.41
   2   5   0   16.97    2.09
   2   5   0   17.17    4.99
   2   5   0   17.47    2.31
  -2  -5  -1   12.55    4.80
   2   5   1   14.58    2.10
   2   5   1   15.39    1.90
   2   5   1   16.73    2.07
   2   5   1   16.34    2.02
   2   5   1   12.84    2.06
   2   5   1   13.54    1.78
   2   5   1   16.00    2.38
   2   5   1   13.09    1.93
   2   5   1   15.06    1.83
   2   5   1   14.44    4.55
   2   5   1   18.71    5.94
   2   5   1   16.26    2.32
   2   5   1   12.10    1.58
   2   5   2   23.00    2.50
   2   5   2   20.79    2.19
  -2  -5  -2   17.48    5.58
   2   5   2   20.16    2.31
   2   5   2   21.26    2.72
   2   5   2   20.25    2.40
   2   5   2   21.05    2.65
   2   5   2   23.05    2.72
   2   5   3    8.33    1.53
   2   5   3    9.29    1.64
   2   5   3    7.34    1.42
  -2  -5  -3    8.24    4.23
   2   5   3    9.36    1.82
   2   5   3    8.01    1.87
   2   5   3    8.87    1.87
   2   5   4   85.01    4.33
   2   5   4   80.60    4.93
   2   5   4   88.13    4.80
   2   5   4   84.16    4.56
   2   5   4   85.91    5.19
   2   5   4   90.45    5.11
   2   5   5   34.40    2.73
   2   5   5   37.37    3.09
   2   5   5   38.54    2.94
   2   5   5   29.12    2.57
   2   5   5   34.04    2.74
   2   5   6    1.19    0.68
   2   5   6    0.24    0.40
   2   5   6    2.33    0.78
   2   5   6    0.62    0.60
   2   5   6    0.99    0.57
   2   5   7   18.75    1.26
   2   5   7   16.26    1.28
   2   6 -13   40.29    2.09
   2   6 -13   43.03    2.22
   2   6 -12   19.24    1.87
   2   6 -12   19.06    1.86
   2   6 -12   18.78    1.85
   2   6 -12   20.00    1.90
   2   6 -11    2.66    1.00
   2   6 -11    2.19    0.99
   2   6 -11    2.58    0.99
   2   6 -11    2.55    0.95
   2   6 -10    4.30    1.27
   2   6 -10    4.36    1.24
   2   6 -10    3.09    1.29
   2   6 -10    4.77    1.40
   2   6  -9    0.23    0.99
   2   6  -9    0.20    0.71
   2   6  -9   -0.84    0.95
   2   6  -9   -1.30    1.17
   2   6  -9    0.33    0.77
   2   6  -9    0.30    0.88
  -2  -6   9   -1.11    2.67
   2   6  -9   -1.11    0.97
   2   6  -8   -3.26    2.71
   2   6  -8    1.51    1.03
   2   6  -8   -0.19    0.92
   2   6  -8   -0.29    0.66
   2   6  -8    1.45    0.81
  -2  -6   8    0.60    2.34
   2   6  -8    1.73    1.00
   2   6  -8   -0.30    0.76
   2   6  -8    1.04    0.85
   2   6  -8   -0.30    0.94
   2   6  -8    1.40    2.40
  -2  -6   8    2.37    2.80
   2   6  -8    0.63    0.78
   2   6  -8    0.93    0.93
  -2  -6   7  270.83   24.17
   2   6  -7  272.70    9.03
   2   6  -7  258.64    9.66
   2   6  -7  269.98    9.59
   2   6  -7  247.96    8.63
   2   6  -7  257.94    8.36
   2   6  -7  261.17    9.15
   2   6  -7  273.32    9.14
   2   6  -7  260.58    9.86
   2   6  -7  262.44    9.18
  -2  -6   7  250.23   25.19
   2   6  -7  235.22    8.46
   2   6  -7  265.20    9.01
   2   6  -7  225.29   18.49
   2   6  -7  213.66   20.17
   2   6  -7  254.28    9.76
   2   6  -6   54.98    4.18
   2   6  -6   53.86    4.06
  -2  -6   6   59.65   11.40
   2   6  -6   48.67    3.37
   2   6  -6   53.37    3.96
   2   6  -6   53.52    3.86
   2   6  -6   50.92    3.45
   2   6  -6   53.81    4.37
   2   6  -6   58.35    3.98
   2   6  -6   51.40    4.31
   2   6  -6   49.87    3.82
  -2  -6   6   51.39   11.52
   2   6  -6   54.38    3.94
   2   6  -6   51.03    9.00
   2   6  -6   50.42    3.53
   2   6  -6   56.05   10.73
   2   6  -5  167.13    8.14
   2   6  -5  163.72    7.23
   2   6  -5  170.36    7.26
   2   6  -5  169.94    7.23
   2   6  -5  159.01    6.44
   2   6  -5  164.61    6.99
   2   6  -5  170.52    8.22
   2   6  -5  160.33    7.10
   2   6  -5  165.70    7.17
   2   6  -5  171.29    7.34
   2   6  -5  137.44   16.88
   2   6  -5  151.99   15.68
  -2  -6   5  152.28   19.20
  -2  -6   4   68.65   12.87
   2   6  -4   81.46    4.99
   2   6  -4   75.70    4.64
   2   6  -4   82.72    4.89
   2   6  -4   77.03    4.65
   2   6  -4   70.60    4.30
   2   6  -4   81.68    4.94
   2   6  -4   79.77    5.59
   2   6  -4   74.21    5.40
   2   6  -4   75.36    4.89
   2   6  -4   69.58   10.66
   2   6  -4   77.93    4.82
   2   6  -4   56.44   10.74
   2   6  -3    4.58    1.41
   2   6  -3    1.49    1.00
   2   6  -3    2.92    1.16
   2   6  -3    3.00    1.37
   2   6  -3    2.65    1.18
   2   6  -3    3.45    1.14
  -2  -6   3    1.46    4.64
   2   6  -3    1.99    1.13
   2   6  -3    3.42    1.17
   2   6  -3    2.05    1.58
   2   6  -3    4.41    1.36
   2   6  -3    1.03    1.69
   2   6  -3    2.72    1.01
   2   6  -3    8.42    3.74
  -2  -6   2    7.07    3.73
   2   6  -2    7.27    1.54
   2   6  -2    7.94    1.61
   2   6  -2    6.87    1.38
   2   6  -2    7.60    1.45
   2   6  -2    9.07    5.42
   2   6  -2    9.12    1.81
   2   6  -2    6.27    1.52
   2   6  -2    8.01    2.12
   2   6  -2    8.07    1.63
   2   6  -2    7.52    3.63
   2   6  -2    8.27    1.60
   2   6  -2   11.66    2.15
   2   6  -1   -0.17    0.73
   2   6  -1   -0.10    0.73
   2   6  -1    1.98    2.10
   2   6  -1    0.93    0.72
   2   6  -1    1.67    1.02
  -2  -6   1   -0.57    4.04
   2   6  -1    0.84    0.84
   2   6  -1    1.25    1.18
   2   6  -1    0.14    0.79
   2   6  -1    0.88    1.11
   2   6  -1    4.27    3.07
   2   6  -1   -1.61    0.99
   2   6  -1    1.54    1.26
   2   6   0   43.43    3.31
   2   6   0   42.31    3.25
   2   6   0   45.33    3.63
   2   6   0   44.78    3.69
   2   6   0   41.11    3.15
   2   6   0   40.29    2.95
   2   6   0   42.27    3.82
   2   6   0   44.56    3.41
   2   6   0   43.98    3.74
   2   6   0   40.37    7.84
   2   6   0   37.32    3.08
   2   6   0   46.80    9.45
  -2  -6  -1  350.90   25.76
   2   6   1  431.44   11.14
   2   6   1  393.30   10.82
   2   6   1  442.09   11.88
   2   6   1  445.85   11.99
   2   6   1  406.67   10.96
   2   6   1  402.83   12.14
   2   6   1  484.55   13.68
   2   6   1  474.99   13.31
   2   6   1  443.00   12.29
   2   6   2   33.78    2.82
   2   6   2   31.89    2.73
   2   6   2   37.30    3.35
   2   6   2   33.57    2.87
   2   6   2   35.58    3.36
   2   6   2   34.13    3.08
   2   6   3    1.99    0.71
   2   6   3    3.19    1.03
   2   6   3    3.42    1.05
   2   6   3    3.47    0.89
   2   6   3    5.24    1.29
   2   6   3    5.22    1.14
   2   6   4   24.87    2.24
   2   6   4   23.57    2.25
   2   6   4   25.23    2.13
   2   6   4   21.76    1.88
   2   6   4   30.84    2.53
   2   6   5   25.35    1.64
   2   6   5   23.81    1.66
   2   6   5   31.38    2.06
   2   6   5   28.78    2.02
   2   7 -12   45.50    2.54
   2   7 -12   43.26    2.46
   2   7 -12   41.45    2.31
   2   7 -11   15.82    1.85
   2   7 -11   11.67    1.57
   2   7 -11   14.52    1.60
   2   7 -11   15.65    1.77
   2   7 -10    3.11    1.05
   2   7 -10    1.43    0.76
   2   7 -10    1.83    0.82
   2   7 -10    2.02    0.90
   2   7  -9   16.10    2.17
   2   7  -9   17.09    1.98
   2   7  -9   14.15    1.66
   2   7  -9   16.32    1.92
   2   7  -9   15.87    2.24
   2   7  -9   17.71    2.12
   2   7  -9   14.92    1.64
   2   7  -9   14.96    1.68
   2   7  -8    4.81    1.22
   2   7  -8    5.74    1.35
   2   7  -8    6.00    1.62
   2   7  -8    5.24    1.21
   2   7  -8    3.98    0.99
   2   7  -8    5.15    1.35
   2   7  -8    3.81    1.43
   2   7  -8    3.73    1.21
   2   7  -8    4.48    1.07
   2   7  -7   31.39    2.94
   2   7  -7   30.73    2.93
   2   7  -7   30.63    2.85
   2   7  -7   18.81    6.20
   2   7  -7   29.60    2.92
   2   7  -7   25.15    7.63
  -2  -7   7   12.58    6.07
   2   7  -7   34.58    3.22
   2   7  -7   32.17    2.85
   2   7  -7   30.25    3.21
   2   7  -7   31.72    3.26
  -2  -7   7   25.71    9.12
  -2  -7   6    1.94    2.81
   2   7  -6    0.42    0.86
   2   7  -6    2.42    1.25
   2   7  -6    2.16    1.12
   2   7  -6    1.67    1.12
   2   7  -6    0.91    0.81
   2   7  -6    1.53    1.19
   2   7  -6    2.06    1.05
  -2  -7   6    2.22    3.27
   2   7  -6    2.79    2.91
   2   7  -6    1.36    0.97
   2   7  -6    2.38    1.29
   2   7  -6   -1.19    4.07
   2   7  -5   90.51    5.24
   2   7  -5   89.59    5.41
   2   7  -5   89.20    5.18
   2   7  -5  100.16    5.46
  -2  -7   5   78.19   14.25
   2   7  -5   92.01    5.10
   2   7  -5   94.13    5.99
   2   7  -5   89.58    5.15
   2   7  -5   85.54    5.25
   2   7  -5   86.23    6.00
   2   7  -5   66.83   10.93
   2   7  -5   59.03   11.42
   2   7  -4   74.25    4.66
   2   7  -4   67.85    4.64
   2   7  -4   54.55    9.98
   2   7  -4   65.39    4.16
   2   7  -4   71.20    5.33
   2   7  -4   69.74    5.31
   2   7  -4   67.17    4.31
   2   7  -4   75.38    4.66
   2   7  -4   73.31    4.75
   2   7  -4   76.53    4.86
  -2  -7   4   65.52   13.19
   2   7  -4   62.78   11.81
   2   7  -3   -0.93    1.06
   2   7  -3   -0.61    0.83
   2   7  -3    0.06    0.84
   2   7  -3   -0.19    2.95
   2   7  -3   -0.44    0.87
   2   7  -3   -0.90    0.92
   2   7  -3    0.05    0.86
   2   7  -3   -1.38    1.42
  -2  -7   3   -0.34    3.72
   2   7  -3   -0.94    1.05
   2   7  -3    0.60    0.69
   2   7  -3   -0.59    1.18
   2   7  -3    2.34    3.71
   2   7  -2   12.58    4.99
   2   7  -2   10.14    1.77
   2   7  -2   14.57    2.12
   2   7  -2    8.93    1.45
   2   7  -2   12.38    1.86
   2   7  -2   10.09    1.67
   2   7  -2    8.65    1.73
   2   7  -2   13.02    6.50
   2   7  -2    9.46    2.10
   2   7  -2   12.04    2.05
   2   7  -2   12.09    2.20
  -2  -7   2    6.83    5.01
   2   7  -1    4.99    1.20
   2   7  -1    5.43    1.36
   2   7  -1    4.07    1.02
   2   7  -1    6.23    1.37
   2   7  -1    4.79    1.25
   2   7  -1    3.78    1.25
   2   7  -1    6.26    1.58
   2   7  -1    5.05    1.35
   2   7   0   -0.83    0.85
   2   7   0    1.09    0.76
   2   7   0   -0.28    0.79
   2   7   0    0.38    0.70
   2   7   0    0.67    0.97
   2   7   0    0.93    0.88
   2   7   0   -0.33    0.81
   2   7   0   -0.31    0.84
   2   7   1    1.59    0.64
   2   7   1    2.50    0.85
   2   7   1    2.47    1.08
   2   7   1    1.95    0.92
   2   7   1    2.23    1.04
   2   7   2    9.49    1.32
   2   7   2    7.28    1.14
   2   7   2    6.42    1.23
   2   7   2   10.01    1.59
   2   7   3   81.89    3.69
   2   7   3   90.46    3.85
   2   7   4   10.89    1.01
   2   8 -12    1.41    0.46
   2   8 -11    4.15    0.81
   2   8 -11    5.25    0.91
   2   8 -10    2.60    0.80
   2   8 -10    1.68    0.89
   2   8  -9    9.35    1.33
   2   8  -9    9.73    1.59
   2   8  -9    5.09    1.29
   2   8  -9    9.40    1.55
   2   8  -8    2.05    0.90
   2   8  -8    3.74    1.13
   2   8  -8    5.51    1.30
   2   8  -8    4.13    0.86
   2   8  -8    3.31    1.13
   2   8  -8    3.50    1.11
   2   8  -8    2.93    0.91
   2   8  -7   95.10    4.70
   2   8  -7   82.51    4.57
   2   8  -7   94.65    4.95
   2   8  -7   84.25    4.26
   2   8  -7   92.21    4.82
   2   8  -7   83.96    5.06
   2   8  -7   90.11    4.68
   2   8  -6   13.85    1.87
   2   8  -6   13.87    2.01
   2   8  -6   16.46    2.17
   2   8  -6   18.96    2.31
   2   8  -6   14.82    2.10
   2   8  -6   16.25    1.92
   2   8  -6   14.81    2.32
   2   8  -5    0.75    0.94
   2   8  -5    1.97    0.94
   2   8  -5    3.11    1.39
   2   8  -5    3.00    1.15
   2   8  -5    2.22    0.93
   2   8  -5    1.00    1.10
   2   8  -5    2.14    1.09
   2   8  -4    0.03    0.81
   2   8  -4    0.86    0.64
   2   8  -4    1.15    0.84
   2   8  -4    1.20    0.77
   2   8  -4    1.67    1.31
   2   8  -4    0.32    0.88
   2   8  -4    1.04    0.93
   2   8  -3   11.23    1.40
   2   8  -3   15.13    2.04
   2   8  -3   14.07    1.88
   2   8  -3   10.73    1.64
   2   8  -3   13.53    2.09
   2   8  -3   15.85    1.96
   2   8  -3   12.12    1.84
   2   8  -2    0.75    0.76
   2   8  -2    0.00    0.85
   2   8  -2    1.25    0.66
   2   8  -2    0.05    0.72
   2   8  -2   -0.09    0.72
   2   8  -2    1.91    1.09
   2   8  -2    2.16    0.85
   2   8  -1   68.34    3.68
   2   8  -1   61.86    3.24
   2   8  -1   56.86    3.48
   2   8  -1   65.57    3.83
   2   8  -1   69.13    3.63
   2   8  -1   60.40    3.21
   2   8  -1   67.26    3.47
   2   8   0    9.12    1.38
   2   8   0    5.74    0.94
   2   8   0    6.59    1.14
   2   8   0    6.65    1.11
   2   8   1   15.40    1.42
   2   8   1   14.71    1.52
   2   8   1   12.41    1.13
   2   8   2   51.02    2.30
   2   8   2   54.61    2.24
   2   9 -10    3.08    0.64
   2   9 -10    3.08    0.60
   2   9  -9    7.07    0.90
   2   9  -9    8.62    1.08
   2   9  -9    9.96    1.14
   2   9  -8   18.25    1.65
   2   9  -8   18.04    1.67
   2   9  -8   14.88    1.42
   2   9  -8   19.54    1.81
   2   9  -8   16.38    1.57
   2   9  -7    1.13    0.69
   2   9  -7    1.92    0.66
   2   9  -7    4.13    0.98
   2   9  -7    2.51    0.88
   2   9  -7    1.87    0.75
   2   9  -7    2.74    1.02
   2   9  -6   32.27    2.43
   2   9  -6   30.70    2.33
   2   9  -6   32.44    2.49
   2   9  -6   35.58    2.52
   2   9  -6   27.01    2.52
   2   9  -6   25.91    1.84
   2   9  -5   21.01    2.00
   2   9  -5   21.28    2.00
   2   9  -5   21.06    1.93
   2   9  -5   17.12    2.01
   2   9  -5   20.98    2.04
   2   9  -4    0.81    0.58
   2   9  -4    0.19    0.55
   2   9  -4    0.01    0.58
   2   9  -4    1.11    0.70
   2   9  -4    1.32    0.68
   2   9  -3    5.30    0.97
   2   9  -3    5.36    0.92
   2   9  -3    5.96    0.97
   2   9  -3    7.47    1.13
   2   9  -2    0.67    0.45
   2   9  -2    1.01    0.45
   2   9  -2    0.48    0.51
   2   9  -2    0.31    0.41
   2   9  -1   20.40    1.35
   2  10  -6    9.50    0.88
  -3  12  -6    0.21    0.32
  -3  12  -6   -0.42    0.32
   3 -12   6   -0.26    0.46
  -3  11  -1   10.47    1.16
  -3  11  -2    2.74    0.58
   3 -11   2    4.75    1.05
  -3  11  -2    3.33    0.63
   3 -11   3    1.02    0.72
  -3  11  -3    0.12    0.52
  -3  11  -3    0.67    0.52
   3 -11   4   27.27    2.40
  -3  11  -4   22.39    1.59
  -3  11  -4   29.44    2.70
  -3  11  -4   28.15    2.60
  -3  11  -4   35.04    2.49
  -3  11  -4   33.36    2.43
  -3  11  -5   19.61    1.95
  -3  11  -5   19.49    2.32
  -3  11  -5   17.93    2.12
  -3  11  -5   18.71    1.90
  -3  11  -6    3.30    1.04
  -3  11  -6    2.86    0.67
  -3  11  -6    5.69    1.10
  -3  11  -6    3.92    1.07
  -3  11  -6    4.43    0.92
  -3  11  -6    4.78    1.10
  -3  11  -7    0.88    0.56
   3 -11   7    0.20    0.49
  -3  11  -7   -0.40    0.62
  -3  11  -7   -0.38    0.58
  -3  11  -7    0.21    0.70
  -3  11  -7   -0.72    0.61
  -3  11  -8   19.72    1.62
  -3  11  -8   19.21    1.65
  -3  11  -8   22.21    1.73
  -3  11  -8   19.41    1.60
  -3  11  -9    0.97    0.62
  -3  11  -9   -0.32    0.34
  -3  11 -10    1.07    0.44
  -3  10   2   -0.04    0.31
  -3  10   2   -1.04    0.46
  -3  10   1    0.29    0.52
  -3  10   1    1.45    0.60
  -3  10   1    0.94    0.59
  -3  10   1    1.62    0.60
  -3  10   0    9.32    1.38
  -3  10   0    6.85    1.16
  -3  10   0    6.53    1.20
  -3  10  -1   15.52    1.68
  -3  10  -1   19.27    2.01
  -3  10  -1   18.17    2.12
  -3  10  -1   15.97    1.74
  -3  10  -1   11.27    1.75
  -3  10  -1   14.28    1.65
   3 -10   1   16.38    1.92
  -3  10  -1   16.21    2.05
  -3  10  -2   78.58    4.09
  -3  10  -2   75.92    4.85
  -3  10  -2   93.81    4.62
  -3  10  -2   85.28    4.37
  -3  10  -2   83.08    4.34
  -3  10  -2   67.33    3.66
  -3  10  -2   80.48    4.87
  -3  10  -3    1.00    0.82
  -3  10  -3    0.81    0.73
  -3  10  -3   -0.61    0.76
  -3  10  -3    0.87    1.01
  -3  10  -3    1.79    1.06
  -3  10  -3    0.85    1.02
  -3  10  -3    1.07    0.86
  -3  10  -4    8.35    1.40
  -3  10  -4    8.49    1.29
  -3  10  -4   10.75    1.79
  -3  10  -4    9.03    1.35
  -3  10  -4   11.15    2.40
  -3  10  -4   13.02    1.94
  -3  10  -4   11.52    1.95
  -3  10  -4   11.02    2.07
  -3  10  -5    1.30    0.79
  -3  10  -5    1.76    0.83
  -3  10  -5    0.52    0.77
  -3  10  -5    0.74    1.16
  -3  10  -5    0.56    0.72
  -3  10  -5    2.75    1.28
  -3  10  -5    1.79    0.94
  -3  10  -5    1.55    1.30
  -3  10  -6  109.40    4.79
  -3  10  -6  127.61    5.78
  -3  10  -6  110.71    6.40
  -3  10  -6  127.37    5.85
  -3  10  -6  136.37    5.97
  -3  10  -6  115.27    6.32
  -3  10  -7    0.32    0.68
  -3  10  -7    0.04    0.78
  -3  10  -7   -0.44    0.68
  -3  10  -7    1.56    0.94
  -3  10  -8    2.72    0.85
   3 -10   8    1.95    0.88
  -3  10  -8    1.71    0.82
  -3  10  -8    4.59    1.30
  -3  10  -8    2.06    0.74
  -3  10  -8    3.87    0.95
  -3  10  -9    3.27    0.94
  -3  10 -10   26.59    2.00
  -3  10 -10   24.87    2.17
   3 -10  11    5.19    1.01
  -3  10 -11    7.57    0.88
  -3   9   4    9.55    1.01
  -3   9   4   10.46    0.98
  -3   9   3    4.39    0.88
  -3   9   3    4.41    0.84
  -3   9   3    4.24    0.89
  -3   9   3    3.63    0.94
  -3   9   2    0.70    0.68
  -3   9   2    0.84    0.73
  -3   9   2   -0.19    0.64
  -3   9   2    0.01    0.61
  -3   9   1   13.32    1.87
  -3   9   1   12.86    1.68
  -3   9   1   13.99    2.01
  -3   9   0    2.26    1.17
  -3   9   0    2.79    0.88
  -3   9   0    3.70    1.13
  -3   9   0    2.59    1.05
   3  -9   0    2.58    0.99
  -3   9   0    3.29    1.26
  -3   9   0    1.39    0.71
  -3   9   0    2.77    0.97
  -3   9   0    2.20    0.80
  -3   9  -1    4.17    1.09
  -3   9  -1    4.83    1.16
  -3   9  -1    7.70    1.66
  -3   9  -1    5.35    1.54
  -3   9  -1    4.05    1.27
  -3   9  -1    4.14    1.37
   3  -9   2    1.32    3.97
  -3   9  -2    1.96    1.40
  -3   9  -2    1.97    1.14
  -3   9  -2    0.66    0.88
  -3   9  -2   -0.24    0.74
  -3   9  -2   -0.87    3.34
  -3   9  -2   -0.12    1.32
   3  -9   2   -4.90    3.16
  -3   9  -2    0.04    1.04
  -3   9  -2    0.08    0.89
  -3   9  -2    4.81    3.67
  -3   9  -3    8.97    1.42
  -3   9  -3   13.08    2.10
  -3   9  -3   12.89    2.06
  -3   9  -3   10.14    1.64
  -3   9  -3    8.88    5.22
   3  -9   3    8.79    5.02
  -3   9  -3   13.26    2.09
  -3   9  -3   14.37    2.72
   3  -9   3    7.99    4.74
  -3   9  -3   13.64    2.47
   3  -9   4   29.80    9.18
  -3   9  -4   42.98    3.68
  -3   9  -4   39.28    4.26
  -3   9  -4   44.94    3.54
  -3   9  -4   36.82    2.93
  -3   9  -4   39.95    4.00
  -3   9  -4   43.93    3.76
  -3   9  -4   45.92   10.40
  -3   9  -5   15.79    2.43
  -3   9  -5   17.17    2.10
  -3   9  -5   16.20    1.85
  -3   9  -5   13.24    2.63
  -3   9  -5   12.75    2.45
  -3   9  -5   17.64    2.36
  -3   9  -5   10.25    5.29
   3  -9   5   19.83    8.06
  -3   9  -6   -0.14    3.12
  -3   9  -6   -1.27    1.26
   3  -9   6   -0.89    3.87
  -3   9  -6    1.34    1.15
  -3   9  -6    1.75    0.93
  -3   9  -6   -1.04    1.38
   3  -9   6    1.86    3.29
  -3   9  -6    1.90    1.00
  -3   9  -6    0.98    1.03
  -3   9  -6   -0.43    2.51
   3  -9   6   -0.05    1.95
  -3   9  -7   19.91    2.21
  -3   9  -7   21.95    2.41
  -3   9  -7   21.21    2.78
  -3   9  -7   18.67    2.66
  -3   9  -7   20.41    2.58
  -3   9  -7   24.84    2.59
   3  -9   7   18.16    6.38
  -3   9  -8    2.93    1.05
  -3   9  -8    3.25    1.40
  -3   9  -8    2.61    1.10
  -3   9  -8    0.88    0.85
  -3   9  -8    3.26    1.28
  -3   9  -9   20.41    2.33
  -3   9 -10   24.35    2.32
  -3   9 -10   21.30    2.29
  -3   9 -11    1.20    0.62
   3  -9  11   -0.10    0.80
  -3   9 -11    0.68    0.58
   3  -9  12    2.59    0.75
  -3   9 -12    3.34    0.63
  -3   9 -12    3.06    0.65
  -3   8   5   11.95    1.07
  -3   8   5   11.82    1.36
  -3   8   4    5.16    1.20
  -3   8   4    5.53    1.24
  -3   8   4    5.61    1.09
  -3   8   4    5.14    1.16
  -3   8   3    5.51    1.47
  -3   8   3    5.72    1.38
  -3   8   3    8.07    1.60
  -3   8   2   56.22    4.02
  -3   8   2   61.69    4.47
  -3   8   2   53.53    3.86
   3  -8  -1   90.35   15.87
  -3   8   1  101.65    4.87
  -3   8   1  129.95    6.55
  -3   8   1  114.21    5.91
   3  -8  -1  105.24    5.19
  -3   8   1  111.99    5.83
  -3   8   1   88.38    5.27
  -3   8   1  104.97    5.00
  -3   8   1  116.49    5.56
  -3   8   1  102.87    5.57
  -3   8   0   76.05    4.69
  -3   8   0   74.50    4.39
  -3   8   0   71.71    4.24
  -3   8   0   87.38    5.33
  -3   8   0   72.86    5.05
  -3   8   0   64.65    4.94
   3  -8   0   71.65   14.11
   3  -8   0   55.49    9.16
  -3   8   0   48.13    9.52
  -3   8  -1   47.02    3.89
  -3   8  -1   41.51    3.36
  -3   8  -1   42.52    4.00
  -3   8  -1   43.79    3.52
   3  -8   1   37.21    8.05
  -3   8  -1   46.23    3.89
  -3   8  -1   27.93    7.96
   3  -8   1   37.47   10.27
  -3   8  -2    3.80    1.28
  -3   8  -2    5.19    1.83
  -3   8  -2    5.65    1.45
  -3   8  -2    3.58    0.94
  -3   8  -2    4.85    1.49
  -3   8  -2   -0.39    2.98
  -3   8  -3    1.31    0.85
  -3   8  -3    1.34    0.73
  -3   8  -3    2.09    1.42
   3  -8   3    0.05    2.82
  -3   8  -3    1.09    0.98
  -3   8  -3   -1.97    4.17
  -3   8  -4   12.81    1.64
  -3   8  -4   15.43    2.53
  -3   8  -4   16.48    2.19
  -3   8  -4   18.49    2.48
  -3   8  -4   17.60    6.21
  -3   8  -4   13.88    4.77
   3  -8   4    9.16    5.82
  -3   8  -5    6.13    1.47
  -3   8  -5    4.72    1.29
  -3   8  -5    5.34    4.03
  -3   8  -5    2.50    1.17
  -3   8  -5    7.07    1.71
  -3   8  -5    3.72    2.99
   3  -8   5    2.89    4.05
  -3   8  -6    1.86    1.16
  -3   8  -6    4.30    4.01
  -3   8  -6    1.89    0.97
  -3   8  -6   -4.31    3.77
   3  -8   6    0.33    2.53
  -3   8  -6    1.66    1.09
  -3   8  -6    2.09    1.06
   3  -8   6    1.29    3.36
  -3   8  -7   14.26    1.99
  -3   8  -7   12.17    1.81
  -3   8  -7   10.20    5.29
  -3   8  -7   12.59    2.43
   3  -8   7   10.73    3.66
  -3   8  -7   13.31    2.13
   3  -8   7    5.41    4.13
  -3   8  -7   17.47    6.80
  -3   8  -7   12.84    2.24
  -3   8  -8    1.46    0.82
  -3   8  -8   -0.18    0.62
  -3   8  -8   -0.90    1.14
  -3   8  -8   -1.95    1.20
  -3   8  -8    1.25    0.83
  -3   8  -8   -0.18    0.92
   3  -8   8   -1.60    4.61
  -3   8  -9   23.24    2.21
  -3   8  -9   26.45    2.80
  -3   8 -10    0.63    0.84
  -3   8 -10    0.53    0.91
  -3   8 -11    6.44    1.27
   3  -8  11    4.13    1.35
  -3   8 -11    7.19    1.42
   3  -8  12    0.21    0.73
  -3   8 -12   -0.38    0.54
  -3   8 -13   -0.32    0.34
  -3   7   7    4.18    0.72
  -3   7   6   -0.51    0.37
  -3   7   6    0.03    0.54
  -3   7   6   -1.15    0.73
  -3   7   5    0.12    0.90
  -3   7   5   -0.39    0.78
  -3   7   5    0.57    0.57
  -3   7   4    4.82    1.19
  -3   7   4    4.00    1.39
  -3   7   4    4.75    1.30
  -3   7   4    3.46    1.36
  -3   7   3    2.79    1.06
  -3   7   3    1.58    1.05
   3  -7  -3    6.32    5.21
  -3   7   3    4.01    1.50
  -3   7   2  183.63    7.97
  -3   7   2  176.03    7.54
  -3   7   2  180.12    7.56
  -3   7   1   43.17    3.23
  -3   7   1   57.70    4.33
  -3   7   1   46.21    3.86
  -3   7   1   47.48    3.70
   3  -7  -1   45.23   11.15
  -3   7   1   43.02    9.15
   3  -7  -1   47.77    7.92
  -3   7   1   48.78    3.65
  -3   7   0  207.45    8.24
  -3   7   0  187.28    7.36
   3  -7   0  180.62   16.09
  -3   7   0  197.11    8.00
  -3   7   0  203.80    8.47
  -3   7   0  182.46    7.06
   3  -7   0  179.09   21.81
  -3   7  -1    2.40    1.20
  -3   7  -1    3.26    1.18
  -3   7  -1    4.16    1.11
  -3   7  -1    3.05    1.14
   3  -7   1    4.58    3.71
  -3   7  -2    1.58    1.26
  -3   7  -2    0.88    0.77
   3  -7   2    1.07    3.17
  -3   7  -2    0.43    0.92
  -3   7  -2    4.22    3.17
  -3   7  -2    0.68    0.82
  -3   7  -3  265.63    9.03
  -3   7  -3  253.47    8.00
   3  -7   3  243.86   23.01
  -3   7  -3  251.64   18.94
  -3   7  -3  259.88    9.07
  -3   7  -3  266.79   10.07
  -3   7  -4   53.42    3.73
  -3   7  -4   48.20    8.47
  -3   7  -4   59.63    4.06
  -3   7  -4   54.45    4.27
   3  -7   4   40.26    9.37
  -3   7  -5  233.81    8.20
  -3   7  -5  247.07   20.56
  -3   7  -5  238.59    8.78
  -3   7  -5  238.78    9.36
   3  -7   5  204.55   20.19
  -3   7  -6    7.25    1.40
  -3   7  -6    3.66    2.84
  -3   7  -6    7.46    1.88
   3  -7   6    9.36    3.80
  -3   7  -6    5.39    1.38
   3  -7   6    5.85    3.41
  -3   7  -6    6.37    3.69
   3  -7   6    4.39    3.14
  -3   7  -7    8.50    1.80
  -3   7  -7    8.37    1.58
  -3   7  -7   14.96    6.21
   3  -7   7    7.21    3.38
  -3   7  -7   10.31    2.01
   3  -7   7    4.63    3.31
  -3   7  -7    4.48    3.46
  -3   7  -8   23.42    2.74
  -3   7  -8   31.49    3.06
  -3   7  -8   26.40    8.16
  -3   7  -8   31.02    3.22
   3  -7   8   30.77    7.24
  -3   7  -9   -0.76    1.10
  -3   7  -9    0.87    0.89
  -3   7  -9    0.64    3.44
   3  -7   9   -2.20    2.26
  -3   7 -10   52.34    3.93
  -3   7 -10   53.55    3.61
  -3   7 -10   57.67    4.08
  -3   7 -11   37.41    2.93
  -3   7 -11   45.12    3.31
   3  -7  11   42.45    3.79
   3  -7  12   26.47    2.42
  -3   7 -12   30.01    2.37
  -3   7 -13    3.95    0.67
  -3   6   8    3.23    0.64
  -3   6   7   30.82    2.23
  -3   6   7   52.40    3.20
  -3   6   6   67.98    3.59
  -3   6   6   70.06    3.79
   3  -6  -6   59.68    3.57
  -3   6   5   13.87    1.91
  -3   6   5   13.27    2.03
  -3   6   5   12.05    1.78
  -3   6   5   13.18    2.06
  -3   6   5   15.23    2.34
   3  -6  -4   34.33    7.88
   3  -6  -4   29.59    7.58
  -3   6   4   49.49    3.99
  -3   6   4   43.03    3.57
  -3   6   4   40.99    3.23
   3  -6  -4   41.79    3.25
   3  -6  -3   69.61    4.43
  -3   6   3   74.49    4.63
  -3   6   3   73.49    4.28
   3  -6  -3   70.77   13.65
  -3   6   3   80.38    4.99
   3  -6  -3   61.41   10.55
  -3   6   2   28.16    2.77
   3  -6  -2   29.54    6.78
  -3   6   2   30.37    2.97
   3  -6  -2   27.58    2.50
  -3   6   2   29.96    2.93
   3  -6  -2   26.40    8.31
   3  -6  -2   23.69    5.40
  -3   6   2   19.19    5.61
   3  -6  -2   29.56    2.88
  -3   6   1   14.91    2.01
  -3   6   1   16.24    2.19
  -3   6   1   15.04    2.09
  -3   6   1   14.80    2.17
   3  -6  -1   16.10    4.85
   3  -6  -1   12.30    6.30
  -3   6   0   14.64    1.79
  -3   6   0   14.50    2.25
  -3   6   0   20.64    4.57
  -3   6   0   15.90    3.58
  -3   6   0   16.59    2.13
   3  -6   0   14.99    6.54
  -3   6   0   14.70    2.03
   3  -6   0   11.40    3.21
  -3   6  -1    4.22    2.54
  -3   6  -1    1.51    0.79
  -3   6  -1    2.27    0.87
  -3   6  -1    0.45    1.04
  -3   6  -1    1.69    1.05
  -3   6  -1    1.20    0.79
   3  -6   1    1.12    3.14
  -3   6  -2  147.05    6.05
  -3   6  -2  147.54   12.97
  -3   6  -2  137.04    5.86
  -3   6  -2  139.46   10.69
  -3   6  -2  145.36    6.51
   3  -6   2  147.74   16.18
  -3   6  -3   18.70    3.91
  -3   6  -3   20.18    2.08
  -3   6  -3   20.96    5.45
  -3   6  -3   20.07    2.36
  -3   6  -3   19.18    2.15
   3  -6   3   23.21    6.71
  -3   6  -4   -0.08    0.82
  -3   6  -4    0.77    2.13
  -3   6  -4    0.21    0.70
   3  -6   4    2.52    1.96
  -3   6  -5   94.78    5.21
  -3   6  -5  104.92   12.69
  -3   6  -5   96.25    5.09
   3  -6   5   90.00   11.71
  -3   6  -6   16.24    5.53
  -3   6  -6   17.31    2.09
   3  -6   6   16.54    4.32
  -3   6  -6   17.28    2.18
  -3   6  -6   17.09    2.34
   3  -6   6   23.82    6.10
   3  -6   7   14.90    1.80
  -3   6  -7   18.24    6.20
  -3   6  -7   16.50    2.07
   3  -6   7   13.22    3.73
  -3   6  -7   15.53    2.13
  -3   6  -7   16.02    2.24
  -3   6  -7   10.40    4.35
   3  -6   7   13.47    4.49
  -3   6  -8    2.03    0.96
   3  -6   8    3.37    2.45
  -3   6  -8    1.04    0.92
  -3   6  -8    5.18    3.84
  -3   6  -9   27.42    2.74
  -3   6  -9   29.25    2.97
  -3   6  -9   17.59    6.64
   3  -6   9   18.74    5.94
  -3   6  -9   25.50    2.99
  -3   6 -10   42.46    3.38
  -3   6 -10   43.88    3.18
   3  -6  10   41.86    4.15
  -3   6 -10   48.18    3.85
   3  -6  11    1.94    1.19
  -3   6 -11    3.15    1.23
   3  -6  12   15.38    1.90
  -3   6 -12   21.87    2.16
  -3   6 -13   37.37    2.11
  -3   5   9    2.01    0.55
  -3   5   8    9.79    1.22
  -3   5   8   10.60    1.42
   3  -5  -8   10.82    1.47
  -3   5   8   10.02    1.42
  -3   5   7    0.56    0.92
  -3   5   7    1.34    0.94
   3  -5  -6   31.70    8.31
  -3   5   6   32.56    2.64
  -3   5   6   32.74    3.07
  -3   5   6   30.30    3.07
  -3   5   6   34.41    3.33
  -3   5   5   17.61    2.08
  -3   5   5   19.13    2.50
  -3   5   5   19.50    2.32
   3  -5  -5   12.90    5.03
  -3   5   5   18.64    2.42
   3  -5  -5   18.40    6.29
   3  -5  -5   18.69    2.30
  -3   5   4  362.64   10.97
   3  -5  -4  326.79   28.38
  -3   5   4  367.84   11.42
  -3   5   4  368.60   11.23
   3  -5  -4  376.35   25.27
   3  -5  -4  340.37   24.64
   3  -5  -4  367.11   11.36
   3  -5  -3   85.73    4.90
  -3   5   3   88.95    4.95
  -3   5   3   86.92    4.63
   3  -5  -3   88.45   14.24
  -3   5   3   87.68    4.69
   3  -5  -3   74.43    8.38
   3  -5  -3   77.83   11.07
   3  -5  -2   98.79   11.57
  -3   5   2   97.99    5.03
   3  -5  -2   95.29    4.39
  -3   5   2   87.16    4.67
  -3   5   2   97.14   10.89
   3  -5  -2   89.11    9.41
   3  -5  -2   97.28   14.55
  -3   5   2   87.13    4.69
  -3   5   2   86.26    4.64
  -3   5   1   42.28    3.09
  -3   5   1   39.36    2.84
  -3   5   1   43.55    6.73
   3  -5  -1   45.83    7.28
  -3   5   1   45.58    6.16
   3  -5  -1   42.60    6.68
  -3   5   1   41.09    3.06
   3  -5  -1   39.88    8.88
  -3   5   0    1.85    1.76
  -3   5   0    2.95    1.92
   3  -5   0    5.70    2.15
   3  -5   0    2.16    1.87
  -3   5   0    4.56    1.04
   3  -5   0    3.70    3.53
  -3   5  -1  322.74   16.83
  -3   5  -1  328.43   17.88
   3  -5   1  339.83   22.66
  -3   5  -2    5.77    2.66
  -3   5  -2    5.48    2.32
   3  -5   2    9.38    4.02
  -3   5  -3   37.96    6.61
   3  -5   3   41.25    7.19
   3  -5   4   69.13    8.23
   3  -5   4   70.09    9.06
  -3   5  -4   73.46    9.45
   3  -5   4   66.21    8.68
  -3   5  -4   62.28    3.64
   3  -5   5  315.28   15.07
   3  -5   5  315.94   18.07
  -3   5  -5  317.05   21.56
   3  -5   5  271.80   17.28
   3  -5   5  314.25   19.96
  -3   5  -5  297.47    9.24
  -3   5  -6   41.03    8.38
  -3   5  -6   42.38    2.93
   3  -5   6   36.22    6.00
  -3   5  -6   36.89    2.97
   3  -5   6   44.26    7.76
  -3   5  -6   39.61    3.23
   3  -5   6   38.65    2.65
  -3   5  -7    4.67    3.40
   3  -5   7   10.02    1.70
  -3   5  -7   11.30    1.61
   3  -5   7    8.98    4.07
  -3   5  -7   11.33    1.94
   3  -5   8  215.76    8.11
  -3   5  -8  227.91    7.91
  -3   5  -8  221.04    8.84
  -3   5  -8  204.36   19.40
   3  -5   8  232.65   18.67
  -3   5  -9   29.16    2.86
   3  -5   9   26.41    2.83
  -3   5  -9   30.37    2.72
   3  -5   9   21.07    5.03
  -3   5  -9   18.89    5.58
  -3   5  -9   28.69    3.12
  -3   5 -10    4.13    1.28
   3  -5  10    2.35    1.20
   3  -5  10    3.79    1.67
  -3   5 -10    1.76    1.28
   3  -5  11   31.87    3.08
  -3   5 -11   34.75    3.16
  -3   5 -12    2.35    0.84
  -3   5 -13   12.82    1.22
   3  -4 -10   27.91    1.73
  -3   4  10   28.14    1.75
  -3   4   9   71.69    3.84
   3  -4  -9   66.92    3.75
  -3   4   9   62.12    3.21
  -3   4   8   52.18    3.77
   3  -4  -8   44.77    3.55
  -3   4   8   47.69    3.40
   3  -4  -7   64.57   11.28
  -3   4   7   82.27    5.06
   3  -4  -6   60.15    9.88
  -3   4   6   70.34    4.46
  -3   4   6   75.54    4.89
   3  -4  -6   61.19   10.74
   3  -4  -5  395.22   25.05
  -3   4   5  372.97   10.43
  -3   4   5  375.91   11.41
  -3   4   5  406.12   12.11
  -3   4   5  392.39   11.27
   3  -4  -5  399.18   26.73
   3  -4  -5  395.70   12.03
   3  -4  -4   43.45    3.51
  -3   4   4   44.78    3.37
  -3   4   4   45.15    3.22
   3  -4  -4   46.00    3.44
   3  -4  -4   48.02    8.77
   3  -4  -4   48.84    8.19
   3  -4  -4   36.57    8.87
   3  -4  -3   90.58    4.87
  -3   4   3   86.40    4.54
  -3   4   3   90.81    4.32
   3  -4  -3   94.93    4.08
  -3   4   3   90.28   10.56
   3  -4  -3   95.11    4.83
   3  -4  -3   88.34    8.73
  -3   4   3   83.68    8.09
   3  -4  -3  101.92   11.52
   3  -4  -3   89.48   13.59
  -3   4   2  179.82   13.73
   3  -4  -2  175.04    5.85
  -3   4   2  184.09   11.61
   3  -4  -2  172.18   12.28
   3  -4  -2  180.85   14.18
  -3   4   2  179.95   12.20
   3  -4  -2  183.52   17.67
  -3   4   1   11.71    3.50
   3  -4  -1   10.09    3.03
   3  -4  -1   12.28    4.09
   3  -4  -1    9.24    2.24
  -3   4   1    9.00    3.09
   3  -4  -1   10.53    3.52
  -3   4   0    8.81    3.20
   3  -4   0    8.59    4.52
   3  -4   0    9.28    2.98
   3  -4   0    9.91    2.68
  -3   4   0   12.09    3.56
   3  -4   1   70.81    7.23
  -3   4  -1   70.65    7.93
   3  -4   1   74.66    7.84
   3  -4   1   76.82    9.82
  -3   4  -2   36.41    5.71
   3  -4   2   29.36    5.31
   3  -4   2   34.10    5.44
   3  -4   2   35.34    5.40
  -3   4  -3  181.75   13.70
   3  -4   3  158.87   11.62
   3  -4   3  179.77   12.93
   3  -4   3  164.05   12.50
   3  -4   4  274.44   11.61
   3  -4   4  292.89   11.75
  -3   4  -4  315.85   19.08
   3  -4   4  292.51   15.69
   3  -4   4  309.23   17.81
   3  -4   4  288.92   15.44
   3  -4   5   27.89    4.83
  -3   4  -5   28.00    5.65
   3  -4   5   22.12    4.03
   3  -4   5   23.99    2.01
   3  -4   5   23.92    5.22
  -3   4  -5   25.92    6.15
  -3   4  -6   69.06    9.87
   3  -4   6   63.79    7.73
  -3   4  -6   61.68    9.22
   3  -4   6   62.97    3.86
  -3   4  -6   72.33    7.79
   3  -4   6   62.60    8.87
   3  -4   6   64.37    6.97
  -3   4  -7   93.70   12.31
  -3   4  -7  102.34    9.86
   3  -4   7   92.96   10.22
   3  -4   7  100.26    5.28
   3  -4   7  103.83    5.33
  -3   4  -7   99.23   12.37
   3  -4   7  113.70   12.28
  -3   4  -8   92.61   13.14
  -3   4  -8  106.28    5.06
   3  -4   8   93.72   11.16
   3  -4   8  100.48    5.51
   3  -4   8  101.72    5.55
   3  -4   8  100.05    6.49
  -3   4  -8   81.17   11.73
   3  -4   8   94.81   11.75
   3  -4   9   61.78    9.46
   3  -4   9   72.22    4.79
   3  -4   9   71.48    5.31
  -3   4  -9   49.39    9.83
   3  -4  10   65.05    4.47
   3  -4  10   62.32    4.58
   3  -4  11  157.12    6.44
   3  -4  11  128.34    5.76
  -3   4 -11  168.59    6.93
  -3   4 -12   54.62    3.31
  -3   4 -13   46.46    2.19
  -3   3  11    7.82    0.89
  -3   3  10    9.24    1.05
  -3   3  10   11.72    1.56
   3  -3 -10   13.00    1.65
  -3   3   9    6.33    1.54
  -3   3   9    5.50    1.26
   3  -3  -9    6.09    1.62
  -3   3   8   63.14    4.53
   3  -3  -8   46.48    9.38
  -3   3   7    9.15    1.96
  -3   3   7    6.62    3.90
   3  -3  -7   13.39    5.58
  -3   3   6  110.03    5.33
  -3   3   6   97.60   10.46
  -3   3   6  120.56    6.03
  -3   3   6  122.83   14.87
   3  -3  -6  114.57   14.42
   3  -3  -6  118.21   13.19
   3  -3  -6  114.61    6.06
  -3   3   5  177.05   14.41
  -3   3   5  174.98   13.07
  -3   3   5  192.74    7.53
  -3   3   5  178.02    6.71
  -3   3   5  188.26    6.81
   3  -3  -5  183.97   17.04
  -3   3   5  206.47   18.30
   3  -3  -5  188.33    7.54
   3  -3  -5  177.97    7.48
   3  -3  -5  189.18   15.51
   3  -3  -5  190.28    7.67
   3  -3  -4    4.69    2.40
  -3   3   4    8.87    2.74
  -3   3   4    5.08    1.09
  -3   3   4    6.25    2.35
   3  -3  -4    4.81    2.46
   3  -3  -4    7.30    1.44
  -3   3   4    4.93    3.22
   3  -3  -4    4.08    2.17
   3  -3  -4    8.42    1.47
   3  -3  -4    6.21    1.39
   3  -3  -4    8.34    3.29
  -3   3   3   33.63    5.62
  -3   3   3   39.38    6.61
   3  -3  -3   36.28    2.32
  -3   3   3   36.96    5.77
   3  -3  -3   35.50    7.90
   3  -3  -3   39.50    6.94
  -3   3   3   34.65    6.29
   3  -3  -3   36.24    5.32
  -3   3   2   48.77    6.66
  -3   3   2   42.44    6.29
   3  -3  -2   34.38    7.41
  -3   3   2   41.26    6.21
   3  -3  -2   50.06    6.93
   3  -3  -2   43.36    2.50
   3  -3  -2   48.03    5.93
  -3   3   1  138.18   10.90
   3  -3  -1  136.44   12.81
  -3   3   1  136.58   10.47
   3  -3  -1  138.01    4.69
   3  -3  -1  150.69   10.46
   3  -3  -1  143.63    8.45
   3  -3   0   84.45    3.51
  -3   3   0   88.25    8.48
   3  -3   0   92.82    8.08
   3  -3   0   88.08    7.11
   3  -3   0   88.23    9.48
   3  -3   1   35.09    2.17
  -3   3  -1   35.36    5.52
   3  -3   1   38.51    5.23
   3  -3   1   38.30    5.09
   3  -3   1   36.99    5.56
   3  -3   2  240.19    6.59
   3  -3   2  240.10   14.06
  -3   3  -2  260.96   15.09
   3  -3   2  250.33   13.43
   3  -3   2  260.82   14.05
   3  -3   3  366.89   17.94
   3  -3   3  343.82    8.49
   3  -3   3  367.10   16.62
  -3   3  -3  353.97   18.43
  -3   3  -3  369.44   17.12
   3  -3   3  342.11   13.13
   3  -3   3  357.69   15.29
  -3   3  -4  363.75   18.75
   3  -3   4  367.37   15.75
   3  -3   4  352.46    8.63
  -3   3  -4  366.45   19.26
   3  -3   4  363.18   19.24
   3  -3   4  379.17   16.88
  -3   3  -5   22.40    5.14
  -3   3  -5   27.35    5.53
   3  -3   5   21.48    2.06
   3  -3   5   25.47    4.70
   3  -3   5   26.24    4.34
   3  -3   5   25.82    5.29
   3  -3   5   25.47    2.21
  -3   3  -6  183.49   16.05
   3  -3   6  177.74    6.83
   3  -3   6  188.15    7.00
   3  -3   6  182.29   13.93
   3  -3   6  173.70    7.07
   3  -3   6  189.64    7.93
  -3   3  -6  198.08   15.47
   3  -3   6  186.68   14.79
  -3   3  -6  197.60   14.02
   3  -3   7    0.84    0.91
   3  -3   7    0.80    0.82
  -3   3  -7    1.93    2.36
   3  -3   7    0.90    0.88
  -3   3  -7   -0.04    1.85
   3  -3   7    1.40    1.25
   3  -3   7    2.18    2.66
  -3   3  -7    0.75    1.37
   3  -3   7    0.81    2.16
  -3   3  -8   -3.08    2.64
   3  -3   8    0.23    0.84
   3  -3   8    1.00    2.55
  -3   3  -8    0.27    2.67
   3  -3   8    0.57    0.76
   3  -3   8    0.42    0.94
   3  -3   8   -0.15    0.90
   3  -3   9  108.98   13.27
  -3   3  -9  133.31   16.52
   3  -3   9  130.85    6.38
   3  -3   9  139.61    6.77
   3  -3   9  140.45    6.99
   3  -3   9  135.11    6.95
   3  -3  10   16.97    2.25
   3  -3  10   18.85    2.51
   3  -3  10   14.79    2.13
   3  -3  11   62.03    3.85
   3  -3  11   79.63    4.49
   3  -3  12   35.31    2.16
  -3   3 -12   64.26    3.32
   3  -2 -11   28.68    2.26
  -3   2  11   25.92    2.10
  -3   2  10    2.69    1.06
  -3   2  10    2.61    0.77
   3  -2 -10    1.45    1.06
  -3   2   9   53.65    4.31
   3  -2  -9   55.35    4.39
  -3   2   8   51.42    8.84
  -3   2   8   56.29    4.43
   3  -2  -8   59.86    4.78
  -3   2   8   56.63   10.87
   3  -2  -8   56.76   10.17
  -3   2   7  335.98   22.06
  -3   2   7  345.76   23.67
  -3   2   7  398.50   12.19
  -3   2   7  420.75   28.98
   3  -2  -7  368.90   25.53
  -3   2   6   24.46    5.88
   3  -2  -6   29.64    5.96
  -3   2   6   36.07    3.19
  -3   2   6   27.52    7.22
   3  -2  -6   28.99    3.06
   3  -2  -6   29.17    7.16
   3  -2  -6   32.28    3.08
   3  -2  -5   10.89    1.83
   3  -2  -5   15.32    4.04
  -3   2   5   11.55    3.87
   3  -2  -5   13.26    1.92
  -3   2   5   14.43    4.45
   3  -2  -5   10.60    1.69
   3  -2  -5   10.56    4.15
  -3   2   4    3.07    2.62
   3  -2  -4    2.42    1.22
  -3   2   4    2.74    2.34
   3  -2  -4    0.76    0.90
   3  -2  -4    2.46    1.70
  -3   2   4    1.51    1.91
   3  -2  -4   -0.28    1.81
  -3   2   3   98.49    9.50
  -3   2   3   99.76    9.60
  -3   2   3   97.84    9.68
   3  -2  -3  105.95    3.98
   3  -2  -3  100.74    9.53
   3  -2  -3  111.65   10.25
   3  -2  -3  111.18    8.69
   3  -2  -3  101.34    7.63
   3  -2  -2   18.00    1.58
  -3   2   2   16.11    3.94
   3  -2  -2   20.10    3.84
  -3   2   2   16.12    3.56
   3  -2  -1  677.82   13.36
  -3   2   1  644.25   23.16
   3  -2  -1  700.74   28.14
   3  -2  -1  668.70   20.24
   3  -2  -1  685.00   22.97
  -3   2   1  606.92   19.40
   3  -2   0   42.64    2.29
  -3   2   0   43.81    5.87
   3  -2   0   43.32    6.19
   3  -2   0   42.93    4.84
   3  -2   0   43.20    5.28
   3  -2   1   47.42    2.44
  -3   2  -1   50.49    6.25
   3  -2   1   49.16    6.09
   3  -2   1   49.61    5.80
   3  -2   1   48.69    5.56
   3  -2   2   19.52    1.56
   3  -2   2   19.29    3.45
  -3   2  -2   20.41    4.00
  -3   2  -2   17.53    3.18
   3  -2   2   18.79    3.80
  -3   2  -3    3.02    1.73
  -3   2  -3    2.94    1.44
   3  -2   3    4.89    1.86
   3  -2   3    3.56    0.79
   3  -2   3    3.05    1.73
   3  -2   3    3.40    2.44
   3  -2   4   14.84    3.22
   3  -2   4   16.09    1.43
   3  -2   4   16.93    3.56
   3  -2   4   14.88    3.51
  -3   2  -4   15.54    4.09
  -3   2  -4   16.42    3.65
   3  -2   4   13.40    3.57
  -3   2  -5  337.58   18.42
  -3   2  -5  328.33   19.99
   3  -2   5  316.60   14.10
   3  -2   5  309.03   17.86
   3  -2   5  300.70    8.85
   3  -2   5  308.30    8.92
   3  -2   5  305.60    9.35
   3  -2   5  298.49   14.97
   3  -2   5  319.44   10.05
  -3   2  -5  305.67   17.27
   3  -2   5  336.57   18.65
   3  -2   6  194.18   15.49
   3  -2   6  195.64    7.28
  -3   2  -6  207.34   15.55
   3  -2   6  195.21    7.27
   3  -2   6  193.23    7.69
   3  -2   6  191.42    6.90
   3  -2   6  195.89    8.08
  -3   2  -6  188.33   14.28
   3  -2   6  207.49   15.17
  -3   2  -6  200.43   17.28
   3  -2   7  463.68   13.07
   3  -2   7  490.61   13.36
   3  -2   7  484.53   13.93
  -3   2  -7  452.93   28.65
   3  -2   7  446.45   26.15
   3  -2   7  508.77   14.30
  -3   2  -7  493.69   26.16
  -3   2  -8    5.46    4.17
  -3   2  -8    3.28    2.37
   3  -2   8    2.19    1.20
   3  -2   8    4.22    1.41
   3  -2   8   -2.54    3.64
   3  -2   8    2.37    1.32
   3  -2   8    1.98    1.30
   3  -2   9   34.53    3.35
   3  -2   9   28.20    6.80
   3  -2   9   37.67    3.57
   3  -2   9   36.64    3.30
   3  -2   9   32.49    3.03
  -3   2  -9   31.01    8.75
  -3   2  -9   23.14    5.91
   3  -2  10   48.83    3.57
   3  -2  10   50.11    3.80
   3  -2  10   50.99    3.91
   3  -2  11   53.63    3.47
   3  -2  11   49.58    3.28
   3  -2  12   -0.13    0.39
  -3   2 -12    0.29    0.41
   3  -1 -12   56.03    2.74
  -3   1  12   54.50    2.62
  -3   1  11   23.19    2.25
   3  -1 -11   23.65    2.41
  -3   1  10   64.61    4.43
   3  -1 -10   69.72    4.75
  -3   1   9   14.32    4.87
  -3   1   9   11.01    5.08
  -3   1   9   14.03    2.37
   3  -1  -9   14.99    2.49
  -3   1   9   16.36    5.88
   3  -1  -9    4.78    1.95
  -3   1   8   14.07    5.57
   3  -1  -8   12.57    2.28
  -3   1   8    7.04    1.79
  -3   1   8   17.47    6.36
   3  -1  -8   14.82    5.03
  -3   1   7  837.03   19.59
  -3   1   7  777.43   37.03
  -3   1   7  903.21   42.25
   3  -1  -7  842.88   20.21
   3  -1  -7  767.95   35.97
  -3   1   6  137.36   14.05
   3  -1  -6  120.64   10.46
   3  -1  -6  137.67    6.24
  -3   1   6  148.56   15.31
   3  -1  -6  132.34    6.41
   3  -1  -6  119.15    6.47
   3  -1  -6  127.19   13.05
   3  -1  -6  135.67    6.27
  -3   1   5   30.09    6.37
   3  -1  -5   33.35    2.73
   3  -1  -5   41.13    6.94
   3  -1  -5   30.87    4.64
   3  -1  -5   35.32    2.96
   3  -1  -5   32.96    4.90
  -3   1   5   32.95    6.33
   3  -1  -5   26.73    2.67
   3  -1  -5   34.50    2.85
  -3   1   4   67.77    8.45
   3  -1  -4   67.38    8.13
   3  -1  -4   64.26    3.49
   3  -1  -4   60.32    6.89
   3  -1  -4   65.38    2.93
   3  -1  -4   65.77    6.48
  -3   1   4   61.18    7.87
   3  -1  -4   57.79    5.35
  -3   1   4   54.93    7.54
  -3   1   3    1.73    1.92
   3  -1  -3    3.73    0.84
   3  -1  -3    4.24    1.79
   3  -1  -3    3.83    0.81
   3  -1  -3    3.12    1.04
   3  -1  -3    3.05    1.95
  -3   1   3    4.62    2.15
  -3   1   2  480.01   19.34
   3  -1  -2  507.14   10.59
  -3   1   2  455.53   17.41
   3  -1  -2  478.46   20.59
   3  -1  -2  497.89   19.20
   3  -1  -1    0.52    1.14
   3  -1  -1    1.70    0.58
   3  -1  -1    1.14    1.72
  -3   1   1    1.23    0.85
   3  -1   0  138.67    4.37
   3  -1   0  152.92   10.76
   3  -1   0  147.32    9.62
  -3   1  -1 3564.76   62.95
   3  -1   1 3493.98   56.78
  -3   1  -1 3779.54   74.54
   3  -1   1 3835.18   75.22
   3  -1   1 3452.54   70.27
   3  -1   1 3688.44   71.73
   3  -1   2  713.88   23.10
   3  -1   2  669.74   13.36
  -3   1  -2  727.82   24.70
   3  -1   2  739.45   25.52
  -3   1  -2  669.86   21.73
   3  -1   2  682.28   24.37
  -3   1  -3   21.05    4.26
  -3   1  -3   20.42    4.13
   3  -1   3   18.22    1.49
   3  -1   3   18.19    3.86
   3  -1   3   23.54    4.40
   3  -1   3   18.76    4.23
   3  -1   3   17.82    3.37
  -3   1  -4   -0.23    1.03
   3  -1   4   -1.67    2.17
   3  -1   4    2.41    1.94
  -3   1  -4    1.31    2.17
   3  -1   4    0.76    0.87
   3  -1   5    8.07    1.59
  -3   1  -5    8.83    3.15
   3  -1   5    8.71    1.41
   3  -1   5    8.95    1.29
   3  -1   5   12.04    3.83
   3  -1   5    8.94    1.60
  -3   1  -5    9.25    3.49
   3  -1   5    8.27    1.45
  -3   1  -5    9.95    3.04
   3  -1   6   19.81    4.91
  -3   1  -6   20.05    4.93
   3  -1   6   19.16    2.43
   3  -1   6   18.94    2.31
  -3   1  -6   23.19    6.12
   3  -1   6   18.55    2.33
   3  -1   6   18.98    2.29
   3  -1   6   20.17    2.31
  -3   1  -7  118.70   15.27
   3  -1   7  116.12   13.50
   3  -1   7  139.29    6.52
   3  -1   7  138.82    6.95
   3  -1   7  131.23    6.33
   3  -1   7  127.40    6.09
   3  -1   7  132.35    6.52
  -3   1  -7  125.05   13.80
   3  -1   8    2.24    1.14
   3  -1   8    1.21    1.20
   3  -1   8    0.05    1.88
   3  -1   8    1.34    1.18
  -3   1  -8    2.46    4.12
   3  -1   8    1.03    0.82
  -3   1  -8    3.31    2.90
   3  -1   8    3.26    1.13
   3  -1   9  417.68   12.22
   3  -1   9  437.94   13.02
   3  -1   9  426.87   12.47
   3  -1  10   14.88    2.05
   3  -1  10   16.40    2.01
   3  -1  10   16.41    2.02
   3  -1  10   16.54    2.15
   3  -1  11   11.91    1.43
   3  -1  11   15.27    1.71
  -3   0  12   24.45    1.92
   3   0 -12   24.93    2.09
  -3   0  11    9.01    1.53
   3   0 -11   11.25    1.88
   3   0 -11    7.23    1.25
  -3   0  10  211.78    8.36
   3   0 -10  224.56    9.10
  -3   0   9   27.76    8.24
  -3   0   9   24.20    2.82
   3   0  -9   20.34    2.83
  -3   0   9   19.78    6.97
   3   0  -8  402.87   12.46
  -3   0   8  358.51   11.49
   3   0  -8  377.60   12.34
  -3   0   8  389.72   28.27
   3   0  -7   46.49    3.67
  -3   0   7   40.42    3.23
   3   0  -7   43.39    3.72
  -3   0   7   33.47    7.66
  -3   0   7   40.45    8.27
   3   0  -7   41.63    3.27
   3   0  -7   41.50    3.71
   3   0  -7   35.72    7.08
  -3   0   6    3.85    3.03
   3   0  -6    1.04    0.66
   3   0  -6    3.42    1.20
  -3   0   6    3.26    3.52
   3   0  -6    3.06    1.07
   3   0  -6    1.65    0.98
   3   0  -6   -0.39    1.53
   3   0  -5  330.35    9.19
  -3   0   5  279.69   17.65
  -3   0   5  348.84   21.02
   3   0  -5  317.63    7.76
  -3   0   5  313.88   19.57
   3   0  -5  300.99   16.12
   3   0  -5  308.69    9.52
   3   0  -5  316.72    9.60
  -3   0   4   28.66    5.96
   3   0  -4   31.71    2.33
  -3   0   4   26.43    4.92
   3   0  -4   28.78    1.96
   3   0  -4   28.09    4.93
   3   0  -4   29.03    4.52
  -3   0   4   31.18    5.45
   3   0  -3  819.48   16.02
  -3   0   3  829.94   27.04
  -3   0   3  823.94   27.15
   3   0  -3  842.40   28.31
   3   0  -3  842.78   15.92
   3   0  -3  851.82   26.45
   3   0  -3  865.50   26.83
   3   0  -3  802.20   16.40
   3   0  -3  860.01   29.33
  -3   0   2   89.30    7.56
   3   0  -2   96.38    3.66
  -3   0   2   93.06    7.26
   3   0  -2  100.66    8.25
   3   0  -2   91.89    8.72
   3   0  -2  101.57    8.26
   3   0  -2   94.87    3.95
   3   0  -2   92.37    8.80
   3   0  -1  522.20   21.58
   3   0  -1  538.25   11.19
  -3   0   1  497.40   15.94
   3   0  -1  555.82   20.33
   3   0  -1  536.30   11.71
   3   0  -1  534.42   19.95
   3   0  -1  566.15   22.51
  -3   0   0  437.47   12.76
   3   0   0  467.72   10.03
   3   0   0  477.95   18.74
   3   0   0  519.66   21.27
   3   0   0  511.69   10.82
   3   0   0  482.54   18.71
   3   0   0  535.73   21.47
   3   0   1   19.17    4.15
  -3   0  -1   20.65    3.10
   3   0   1   16.82    1.45
   3   0   1   19.57    4.20
   3   0   1   19.14    3.67
   3   0   1   20.16    1.79
  -3   0  -1   15.41    3.36
   3   0   1   18.60    3.62
   3   0   2    2.49    0.63
  -3   0  -2    4.10    2.29
   3   0   2    2.53    1.26
   3   0   2    2.74    2.59
  -3   0  -2    2.30    1.67
   3   0   3 1201.71   21.62
  -3   0  -3 1192.03   32.56
   3   0   3 1278.89   36.16
  -3   0  -3 1214.69   37.55
  -3   0  -4  142.17   13.08
   3   0   4  155.39   13.29
   3   0   4  151.80    5.81
   3   0   4  148.54    5.84
   3   0   4  151.16    5.73
   3   0   4  147.62    6.09
   3   0   4  147.79    6.17
   3   0   4  146.37   10.25
   3   0   4  155.64    6.32
   3   0   4  147.05    5.81
  -3   0  -4  157.39   13.44
  -3   0  -5  729.54   32.24
   3   0   5  677.53   15.98
   3   0   5  699.79   16.24
   3   0   5  706.44   16.44
   3   0   5  688.02   16.10
   3   0   5  678.04   16.66
   3   0   5  695.85   16.90
   3   0   5  693.66   31.87
   3   0   5  692.84   16.57
  -3   0  -5  683.84   33.21
   3   0   5  657.98   15.32
  -3   0  -6    2.98    3.38
  -3   0  -6    4.05    4.78
   3   0   6    5.21    1.26
   3   0   6    4.77    1.51
   3   0   6    3.60    1.27
   3   0   6    3.67    2.38
   3   0   6    4.55    1.55
   3   0   6    3.50    0.98
   3   0   6    4.39    1.22
   3   0   7   75.56    5.02
   3   0   7   74.19    4.91
  -3   0  -7   70.79   12.05
   3   0   7   75.75    4.78
   3   0   7   75.39    4.86
  -3   0  -7   57.55   10.08
  -3   0  -8  146.80   17.41
   3   0   8  164.67    7.35
   3   0   8  172.40    7.41
   3   0   8  176.50    7.69
   3   0   8  161.03    7.11
  -3   0  -8  145.36   15.60
   3   0   9   30.98    2.83
   3   0   9   28.30    2.71
   3   0   9   29.82    2.83
   3   0   9   27.49    2.44
   3   0   9   26.33    2.92
   3   0  10   63.84    3.41
   3   0  10   63.91    3.70
   3   0  10   65.26    3.45
   3   0  10   63.74    3.56
   3   0  11   59.85    2.64
   3   1 -13   13.84    1.12
   3   1 -12   -0.58    0.64
  -3  -1  12   -0.51    0.53
  -3  -1  11   -0.48    0.76
   3   1 -11    0.82    0.86
   3   1 -11   -0.67    0.80
  -3  -1  10   -0.46    0.96
   3   1 -10    2.62    1.39
   3   1 -10    0.38    0.80
  -3  -1  10    3.87    3.65
  -3  -1   9  185.87   19.59
   3   1  -9  222.79    8.97
  -3  -1   9  198.20    7.96
  -3  -1   9  216.69   21.47
   3   1  -9  204.58    8.90
  -3  -1   8    6.33    4.52
  -3  -1   8    4.50    1.26
   3   1  -8    5.13    1.53
  -3  -1   8    7.90    4.56
   3   1  -8    6.53    1.59
  -3  -1   7   -0.95    2.73
   3   1  -7    0.59    0.99
   3   1  -7    0.36    0.76
   3   1  -7    1.06    1.10
  -3  -1   7    0.53    0.67
   3   1  -7   -0.48    0.79
  -3  -1   7   -0.28    2.03
  -3  -1   6  103.59   12.68
  -3  -1   6  113.88   12.75
   3   1  -6  104.03    5.07
   3   1  -6  103.84    9.85
   3   1  -6  100.39    5.39
   3   1  -6  114.59    5.23
   3   1  -6  105.71    5.41
   3   1  -5    0.78    2.10
   3   1  -5    5.47    1.26
  -3  -1   5    4.05    2.33
  -3  -1   5    4.92    2.32
   3   1  -5    3.40    1.98
   3   1  -5    5.49    0.98
   3   1  -5    4.99    1.20
   3   1  -5    5.94    1.20
   3   1  -5    7.59    2.92
  -3  -1   4  249.40   16.80
   3   1  -4  223.20    6.69
   3   1  -4  232.98    6.58
  -3  -1   4  221.09   13.18
   3   1  -4  226.59   14.55
  -3  -1   4  232.51   15.16
   3   1  -4  210.70    6.99
   3   1  -4  225.48   13.57
   3   1  -4  239.85   15.58
   3   1  -3  488.37   10.69
  -3  -1   3  508.09   19.11
   3   1  -3  516.72   22.47
  -3  -1   3  502.81   21.17
   3   1  -3  524.45   11.23
   3   1  -3  496.48   11.76
   3   1  -3  527.31   21.16
   3   1  -3  523.20   23.30
  -3  -1   2    2.05    1.41
   3   1  -2    1.16    0.54
  -3  -1   2    2.30    1.44
   3   1  -2    2.11    1.59
   3   1  -2    1.14    0.62
   3   1  -2    1.91    1.65
   3   1  -2    1.71    2.25
   3   1  -1  770.63   15.63
   3   1  -1  797.09   29.31
   3   1  -1  831.79   16.71
   3   1  -1  788.58   26.95
  -3  -1   0  450.27   15.32
   3   1   0  454.66   10.40
   3   1   0  474.44   21.63
   3   1   0  478.48   11.30
   3   1   0  445.90   19.54
   3   1   1    1.15    0.54
   3   1   1   -0.99    2.26
  -3  -1  -1    1.42    0.98
   3   1   1    0.23    0.63
  -3  -1  -1    1.42    1.51
   3   1   1    0.52    1.65
   3   1   1    2.42    2.49
   3   1   2   26.23    5.17
  -3  -1  -2   29.55    4.33
   3   1   2   28.11    5.33
   3   1   2   31.02    2.11
   3   1   2   29.62    2.38
  -3  -1  -2   31.54    5.49
   3   1   2   26.40    4.40
   3   1   3   15.90    1.79
   3   1   3   15.88    1.85
   3   1   3   17.17    1.90
   3   1   3   13.87    1.68
   3   1   3   17.06    1.94
   3   1   3   15.70    1.53
   3   1   3   16.96    2.09
   3   1   3   15.47    3.97
  -3  -1  -3   16.96    4.68
   3   1   3   14.94    1.92
   3   1   3   14.59    1.90
  -3  -1  -3   18.33    4.54
   3   1   3   16.54    1.95
   3   1   4   91.54    4.90
   3   1   4  101.73    4.93
   3   1   4  102.64    5.04
   3   1   4   97.94    4.71
   3   1   4   97.29    4.87
   3   1   4   99.37    5.42
   3   1   4   98.34    4.98
   3   1   4   95.66    4.84
  -3  -1  -4  108.59   11.93
  -3  -1  -4  109.47   12.49
   3   1   4   98.36    4.94
   3   1   5 1224.48   24.81
   3   1   5 1184.55   24.40
  -3  -1  -5 1093.93   46.26
   3   1   5 1153.03   24.01
   3   1   5 1105.74   24.39
   3   1   5 1180.60   25.43
   3   1   5 1185.04   24.18
   3   1   5 1135.05   23.56
   3   1   5 1109.10   23.76
  -3  -1  -5 1168.82   45.35
   3   1   5 1163.88   24.00
  -3  -1  -6    4.44    3.47
   3   1   6    6.35    1.52
   3   1   6    6.98    1.62
   3   1   6    4.33    1.28
   3   1   6    7.91    1.77
  -3  -1  -6    2.99    2.30
   3   1   6    6.61    1.59
   3   1   6    5.61    1.38
   3   1   7  351.97   10.93
   3   1   7  345.72   11.18
   3   1   7  350.04   11.44
   3   1   7  362.32   11.43
   3   1   7  333.58    9.71
   3   1   8    2.02    1.20
   3   1   8    0.00    0.81
   3   1   8    2.86    1.11
   3   1   8    0.46    0.83
   3   1   8    0.82    0.95
   3   1   9    0.19    0.65
   3   1   9   -0.54    0.80
   3   1   9   -0.39    0.65
   3   1   9    1.09    0.60
   3   1   9    2.00    0.89
   3   1  10   49.09    2.60
   3   2 -13    2.24    0.60
   3   2 -13    2.54    0.63
   3   2 -12   70.46    3.84
  -3  -2  11   24.28    2.22
   3   2 -11   26.98    2.74
   3   2 -11   20.76    2.10
  -3  -2  10   43.33    9.54
  -3  -2  10   48.32    3.52
   3   2 -10   52.56    4.13
   3   2 -10   50.87    4.15
   3   2 -10   47.64    3.66
  -3  -2  10   41.13    9.32
  -3  -2   9   35.81    9.56
   3   2  -9   42.55    3.28
  -3  -2   9   42.67    3.29
   3   2  -9   46.90    4.05
   3   2  -9   42.44    3.76
  -3  -2   9   50.59   10.21
   3   2  -9   53.31    4.16
  -3  -2   8   64.08   11.19
  -3  -2   8   68.30    4.04
   3   2  -8   79.86    4.97
   3   2  -8   66.30    4.31
  -3  -2   8   70.60   11.43
   3   2  -8   69.68    4.86
   3   2  -8   69.52    4.22
   3   2  -8   74.78    4.87
  -3  -2   7   99.67   13.12
   3   2  -7  125.08    5.86
   3   2  -7  111.32    5.54
   3   2  -7  111.52    5.46
   3   2  -7  112.10    5.92
   3   2  -7  115.42    6.16
   3   2  -7  113.86    5.95
  -3  -2   6   19.57    5.54
   3   2  -6   15.97    2.08
   3   2  -6   17.91    2.12
   3   2  -6   18.21    2.12
   3   2  -6   18.88    4.72
   3   2  -6   15.92    2.09
   3   2  -6   16.48    2.24
  -3  -2   6   21.13    5.83
   3   2  -6   16.47    1.98
   3   2  -6   17.68    4.42
   3   2  -6   19.58    2.21
   3   2  -6   15.02    4.40
  -3  -2   5   58.17    8.78
   3   2  -5   53.83    3.57
   3   2  -5   56.18    3.53
  -3  -2   5   66.72    9.42
   3   2  -5   55.67    3.20
   3   2  -5   53.08    7.71
   3   2  -5   57.74    3.76
   3   2  -5   55.61    3.65
   3   2  -5   48.55    3.34
   3   2  -5   55.42    7.40
   3   2  -5   57.81    8.18
   3   2  -5   56.19    3.32
   3   2  -4    5.29    2.57
  -3  -2   4    8.59    3.51
   3   2  -4    7.54    1.19
  -3  -2   4    6.44    1.86
   3   2  -4    6.40    1.12
  -3  -2   4    7.25    3.44
   3   2  -4    6.00    1.24
   3   2  -4    9.26    3.47
   3   2  -4    5.83    2.65
  -3  -2   3  193.23   14.42
  -3  -2   3  192.47   13.65
   3   2  -3  200.65    6.36
   3   2  -3  191.50   14.68
   3   2  -3  190.95    6.90
   3   2  -3  199.08   13.80
   3   2  -3  192.78   15.08
  -3  -2   3  189.10   10.07
  -3  -2   2  130.95    8.21
   3   2  -2  128.65    5.00
   3   2  -2  124.62   11.73
   3   2  -2  131.00    5.56
   3   2  -2  127.57   11.14
   3   2  -2  132.24   12.51
   3   2  -1  460.95   11.33
   3   2  -1  497.61   24.18
   3   2  -1  498.93   12.51
   3   2  -1  477.06   22.21
   3   2  -1  523.34   25.81
  -3  -2   0   73.87    7.28
   3   2   0   71.17    8.87
   3   2   0   62.63    3.42
   3   2   0   72.39    4.02
   3   2   0   64.14    7.83
   3   2   0   63.11    8.71
   3   2   1  712.76   15.65
  -3  -2  -1  722.17   27.64
   3   2   1  685.65   15.39
   3   2   1  689.05   14.91
   3   2   1  704.88   15.89
   3   2   1  740.02   30.26
   3   2   1  734.88   16.03
   3   2   1  709.92   15.99
   3   2   1  712.32   27.64
   3   2   1  730.19   30.64
   3   2   1  672.62   15.54
  -3  -2  -1  747.12   28.92
  -3  -2  -1  673.13   26.34
  -3  -2  -2   74.29    9.61
   3   2   2   64.93    4.11
   3   2   2   64.94    3.61
   3   2   2   60.19    3.46
   3   2   2   64.96    3.76
   3   2   2   67.19    4.26
   3   2   2   70.45    8.82
   3   2   2   62.66    3.48
   3   2   2   65.19    3.96
   3   2   2   65.50    3.73
   3   2   2   64.43    4.03
   3   2   2   65.91    7.82
   3   2   2   65.46    8.56
   3   2   2   60.96    3.86
   3   2   2   64.51    3.83
  -3  -2  -2   67.29    9.06
  -3  -2  -3   70.90   10.19
   3   2   3   75.83    4.18
   3   2   3   73.75    4.22
  -3  -2  -3   90.23   11.00
   3   2   3   67.99    4.02
   3   2   3   64.40    3.84
   3   2   3   73.69    4.75
   3   2   3   75.56    4.32
   3   2   3   70.79    4.44
   3   2   3   74.59    4.50
   3   2   3   73.05    4.23
   3   2   3   71.73    4.69
   3   2   4    3.53    1.21
   3   2   4    3.04    1.13
   3   2   4    0.86    0.82
   3   2   4    2.74    0.89
   3   2   4    3.83    1.14
   3   2   4    0.80    0.68
   3   2   4    3.02    1.26
   3   2   4    4.47    1.36
  -3  -2  -4    2.63    3.67
   3   2   4    3.74    1.29
  -3  -2  -4   -2.81    2.16
   3   2   5   45.09    4.06
  -3  -2  -5   35.19    7.94
   3   2   5   46.27    3.51
   3   2   5   45.93    3.59
   3   2   5   45.74    3.63
   3   2   5   41.65    3.27
  -3  -2  -5   44.81    8.78
   3   2   5   41.43    3.41
   3   2   5   46.56    4.09
   3   2   5   45.40    3.52
   3   2   5   45.26    3.65
   3   2   6   81.38    5.46
  -3  -2  -6   68.99   11.50
   3   2   6   89.78    5.04
   3   2   6   89.14    5.15
   3   2   6   79.56    4.58
   3   2   6   77.06    4.64
   3   2   6   77.64    5.29
   3   2   6   76.69    4.21
   3   2   6   87.69    4.77
  -3  -2  -6   66.73   10.87
   3   2   7    1.89    1.03
   3   2   7   -0.24    0.88
   3   2   7    0.86    0.75
   3   2   7    0.79    0.65
   3   2   7    1.34    0.97
   3   2   7    0.72    0.67
   3   2   8    3.44    1.05
   3   2   8    3.18    0.85
   3   2   8    3.27    0.94
   3   2   8    4.21    1.12
   3   2   8    2.50    0.81
   3   2   9   70.39    3.17
   3   2   9   71.19    2.82
   3   2   9   66.10    2.88
   3   3 -13   11.84    1.24
   3   3 -13   12.35    1.22
   3   3 -12    1.99    0.84
   3   3 -11    4.92    1.39
   3   3 -11    5.93    1.38
   3   3 -11    3.69    1.02
   3   3 -10   20.34    2.20
   3   3 -10   21.74    2.47
   3   3 -10   23.80    2.85
   3   3 -10   23.74    2.74
  -3  -3  10   26.04    8.02
  -3  -3   9    4.39    4.24
   3   3  -9    6.38    1.45
   3   3  -9    4.35    1.36
   3   3  -9    7.00    1.62
   3   3  -9    4.66    1.20
  -3  -3   9    0.99    3.28
  -3  -3   8   37.04    8.66
   3   3  -8   42.00    3.29
   3   3  -8   39.71    3.47
   3   3  -8   40.77    3.50
   3   3  -8   42.14    3.69
   3   3  -8   39.69    3.53
  -3  -3   8   37.78    8.67
  -3  -3   7    4.82    3.78
   3   3  -7    3.70    1.17
   3   3  -7    2.98    1.06
   3   3  -7    3.67    1.21
   3   3  -7    7.86    3.55
   3   3  -7    2.80    1.19
  -3  -3   7    3.84    3.10
   3   3  -7    3.33    1.23
   3   3  -7    0.71    0.77
   3   3  -7    2.79    0.94
   3   3  -7    3.72    2.56
  -3  -3   6   78.59   11.12
   3   3  -6   76.81    4.65
   3   3  -6   75.69    4.55
  -3  -3   6   85.84   11.88
   3   3  -6   77.96    4.70
   3   3  -6   79.18    4.75
   3   3  -6   73.59    4.40
   3   3  -6   79.96    4.15
   3   3  -6   78.51    4.39
   3   3  -6   76.51    4.11
   3   3  -6   74.43    9.36
   3   3  -6   79.17    4.33
   3   3  -6   80.03   10.68
   3   3  -6   67.27    4.12
   3   3  -5  143.54    6.28
   3   3  -5  138.78    5.46
   3   3  -5  141.27    5.54
   3   3  -5  143.33    6.17
  -3  -3   5  156.52   14.99
   3   3  -5  141.95   13.79
   3   3  -5  139.74    6.16
   3   3  -5  138.40    6.25
  -3  -3   5  135.14   13.55
   3   3  -5  142.98    6.24
   3   3  -5  140.19    6.14
   3   3  -5  146.42    5.88
   3   3  -5  146.50    5.89
   3   3  -5  164.37   13.84
   3   3  -5  133.84   13.92
  -3  -3   4    5.87    3.02
   3   3  -4    3.26    1.31
   3   3  -4    3.28    0.82
   3   3  -4    2.18    0.81
   3   3  -4    2.02    0.82
   3   3  -4    3.29    2.72
   3   3  -4    3.02    0.92
   3   3  -4    3.79    1.09
   3   3  -4    2.50    0.93
   3   3  -4    4.44    1.23
   3   3  -4    3.81    1.27
   3   3  -4    3.06    1.03
   3   3  -4    1.96    2.11
  -3  -3   4    0.45    2.21
   3   3  -4    2.20    0.96
   3   3  -4    2.71    2.54
  -3  -3   3    4.73    3.04
   3   3  -3    3.39    1.05
   3   3  -3    2.88    0.90
   3   3  -3    2.61    0.87
   3   3  -3    2.25    0.80
   3   3  -3    2.97    0.92
   3   3  -3    5.27    3.64
   3   3  -3    4.78    1.19
   3   3  -3    4.33    1.14
   3   3  -3    3.29    0.95
   3   3  -3    1.98    0.86
   3   3  -3    3.98    1.30
   3   3  -3    4.24    1.15
   3   3  -3    4.74    3.09
   3   3  -3    4.40    1.04
   3   3  -3    2.27    2.55
  -3  -3   2  423.55   21.46
   3   3  -2  416.03   11.19
   3   3  -2  440.98   11.09
   3   3  -2  420.52   11.28
   3   3  -2  442.14   24.67
   3   3  -2  415.14   11.11
   3   3  -2  432.10   11.36
   3   3  -2  441.47   12.38
   3   3  -2  431.27   11.24
   3   3  -2  427.56   11.43
   3   3  -2  430.86   11.90
   3   3  -2  417.36   11.24
   3   3  -2  439.48   23.51
   3   3  -2  442.30   26.22
   3   3  -2  417.42   11.00
  -3  -3   1   30.16    6.65
   3   3  -1   25.28    2.31
   3   3  -1   27.82    2.43
   3   3  -1   24.23    2.27
   3   3  -1   25.67    2.38
   3   3  -1   24.68    6.15
   3   3  -1   25.39    2.36
   3   3  -1   26.57    2.73
   3   3  -1   25.32    2.49
   3   3  -1   25.78    2.49
   3   3  -1   28.07    2.45
   3   3  -1   27.71    2.57
   3   3  -1   26.17    2.43
   3   3  -1   25.81    5.57
  -3  -3   1   28.00    4.77
   3   3  -1   26.82    2.47
   3   3  -1   25.52    2.25
   3   3  -1   22.55    6.02
   3   3   0  246.59    8.12
  -3  -3   0  236.86   15.68
   3   3   0  260.92    8.18
   3   3   0  235.26    7.77
   3   3   0  244.63    7.95
   3   3   0  254.28   18.63
  -3  -3   0  250.62   16.16
   3   3   0  235.40    7.74
   3   3   0  234.63    7.84
   3   3   0  242.49    8.35
   3   3   0  252.47    8.75
   3   3   0  243.68    8.38
   3   3   0  249.93    8.54
   3   3   0  233.34    7.89
   3   3   0  241.18   16.92
   3   3   0  240.73   18.82
   3   3   0  240.94    8.11
   3   3   0  243.24    8.16
  -3  -3   0  245.17   17.96
   3   3   1   79.02    4.38
   3   3   1   71.24    3.91
   3   3   1   76.90    4.61
   3   3   1   70.00    4.03
   3   3   1   73.53    4.12
   3   3   1   74.76    4.33
   3   3   1   77.84    4.52
   3   3   1   75.28    3.88
   3   3   1   70.41    4.50
   3   3   1   70.72    3.87
   3   3   1   74.70    4.39
  -3  -3  -1   77.65    9.72
   3   3   1   71.86    9.12
   3   3   1   72.53   10.05
   3   3   1   72.37    4.32
   3   3   1   72.41    3.99
  -3  -3  -1   72.99    9.31
   3   3   1   80.27    4.50
  -3  -3  -2   64.94    9.48
   3   3   2   65.53    3.89
   3   3   2   68.17    3.97
   3   3   2   72.52    4.70
   3   3   2   71.19    4.28
   3   3   2   72.56    4.31
   3   3   2   63.43    3.92
   3   3   2   75.44    4.69
   3   3   2   71.16    4.13
   3   3   2   72.99    4.46
   3   3   2   67.99    8.46
   3   3   2   63.95    9.31
   3   3   2   69.68    4.40
  -3  -3  -2   49.40    8.21
  -3  -3  -3  627.15   33.13
   3   3   3  670.50   16.33
   3   3   3  685.10   16.21
   3   3   3  661.47   16.15
   3   3   3  658.58   15.80
   3   3   3  669.88   17.77
   3   3   3  682.98   17.15
   3   3   3  662.05   16.97
   3   3   3  665.26   17.01
  -3  -3  -3  645.35   32.46
   3   3   4    4.33    1.46
   3   3   4    4.11    1.26
   3   3   4    4.08    1.29
   3   3   4    5.02    1.27
   3   3   4    3.47    1.40
  -3  -3  -4    2.87    2.73
   3   3   4    3.47    1.15
   3   3   4    3.53    1.30
   3   3   4    5.34    1.55
  -3  -3  -4    1.66    2.54
   3   3   5  228.26    8.14
   3   3   5  231.65    8.10
   3   3   5  237.95    8.44
   3   3   5  240.94    8.49
   3   3   5  200.81    7.42
   3   3   5  237.89    9.47
   3   3   5  238.04    8.61
  -3  -3  -5  192.00   18.08
   3   3   5  229.47    8.93
   3   3   6   73.67    4.48
   3   3   6   77.75    4.33
   3   3   6   77.71    4.40
   3   3   6   67.22    3.75
   3   3   6   75.76    4.83
   3   3   6   68.84    3.68
   3   3   6   76.56    4.20
   3   3   7   68.04    3.63
   3   3   7   56.75    2.95
   3   3   7   57.93    3.42
   3   3   7   58.01    2.99
   3   3   7   67.60    3.89
   3   3   8    2.43    0.63
   3   3   8    1.22    0.49
   3   4 -13    0.44    0.44
   3   4 -13    0.94    0.50
   3   4 -12    5.31    1.08
   3   4 -12    2.50    0.91
   3   4 -12    2.81    0.84
   3   4 -11    2.49    0.93
   3   4 -11    3.60    1.18
   3   4 -11    1.93    0.71
   3   4 -11    2.76    0.83
   3   4 -11    0.85    0.90
   3   4 -10   17.94    2.20
   3   4 -10   17.86    2.19
   3   4 -10   18.85    2.33
   3   4 -10   16.56    2.11
   3   4 -10   21.16    2.56
  -3  -4   9    4.86    4.47
   3   4  -9    0.97    0.74
   3   4  -9    0.83    0.76
   3   4  -9    0.97    0.91
   3   4  -9    0.85    0.83
   3   4  -9    1.51    0.94
  -3  -4   9   -2.93    4.47
   3   4  -8    0.47    0.72
   3   4  -8    0.30    0.85
   3   4  -8    1.00    0.94
  -3  -4   8    1.71    3.30
   3   4  -8    1.76    1.06
  -3  -4   8    0.39    3.56
   3   4  -8    0.89    0.86
   3   4  -7    4.70    2.77
  -3  -4   7    6.27    2.35
   3   4  -7    9.12    1.74
   3   4  -7    6.77    1.35
   3   4  -7    8.44    1.64
   3   4  -7    7.05    1.60
   3   4  -7    7.70    1.45
   3   4  -7    6.68    1.39
  -3  -4   7   12.17    6.01
   3   4  -7    8.22    1.77
   3   4  -7    6.22    1.48
   3   4  -7    6.88    1.62
   3   4  -7    7.07    1.50
   3   4  -7    3.30    2.86
   3   4  -6    5.33    4.34
   3   4  -6   -0.66    0.82
   3   4  -6    0.63    0.79
   3   4  -6    0.90    0.85
   3   4  -6    0.67    0.66
   3   4  -6    1.81    0.98
   3   4  -6    0.43    0.67
   3   4  -6    0.29    0.57
   3   4  -6    2.52    0.79
  -3  -4   6   -2.62    2.17
   3   4  -6    0.24    0.87
   3   4  -6   -0.36    1.02
   3   4  -6   -0.28    0.91
   3   4  -6    0.87    0.91
   3   4  -6    1.65    2.21
  -3  -4   6    1.58    1.88
  -3  -4   5   84.40   10.73
   3   4  -5   97.16    5.02
   3   4  -5   84.40    4.21
   3   4  -5   92.67    4.75
   3   4  -5  101.47    5.33
  -3  -4   5  106.93   13.52
   3   4  -5   96.15    5.02
   3   4  -5   95.48    5.00
   3   4  -5   97.36    5.25
   3   4  -5  100.35    5.67
   3   4  -5   91.11    4.47
   3   4  -5   98.60    5.32
   3   4  -5   94.89    5.28
   3   4  -5   92.88    5.05
   3   4  -5  103.34   12.09
   3   4  -5   64.81   11.05
  -3  -4   4   37.30    6.89
   3   4  -4   38.08    3.10
   3   4  -4   40.73    3.11
   3   4  -4   39.90    3.25
   3   4  -4   45.96    9.03
   3   4  -4   38.62    3.06
   3   4  -4   38.28    3.13
   3   4  -4   38.98    3.17
   3   4  -4   39.20    3.51
   3   4  -4   38.75    3.36
   3   4  -4   38.44    3.17
   3   4  -4   37.51    2.82
   3   4  -4   40.20    7.49
   3   4  -4   40.37    3.28
   3   4  -4   34.74    2.92
   3   4  -3   93.30    4.95
   3   4  -3   97.92    5.14
   3   4  -3   99.08    4.96
   3   4  -3   98.27    4.80
   3   4  -3   95.64    4.98
   3   4  -3   96.99    5.11
   3   4  -3   95.61    5.13
   3   4  -3  103.60    5.98
   3   4  -3   92.81    4.80
   3   4  -3  104.51    5.99
   3   4  -3   93.90    5.39
   3   4  -3   94.49    5.08
   3   4  -3   95.40   11.76
   3   4  -3   95.40   13.03
   3   4  -3   98.55    4.78
  -3  -4   2   20.96    6.08
   3   4  -2   18.99    2.20
   3   4  -2   18.38    2.01
   3   4  -2   18.31    2.23
   3   4  -2   17.40    2.15
   3   4  -2   19.79    2.31
   3   4  -2   18.53    2.16
   3   4  -2   17.50    2.10
   3   4  -2   16.24    2.33
   3   4  -2   16.93    2.47
   3   4  -2   15.62    2.19
   3   4  -2   18.54    2.13
   3   4  -2   15.77    4.82
   3   4  -2   16.42    5.86
   3   4  -2   17.56    1.99
  -3  -4   1    9.62    4.33
   3   4  -1    6.01    1.34
   3   4  -1    6.83    1.47
   3   4  -1    7.00    1.25
   3   4  -1    7.74    1.54
   3   4  -1    7.74    1.61
   3   4  -1    7.39    1.40
   3   4  -1    6.95    1.40
   3   4  -1    7.92    1.59
   3   4  -1    6.16    1.48
   3   4  -1    8.09    1.82
   3   4  -1    7.92    1.57
   3   4  -1    3.66    2.52
   3   4  -1    9.79    1.62
   3   4  -1    8.34    4.30
   3   4   0  123.00    5.77
   3   4   0  116.11    5.51
   3   4   0  117.45    5.44
   3   4   0  117.38    5.53
   3   4   0  114.99    5.09
   3   4   0  114.53    5.65
   3   4   0  121.27    5.66
   3   4   0  124.33    6.21
   3   4   0  125.20    6.25
   3   4   0  124.95    6.04
   3   4   0  115.44    5.47
   3   4   0  107.28   11.98
   3   4   0  116.57   13.96
   3   4   0  125.27    5.98
  -3  -4   0  113.80   11.03
  -3  -4   0  107.98   13.23
  -3  -4  -1   97.84   11.66
   3   4   1  114.69    5.24
   3   4   1  122.56    5.87
   3   4   1  123.65    5.65
   3   4   1  111.01    5.11
   3   4   1  115.84    5.13
   3   4   1  125.82    6.28
   3   4   1  122.11    5.62
   3   4   1  128.91    5.90
   3   4   1  117.35    5.82
   3   4   1  124.93    6.45
   3   4   1  119.24    5.86
   3   4   1  116.29    5.36
   3   4   1  117.36   12.26
   3   4   1  112.37   13.21
   3   4   1  131.51    6.36
  -3  -4  -1  118.07   12.20
   3   4   2   80.04    4.47
   3   4   2   80.96    4.44
   3   4   2   89.04    4.74
   3   4   2   83.03    4.89
   3   4   2   84.27    5.21
  -3  -4  -2   74.97   10.97
   3   4   2   93.10    5.49
   3   4   2   82.38    4.65
   3   4   2   84.00    5.23
  -3  -4  -2   70.87   10.19
   3   4   3  386.16   11.86
   3   4   3  420.39   11.79
   3   4   3  404.54   11.55
   3   4   3  440.24   13.20
   3   4   3  449.70   13.02
   3   4   3  444.09   12.22
   3   4   3  428.54   12.78
  -3  -4  -3  349.65   23.53
   3   4   4    9.16    1.58
   3   4   4   10.54    1.66
   3   4   4   10.15    1.64
   3   4   4    9.76    1.52
   3   4   4   12.60    2.18
   3   4   4   11.81    1.90
   3   4   4   10.73    1.88
   3   4   5   75.74    4.08
   3   4   5   69.63    3.88
   3   4   5   64.08    3.69
   3   4   5   85.77    4.80
   3   4   5   68.98    3.93
   3   4   5   81.19    4.41
   3   4   6    1.66    0.72
   3   4   6    2.19    0.99
   3   4   6    1.01    0.49
   3   4   6    1.19    0.61
   3   4   7   29.09    1.70
   3   4   7   29.99    1.96
   3   5 -13    3.16    0.61
   3   5 -12    7.90    1.28
   3   5 -12    9.30    1.17
   3   5 -11    0.95    0.83
   3   5 -11   -0.64    0.74
   3   5 -11    0.73    0.69
   3   5 -11    0.68    0.75
   3   5 -11    1.10    0.54
   3   5 -10   12.82    2.11
   3   5 -10    9.35    1.63
   3   5 -10   11.59    1.65
   3   5 -10   12.69    1.88
   3   5 -10   10.73    1.61
   3   5 -10   10.74    1.76
   3   5  -9    0.66    1.19
   3   5  -9    0.67    0.77
   3   5  -9    1.04    0.85
   3   5  -9    1.03    1.02
   3   5  -9    0.60    0.70
   3   5  -9   -0.50    0.70
   3   5  -9    0.05    0.75
   3   5  -8    4.99    1.36
   3   5  -8    5.51    1.14
   3   5  -8    4.34    1.11
  -3  -5   8    1.04    4.21
   3   5  -8    7.33    1.69
   3   5  -8    5.13    1.36
   3   5  -8    5.00    1.25
   3   5  -8    6.34    1.56
  -3  -5   8    4.09    2.84
   3   5  -8    5.55    1.40
   3   5  -8    4.98    1.21
   3   5  -8    6.73    1.59
   3   5  -7   13.71    2.18
   3   5  -7   11.05    1.64
   3   5  -7   13.34    1.77
   3   5  -7   13.60    2.26
   3   5  -7   14.11    2.17
   3   5  -7   13.39    1.88
   3   5  -7   15.21    5.37
   3   5  -7   13.34    1.85
  -3  -5   7   12.20    5.78
   3   5  -7   15.15    2.08
   3   5  -7   13.12    2.00
   3   5  -7   12.03    2.06
   3   5  -7   13.48    1.96
   3   5  -7    8.37    3.36
   3   5  -6   12.98    5.74
  -3  -5   6   28.35    9.06
   3   5  -6   27.06    2.90
   3   5  -6   23.81    2.58
   3   5  -6   23.54    2.50
   3   5  -6   22.33    2.74
   3   5  -6   24.71    2.71
   3   5  -6   26.56    2.71
  -3  -5   6   24.97    7.13
   3   5  -6   24.75    2.72
   3   5  -6   26.93    3.10
   3   5  -6   23.37    2.81
   3   5  -6   26.12    2.67
   3   5  -6   22.42    5.68
  -3  -5   5   14.49    6.39
   3   5  -5   13.78    2.12
   3   5  -5   11.19    1.96
   3   5  -5   10.73    1.97
   3   5  -5   10.59    1.74
  -3  -5   5   18.55    6.49
   3   5  -5   11.07    1.65
   3   5  -5    9.27    1.80
   3   5  -5   10.12    1.54
   3   5  -5   10.04    1.89
   3   5  -5   11.81    2.12
   3   5  -5   10.42    1.97
   3   5  -5   11.80    2.03
   3   5  -5    9.53    4.00
   3   5  -5    8.75    4.41
  -3  -5   4   11.33    5.70
   3   5  -4    8.82    1.66
   3   5  -4   10.83    1.74
   3   5  -4    9.98    1.62
   3   5  -4   12.13    2.00
   3   5  -4   12.71    1.85
   3   5  -4   10.62    1.91
   3   5  -4   10.12    1.83
   3   5  -4    8.49    1.58
   3   5  -4   10.56    1.99
   3   5  -4   10.46    2.34
   3   5  -4    9.38    1.92
   3   5  -4    4.89    3.05
   3   5  -4   10.24    1.58
   3   5  -4   11.02    4.56
  -3  -5   3   17.95    6.40
   3   5  -3   15.78    2.22
   3   5  -3   16.09    2.23
   3   5  -3   17.87    2.38
   3   5  -3   17.77    2.11
   3   5  -3   17.53    2.37
   3   5  -3   18.47    2.28
   3   5  -3   15.41    2.03
   3   5  -3   14.95    2.49
   3   5  -3   14.26    2.31
   3   5  -3   14.81    2.30
   3   5  -3   14.87    5.22
   3   5  -3   17.54    2.14
   3   5  -3   12.81    6.13
   3   5  -2  113.10    5.95
   3   5  -2  116.15    5.90
   3   5  -2  108.62    5.79
  -3  -5   2  101.14   14.63
   3   5  -2  120.51    5.92
   3   5  -2  118.45    5.58
   3   5  -2  113.23    5.65
   3   5  -2  122.76    6.02
   3   5  -2  121.06    6.70
   3   5  -2  116.24    6.29
   3   5  -2  111.60    5.87
   3   5  -2  104.56   13.06
   3   5  -2  123.00   15.78
   3   5  -2  114.91    5.70
   3   5  -1  300.03   10.03
   3   5  -1  297.27    9.82
   3   5  -1  284.49    9.50
   3   5  -1  286.71    9.23
   3   5  -1  307.42   10.15
   3   5  -1  298.63   10.76
   3   5  -1  287.75   10.23
   3   5  -1  306.92   10.57
   3   5  -1  302.94   10.05
   3   5  -1  299.81    9.94
   3   5  -1  247.57   19.84
   3   5  -1  266.84   22.68
   3   5  -1  302.42   10.09
   3   5  -1  286.87    9.26
  -3  -5   1  252.69   22.81
   3   5   0   13.96    5.33
   3   5   0    7.99    1.66
   3   5   0    9.18    1.58
   3   5   0    8.09    1.46
   3   5   0    9.61    1.68
   3   5   0   10.29    1.75
   3   5   0    8.08    1.64
   3   5   0    9.44    1.98
   3   5   0   10.86    1.88
   3   5   0    8.63    1.62
   3   5   0   10.62    4.18
   3   5   0   11.11    2.01
   3   5   1   -0.41    0.84
   3   5   1   -0.74    0.76
   3   5   1   -0.02    0.66
   3   5   1   -0.17    0.57
   3   5   1   -1.40    1.13
   3   5   1    0.82    0.94
   3   5   1   -0.41    0.80
   3   5   1   -0.41    0.74
   3   5   1   -0.39    0.85
   3   5   1    0.29    1.13
   3   5   2    8.00    1.35
   3   5   2    7.91    1.33
   3   5   2    8.29    1.29
   3   5   2    9.70    1.84
   3   5   2    9.79    1.81
   3   5   2    8.74    1.62
   3   5   2    9.56    1.81
   3   5   3   25.98    2.35
   3   5   3   20.94    1.98
   3   5   3   23.03    2.61
   3   5   3   28.57    2.78
   3   5   3   24.48    2.56
   3   5   3   24.35    2.36
   3   5   4    0.33    0.61
   3   5   4    1.13    0.67
   3   5   4    0.34    0.60
   3   5   4    0.58    0.60
   3   5   4    0.20    0.70
   3   5   4    1.03    0.81
   3   5   5   19.48    1.84
   3   5   5   15.27    1.42
   3   5   5   20.99    1.81
   3   5   6    2.41    0.49
   3   6 -12    4.26    0.74
   3   6 -12    3.38    0.73
   3   6 -12    3.60    0.66
   3   6 -11   -0.25    0.54
   3   6 -11    0.31    0.57
   3   6 -11   -0.13    0.47
   3   6 -10    4.85    1.10
   3   6 -10    7.02    1.47
   3   6 -10    5.30    1.06
   3   6 -10    7.99    1.51
   3   6 -10    5.36    0.98
   3   6  -9    8.12    1.35
   3   6  -9    7.99    1.35
   3   6  -9    9.72    1.75
   3   6  -9   10.67    1.80
   3   6  -9    8.57    1.44
   3   6  -9    7.95    1.31
   3   6  -9    8.57    1.43
   3   6  -8   20.27    2.42
   3   6  -8   20.24    2.12
   3   6  -8   23.83    2.78
   3   6  -8   24.33    2.64
   3   6  -8   19.98    2.08
   3   6  -8   22.56    2.22
   3   6  -8   24.71    2.50
   3   6  -8   21.16    2.57
   3   6  -8   19.97    2.17
   3   6  -8   20.33    2.17
   3   6  -7  225.76    8.06
   3   6  -7  203.68    7.69
   3   6  -7  230.05    8.63
   3   6  -7  225.30    8.80
  -3  -6   7  215.85   21.66
   3   6  -7  237.48    8.65
   3   6  -7  217.83    7.74
   3   6  -7  227.35    8.34
   3   6  -7  211.09    8.70
   3   6  -7  223.66    8.14
   3   6  -7  172.76   16.46
   3   6  -7  162.84   17.83
  -3  -6   7  207.97   23.27
   3   6  -6    1.93    2.70
   3   6  -6    5.71    1.78
   3   6  -6    3.87    1.04
   3   6  -6    1.72    0.99
   3   6  -6    2.09    1.03
   3   6  -6    0.74    0.77
  -3  -6   6    3.13    4.48
   3   6  -6    3.43    1.11
  -3  -6   6    1.64    3.02
   3   6  -6    2.10    1.16
   3   6  -6    1.21    1.13
   3   6  -6    2.46    0.98
   3   6  -6    0.30    2.33
  -3  -6   5   13.30    6.62
   3   6  -5   16.59    2.47
   3   6  -5   19.17    2.35
   3   6  -5   14.64    2.25
   3   6  -5   16.68    2.26
  -3  -6   5   19.30    6.67
   3   6  -5   17.31    2.28
   3   6  -5   16.07    1.93
   3   6  -5   17.44    2.73
   3   6  -5   18.13    2.50
   3   6  -5   16.60    2.47
   3   6  -5   13.30    5.62
   3   6  -5   11.30    4.82
   3   6  -4    5.55    4.60
   3   6  -4    9.47    1.98
   3   6  -4    7.02    1.72
   3   6  -4    8.43    1.69
   3   6  -4    8.25    1.65
   3   6  -4    7.29    1.59
   3   6  -4    9.88    1.73
  -3  -6   4    4.10    3.71
   3   6  -4    7.51    1.53
   3   6  -4    8.79    2.22
   3   6  -4   10.47    1.95
   3   6  -4    6.66    4.14
   3   6  -3   17.08    5.94
  -3  -6   3   11.46    5.27
   3   6  -3   14.40    2.41
   3   6  -3   15.34    2.27
   3   6  -3   16.90    2.30
   3   6  -3   17.02    2.22
   3   6  -3   20.64    3.08
   3   6  -3   16.81    2.24
   3   6  -3   15.18    1.99
   3   6  -3   13.86    2.03
   3   6  -3   17.34    2.74
   3   6  -3   15.05    2.32
   3   6  -3   15.21    5.01
  -3  -6   2   14.46    6.42
   3   6  -2   19.10    6.62
   3   6  -2   14.85    2.10
   3   6  -2   12.41    1.88
   3   6  -2   16.00    2.02
   3   6  -2   13.77    2.00
   3   6  -2   14.13    2.12
   3   6  -2   13.02    2.01
   3   6  -2   10.89    1.95
   3   6  -2   15.18    2.40
   3   6  -2   15.95    2.29
   3   6  -2    7.28    3.75
   3   6  -1   31.07    7.72
   3   6  -1   40.15    3.22
   3   6  -1   43.17    3.54
   3   6  -1   35.08    2.96
   3   6  -1   42.26    3.12
   3   6  -1   38.77    3.53
   3   6  -1   41.77    3.65
   3   6  -1   39.94    3.30
   3   6  -1   28.47    7.00
   3   6  -1   43.13    3.49
   3   6   0   48.61    3.66
   3   6   0   46.82    3.19
   3   6   0   44.71    3.10
   3   6   0   44.56    3.08
   3   6   0   40.41    2.96
   3   6   0   40.35    3.30
   3   6   0   55.47    4.06
   3   6   0   44.31    3.18
   3   6   0   47.92    3.67
   3   6   1  268.60    7.90
   3   6   1  312.50    9.37
   3   6   1  337.63   10.31
   3   6   1  285.54    8.73
   3   6   1  334.68   10.02
   3   6   2    6.05    1.23
   3   6   2    7.07    1.11
   3   6   2    5.27    1.09
   3   6   2    7.55    1.47
   3   6   2    7.92    1.57
   3   6   3    2.38    0.67
   3   6   3    3.93    1.02
   3   6   3    2.74    0.70
   3   6   3    3.22    0.78
   3   6   4   18.69    1.42
   3   6   4   18.66    1.36
   3   7 -11    0.98    0.54
   3   7 -11   -0.14    0.45
   3   7 -10   -0.55    0.58
   3   7 -10    0.22    0.65
   3   7 -10   -0.99    0.50
   3   7  -9   26.65    2.51
   3   7  -9   26.72    2.39
   3   7  -9   24.77    1.99
   3   7  -8    7.42    1.41
   3   7  -8    6.63    1.24
   3   7  -8    9.80    1.72
   3   7  -8    7.68    1.40
   3   7  -8    9.15    1.47
   3   7  -8    7.29    1.43
   3   7  -8    7.86    1.38
   3   7  -7    1.37    0.72
   3   7  -7    0.74    1.01
   3   7  -7    1.78    0.92
   3   7  -7    0.79    0.74
   3   7  -7   -0.07    0.73
   3   7  -7   -0.06    0.73
   3   7  -7    0.95    0.91
   3   7  -7    2.12    0.99
   3   7  -6   11.76    1.90
   3   7  -6    9.81    1.79
   3   7  -6    7.20    1.44
   3   7  -6   10.06    1.83
   3   7  -6    9.49    1.64
   3   7  -6   10.71    1.74
   3   7  -6   10.03    2.06
   3   7  -6   12.40    1.90
   3   7  -5   52.27    3.84
   3   7  -5   50.35    3.64
   3   7  -5   51.75    3.72
   3   7  -5   51.14    3.60
   3   7  -5   48.76    3.62
   3   7  -5   44.23    3.98
   3   7  -5   45.64    3.72
   3   7  -4    4.60    1.17
   3   7  -4    6.39    1.60
   3   7  -4    6.36    1.45
   3   7  -4    6.41    1.31
   3   7  -4    5.65    1.33
   3   7  -4    3.01    0.96
   3   7  -4    5.65    1.56
   3   7  -4    6.08    1.63
   3   7  -3   22.99    2.52
   3   7  -3   24.55    2.63
   3   7  -3   25.06    2.33
   3   7  -3   24.30    2.33
   3   7  -3   25.57    2.68
   3   7  -3   23.37    2.79
   3   7  -3   24.24    2.46
   3   7  -3   24.96    2.56
   3   7  -3   23.36    2.31
   3   7  -2   26.25    2.50
   3   7  -2   22.13    2.11
   3   7  -2   27.18    2.32
   3   7  -2   28.61    2.85
   3   7  -2   29.67    2.72
   3   7  -2   29.76    2.76
   3   7  -2   27.10    2.51
   3   7  -2   31.09    2.55
   3   7  -1    0.76    0.74
   3   7  -1    0.59    0.48
   3   7  -1    0.51    0.67
   3   7  -1    1.03    0.72
   3   7  -1   -0.53    0.73
   3   7  -1    0.99    0.84
   3   7  -1    1.55    0.85
   3   7  -1    0.99    0.78
   3   7   0   30.74    2.46
   3   7   0   33.30    2.69
   3   7   0   34.18    2.61
   3   7   1    3.01    0.87
   3   7   1    3.90    0.85
   3   7   1    4.00    0.95
   3   7   2   18.86    1.57
   3   7   2   21.48    1.65
   3   8 -10    2.97    0.66
   3   8 -10    1.99    0.57
   3   8  -9    6.75    1.08
   3   8  -9    6.93    1.08
   3   8  -8    3.80    0.82
   3   8  -8    3.70    0.73
   3   8  -8    3.21    0.84
   3   8  -8    4.75    1.00
   3   8  -8    3.50    0.76
   3   8  -8    3.83    0.84
   3   8  -7   -0.72    0.70
   3   8  -7    0.09    0.50
   3   8  -7    0.14    0.56
   3   8  -7    0.75    0.61
   3   8  -7   -0.27    0.53
   3   8  -7    0.08    0.67
   3   8  -7   -0.28    0.60
   3   8  -6    2.33    0.81
   3   8  -6    2.23    0.80
   3   8  -6    0.67    0.62
   3   8  -6    1.61    0.74
   3   8  -6    1.42    0.78
   3   8  -6    1.31    0.91
   3   8  -6    1.38    0.86
   3   8  -5    6.26    1.10
   3   8  -5    8.38    1.41
   3   8  -5    8.41    1.37
   3   8  -5    8.28    1.26
   3   8  -5    6.78    1.49
   3   8  -5    8.39    1.44
   3   8  -4    2.06    0.77
   3   8  -4    2.97    0.90
   3   8  -4    2.63    0.62
   3   8  -4    3.41    0.92
   3   8  -4    3.19    0.91
   3   8  -4    2.20    0.82
   3   8  -3   10.08    1.08
   3   8  -3   11.48    1.28
   3   8  -3   13.43    1.60
   3   8  -3   11.87    1.44
   3   8  -3    8.68    1.09
   3   8  -3   11.50    1.65
   3   8  -3   11.33    1.47
   3   8  -2    7.43    1.02
   3   8  -2    8.81    1.29
   3   8  -2    6.28    1.01
   3   8  -2    5.18    0.90
   3   8  -1   58.11    2.74
   3   8  -1   54.91    2.72
   3   8   0   -0.13    0.33
   3   8   0   -0.30    0.40
   3   9  -7    2.44    0.47
   3   9  -7    2.46    0.54
   3   9  -7    2.92    0.52
   3   9  -7    2.68    0.56
   3   9  -6   13.02    1.22
   3   9  -6   12.94    1.14
   3   9  -6   13.45    1.06
   3   9  -6   14.96    1.29
   3   9  -5    0.73    0.44
   3   9  -5    1.35    0.50
   3   9  -5    0.78    0.42
   3   9  -4   11.78    1.01
   3   9  -4   12.19    1.07
   3   9  -4   10.08    0.93
   4 -12   5    0.83    0.56
  -4  12  -5    1.07    0.40
  -4  12  -5    1.21    0.39
  -4  12  -5    1.50    0.44
   4 -12   6    2.73    0.70
  -4  12  -6    0.64    0.34
  -4  12  -6    1.95    0.47
  -4  11   0    5.81    0.71
  -4  11  -1    2.56    0.64
  -4  11  -1    2.23    0.58
   4 -11   2    2.81    0.86
  -4  11  -2    2.85    0.63
  -4  11  -2    3.64    0.80
  -4  11  -2    1.54    0.54
   4 -11   3    3.53    1.15
  -4  11  -3    5.11    0.99
  -4  11  -3    5.83    0.96
   4 -11   3    4.08    1.00
  -4  11  -3    4.82    1.04
  -4  11  -3    4.86    1.22
  -4  11  -4    6.30    1.18
  -4  11  -4    7.41    1.09
  -4  11  -4    6.63    1.33
   4 -11   4    7.62    1.28
  -4  11  -4    6.27    1.29
  -4  11  -4    8.62    1.31
  -4  11  -5   14.88    1.71
  -4  11  -5   12.76    1.32
   4 -11   5   10.98    1.57
  -4  11  -5   10.96    1.77
  -4  11  -5   15.99    1.77
  -4  11  -5   12.04    1.54
  -4  11  -5   12.18    1.78
  -4  11  -6    0.89    0.65
   4 -11   6    0.80    0.52
  -4  11  -6    2.33    1.04
  -4  11  -6    0.63    0.73
  -4  11  -6    1.21    0.78
  -4  11  -6    0.05    0.77
  -4  11  -7   13.34    1.49
  -4  11  -7   11.09    1.20
  -4  11  -7    7.80    1.46
  -4  11  -7   14.51    1.62
  -4  11  -7   12.40    1.43
   4 -11   7   10.04    1.39
  -4  11  -7    8.99    1.42
   4 -11   8    0.38    0.61
  -4  11  -8    0.22    0.41
  -4  11  -8    0.02    0.42
  -4  11  -8    0.98    0.58
  -4  11  -8   -0.20    0.41
  -4  11  -9    4.90    0.82
  -4  11  -9    5.71    0.92
  -4  10   2    5.61    0.87
  -4  10   2    3.25    0.63
  -4  10   1   24.29    1.91
  -4  10   1   20.80    1.78
  -4  10   0    4.04    0.80
  -4  10   0    5.05    1.07
  -4  10   0    4.29    1.09
  -4  10   0    3.22    0.90
  -4  10   0    2.32    0.64
   4 -10   1   -0.79    0.94
  -4  10  -1    1.72    0.77
  -4  10  -1    1.33    0.79
  -4  10  -1    0.26    0.72
   4 -10   1    1.40    0.73
  -4  10  -1    0.41    0.69
  -4  10  -1    1.44    0.85
  -4  10  -1    1.34    0.79
  -4  10  -2   12.91    2.02
  -4  10  -2   17.95    2.14
   4 -10   2   16.20    2.06
  -4  10  -2   12.41    2.11
  -4  10  -2   14.31    1.89
  -4  10  -2   16.15    1.91
  -4  10  -3    0.17    0.79
   4 -10   3    0.23    0.77
  -4  10  -3    1.93    1.03
  -4  10  -3    0.84    0.90
  -4  10  -3    1.29    0.73
  -4  10  -3   -0.84    1.01
  -4  10  -3    0.84    0.82
  -4  10  -4    5.84    1.43
   4 -10   4    5.18    1.55
  -4  10  -4    3.77    1.07
  -4  10  -4    3.58    2.00
  -4  10  -4    5.78    1.38
  -4  10  -4    6.70    1.50
  -4  10  -4    4.99    1.49
  -4  10  -5   48.03    3.56
  -4  10  -5   46.22    3.31
   4 -10   5   42.57    3.52
  -4  10  -5   38.14    3.77
  -4  10  -5   48.84    3.69
  -4  10  -5   44.82    3.45
  -4  10  -5   40.57    3.75
  -4  10  -6   -0.31    0.86
  -4  10  -6    0.77    0.70
   4 -10   6    0.44    0.93
  -4  10  -6    0.01    1.14
  -4  10  -6    1.67    1.04
  -4  10  -6    0.72    0.92
  -4  10  -6   -0.24    0.97
  -4  10  -7   27.36    2.29
   4 -10   7   25.58    2.52
  -4  10  -7   26.77    2.94
  -4  10  -7   36.27    3.04
  -4  10  -7   31.42    2.62
  -4  10  -7   33.98    2.70
  -4  10  -7   28.58    2.87
   4 -10   8   37.29    3.27
   4 -10   8   40.09    2.87
  -4  10  -8   39.68    3.23
  -4  10  -8   43.55    2.73
   4 -10   8   32.35    2.72
  -4  10  -8   47.75    2.92
  -4  10  -8   39.02    3.10
   4 -10   9   13.97    1.79
  -4  10  -9   20.57    2.06
   4 -10  10   16.83    1.83
  -4  10 -10   24.61    1.94
   4 -10  11   12.46    1.29
  -4  10 -11   22.03    1.50
  -4   9   4   -0.35    0.43
  -4   9   4    0.58    0.40
  -4   9   3    0.47    0.41
  -4   9   3    0.21    0.51
  -4   9   3   -0.13    0.50
  -4   9   2    0.97    0.71
  -4   9   2    1.39    0.97
  -4   9   2   -0.78    0.68
  -4   9   1   36.74    2.96
  -4   9   1   33.15    2.50
  -4   9   0   -0.50    0.82
  -4   9   0    0.00    0.83
  -4   9   0    0.79    0.88
   4  -9   0    0.06    0.71
  -4   9   0   -0.43    0.80
  -4   9   0    0.74    0.58
  -4   9   0    0.95    1.14
  -4   9   0    1.32    0.88
  -4   9  -1    3.27    1.24
  -4   9  -1    6.58    1.66
   4  -9   1    5.62    1.33
  -4   9  -1    1.17    1.01
  -4   9  -1    5.24    1.50
  -4   9  -1    2.65    0.96
  -4   9  -2    2.97    1.22
  -4   9  -2    2.90    1.25
  -4   9  -2    3.64    1.24
  -4   9  -2    1.49    0.68
   4  -9   2    2.15    2.11
  -4   9  -2    2.64    1.02
  -4   9  -2   -2.07    5.10
   4  -9   2    8.23    5.81
  -4   9  -3   50.86    4.02
   4  -9   3   27.73    8.82
  -4   9  -3   42.36    3.74
   4  -9   3   37.55    8.23
  -4   9  -3   45.77    3.70
  -4   9  -3   28.07    8.16
  -4   9  -3   44.30    4.27
  -4   9  -4   13.89    2.20
  -4   9  -4   11.74    2.02
   4  -9   4    5.75    6.12
  -4   9  -4   10.58    2.21
  -4   9  -4   11.20    2.02
   4  -9   4    6.04    3.69
  -4   9  -4    8.01    4.66
   4  -9   4    8.90    3.85
  -4   9  -5   15.48    2.37
  -4   9  -5   15.83    2.19
  -4   9  -5   10.32    4.91
  -4   9  -5   16.54    2.39
   4  -9   5   17.76    6.24
  -4   9  -5   13.34    5.86
   4  -9   5   10.62    3.97
  -4   9  -5   13.49    2.60
   4  -9   5   15.64    5.26
   4  -9   6    0.34    2.37
  -4   9  -6    0.96    0.87
  -4   9  -6    1.66    0.91
   4  -9   6    0.90    0.99
  -4   9  -6    1.96    2.30
  -4   9  -6    2.24    1.34
   4  -9   6    1.52    1.08
  -4   9  -6    2.42    1.21
  -4   9  -6    2.56    3.29
   4  -9   6    0.27    2.75
  -4   9  -7    0.66    0.79
  -4   9  -7   -0.31    0.77
   4  -9   7    0.65    0.83
  -4   9  -7    0.23    0.82
  -4   9  -7   -1.31    1.09
   4  -9   7   -0.28    0.96
  -4   9  -7    1.66    0.99
  -4   9  -8   37.09    2.77
  -4   9  -8   41.54    3.06
   4  -9   8   33.55    2.76
  -4   9  -8   32.73    3.25
   4  -9   8   37.28    3.65
  -4   9  -8   38.82    2.83
  -4   9  -8   36.93    3.25
  -4   9  -9   43.15    2.82
   4  -9   9   41.46    3.60
  -4   9  -9   49.39    3.51
  -4   9 -10    2.29    0.84
   4  -9  10    3.58    1.09
  -4   9 -10    4.11    1.10
   4  -9  11    4.57    1.18
  -4   9 -11    6.96    1.10
   4  -9  12    6.39    0.91
  -4   9 -12    8.37    0.89
  -4   8   5    2.49    0.79
  -4   8   4   55.54    2.85
  -4   8   4   68.37    3.85
  -4   8   4   60.33    3.36
  -4   8   4   74.93    3.86
  -4   8   3   47.52    3.56
  -4   8   3   42.97    3.11
  -4   8   3   43.56    3.24
   4  -8  -2    0.99    0.76
  -4   8   2    2.76    1.00
  -4   8   2    2.54    1.14
  -4   8   2    1.45    0.81
  -4   8   1    4.24    1.57
   4  -8  -1    3.57    1.14
   4  -8  -1    2.36    1.11
  -4   8   1    3.36    1.04
  -4   8   1    4.58    1.41
   4  -8  -1    3.49    1.08
   4  -8  -1   -0.26    3.60
  -4   8   1    3.50    1.31
  -4   8   1    4.07    1.17
  -4   8   0   24.11    2.98
  -4   8   0   26.48    3.02
   4  -8   0   24.95    2.79
  -4   8   0   22.40    2.75
  -4   8   0   12.61    5.50
  -4   8   0   22.43    2.32
   4  -8   0   24.58    8.65
   4  -8   0   23.95    6.48
  -4   8  -1   16.04    2.66
  -4   8  -1   15.36    2.32
  -4   8  -1   14.66    1.87
   4  -8   1    7.15    5.92
  -4   8  -1   14.88    2.21
  -4   8  -1   11.20    6.08
   4  -8   1   12.25    4.23
  -4   8  -2    6.25    1.58
  -4   8  -2    5.75    1.80
  -4   8  -2    6.57    1.67
   4  -8   2    3.71    3.87
   4  -8   2    3.24    2.48
   4  -8   2    7.09    3.96
   4  -8   3   73.32   13.72
  -4   8  -3  110.25    6.71
  -4   8  -3  115.02    6.05
   4  -8   3   91.34   12.92
  -4   8  -3   91.71   12.15
  -4   8  -3   88.93    5.42
   4  -8   3   85.29   11.40
  -4   8  -4    0.06    0.80
  -4   8  -4   -3.27    3.33
   4  -8   4   -1.55    3.42
  -4   8  -4    0.25    1.12
   4  -8   4   -0.71    4.20
   4  -8   4    3.98    2.89
  -4   8  -4    1.03    0.87
   4  -8   5   36.62    9.21
  -4   8  -5   32.56    7.95
  -4   8  -5   50.21    4.54
  -4   8  -5   51.60    4.10
   4  -8   5   43.45    9.00
   4  -8   5   44.16    8.91
  -4   8  -5   50.97    3.85
   4  -8   5   48.35    3.58
  -4   8  -6   14.56    2.12
  -4   8  -6   14.15    6.12
   4  -8   6   10.40    1.92
  -4   8  -6   12.34    1.98
  -4   8  -6    8.70    4.23
   4  -8   6   15.96    4.79
  -4   8  -6   13.56    2.33
   4  -8   6    5.93    3.19
   4  -8   7    9.00    4.30
  -4   8  -7   11.15    1.82
   4  -8   7    8.67    1.54
  -4   8  -7   10.62    5.14
   4  -8   7    5.37    3.27
  -4   8  -7   11.13    2.08
  -4   8  -7   11.06    6.39
  -4   8  -7   10.25    1.75
  -4   8  -7    8.87    1.99
  -4   8  -8    1.27    0.77
  -4   8  -8    1.72    0.87
  -4   8  -8    4.64    4.95
   4  -8   8    2.30    1.08
  -4   8  -8   -0.49    1.03
  -4   8  -8    0.56    0.84
   4  -8   8   -0.34    1.24
  -4   8  -8    3.10    1.23
   4  -8   8    0.93    4.20
  -4   8  -9   56.00    3.64
   4  -8   9   61.74    5.05
  -4   8  -9   66.09    4.43
  -4   8 -10   18.72    2.11
  -4   8 -10   17.17    1.76
   4  -8  10   15.29    2.39
  -4   8 -10   19.18    2.27
   4  -8  11    1.08    1.05
  -4   8 -11    0.14    0.63
   4  -8  12   11.07    1.36
  -4   8 -12   14.02    1.35
  -4   7   7    5.42    0.79
  -4   7   6   24.86    2.15
  -4   7   5    7.28    1.38
  -4   7   5    9.72    1.63
   4  -7  -4    1.03    0.71
  -4   7   4    2.27    0.89
  -4   7   4    1.62    0.73
  -4   7   4    1.42    0.84
  -4   7   4    3.93    1.39
  -4   7   3  271.64    9.78
  -4   7   3  252.56    8.82
   4  -7  -3  254.83    9.03
   4  -7  -2   23.06    2.73
  -4   7   2   22.25    2.72
  -4   7   2   18.55    2.29
   4  -7  -2   20.00    2.27
  -4   7   2   19.30    2.42
   4  -7  -2   14.08    7.13
   4  -7  -1   -3.28    3.40
  -4   7   1    1.94    1.10
   4  -7  -1    1.40    0.95
  -4   7   1    1.90    0.97
   4  -7  -1    4.04    4.17
  -4   7   1    0.91    1.00
  -4   7   0    3.00    1.17
  -4   7   0    2.02    0.72
   4  -7   0    2.28    1.05
  -4   7   0    2.61    1.23
  -4   7   0    1.54    1.06
   4  -7   0    0.30    1.60
  -4   7  -1   43.22    7.32
  -4   7  -1   45.69    7.66
  -4   7  -1   46.74    3.79
   4  -7   1   34.32    5.96
  -4   7  -1   49.39    3.75
   4  -7   1   46.78    8.46
  -4   7  -1   45.16    4.08
   4  -7   1   46.37    3.42
   4  -7   1   49.60   11.17
  -4   7  -2  112.39   11.00
  -4   7  -2  115.10    5.91
   4  -7   2   96.13   12.74
  -4   7  -2  102.97   12.05
  -4   7  -2  102.53    6.15
  -4   7  -2  107.50    5.61
   4  -7   2   97.47   11.18
   4  -7   2  113.69    5.44
   4  -7   2  105.90   15.65
  -4   7  -3    3.91    1.46
  -4   7  -3    4.64    3.25
  -4   7  -3    3.27    1.17
   4  -7   3    2.46    4.67
   4  -7   3    6.88    4.00
  -4   7  -3    5.95    1.40
   4  -7   3    2.83    2.31
   4  -7   3    3.17    1.04
  -4   7  -4    1.97    1.81
  -4   7  -4    1.39    1.09
  -4   7  -4    1.11    1.10
   4  -7   4    0.36    1.68
  -4   7  -4    1.67    1.05
   4  -7   4    2.92    2.69
   4  -7   4    0.52    2.74
  -4   7  -5   85.07    4.99
  -4   7  -5   77.05    5.23
   4  -7   5   84.32   11.30
  -4   7  -5   79.33   11.99
  -4   7  -5   85.05    5.12
   4  -7   5   76.36   11.38
   4  -7   5   50.60    9.39
   4  -7   6  165.29    6.94
  -4   7  -6  147.61   17.38
   4  -7   6  136.88   14.17
  -4   7  -6  162.70    7.65
  -4   7  -6  168.10    7.38
   4  -7   6  150.63   16.38
   4  -7   7   78.92    4.48
  -4   7  -7   73.55   12.68
  -4   7  -7   93.40    5.52
   4  -7   7   65.41    9.62
   4  -7   7   83.60   12.46
  -4   7  -7   81.16    5.20
  -4   7  -8   16.85    6.74
   4  -7   8   10.86    2.43
  -4   7  -8   12.53    2.05
   4  -7   8   10.24    4.87
  -4   7  -9   14.86    2.05
   4  -7   9   16.51    2.87
  -4   7  -9   17.04    2.39
  -4   7 -10   20.00    2.10
   4  -7  10   19.30    2.86
  -4   7 -10   26.04    2.71
   4  -7  11  159.40    6.86
  -4   7 -11  175.10    6.54
   4  -7  12    4.88    1.00
  -4   7 -12    4.75    0.93
  -4   6   8   -0.02    0.39
  -4   6   7   -1.00    0.69
  -4   6   7    0.07    0.63
  -4   6   6  185.70    6.86
  -4   6   6  218.29    7.89
  -4   6   5   19.08    2.39
  -4   6   5   19.90    2.21
  -4   6   5   17.64    2.20
   4  -6  -5   20.61    2.42
   4  -6  -4    2.15    1.18
  -4   6   4    3.20    1.02
  -4   6   4    2.58    1.09
  -4   6   4    1.78    1.09
   4  -6  -3   86.52    5.56
   4  -6  -3  100.80   12.39
  -4   6   3  102.01    5.76
  -4   6   3   87.13    4.88
  -4   6   3  103.97    5.46
   4  -6  -3  109.98    5.56
   4  -6  -3   87.87   16.17
   4  -6  -2    2.46    2.70
  -4   6   2    0.62    0.73
   4  -6  -2    0.36    0.76
   4  -6  -2   -0.34    0.72
   4  -6  -2    0.89    0.73
  -4   6   2    1.71    1.16
   4  -6  -2    2.27    3.41
  -4   6   1   54.83    8.92
  -4   6   1   61.36    4.20
   4  -6  -1   65.46    4.04
   4  -6  -1   59.69   12.10
  -4   6   1   60.43    4.07
   4  -6  -1   56.29    8.59
   4  -6  -1   56.62    4.02
  -4   6   0    9.90    3.59
  -4   6   0   11.21    3.92
  -4   6   0    9.12    1.66
   4  -6   0   10.13    1.70
   4  -6   0   12.49    5.74
  -4   6   0    9.26    1.55
   4  -6   0    5.00    2.00
   4  -6   0    6.44    3.20
   4  -6   0    8.46    1.57
  -4   6  -1  194.02   15.12
  -4   6  -1  192.53    7.45
  -4   6  -1  195.50   15.82
   4  -6   1  198.52   16.75
  -4   6  -1  191.92    7.31
   4  -6   1  185.53   14.10
   4  -6   1  202.30    7.42
   4  -6   1  212.92   21.20
  -4   6  -2   95.12    5.02
  -4   6  -2  106.94   10.85
  -4   6  -2   92.35   11.20
   4  -6   2  101.58   13.61
   4  -6   2   95.87   11.64
  -4   6  -2   89.52    4.76
   4  -6   2   93.86   10.56
   4  -6   2  100.80    5.07
  -4   6  -3  411.74   22.03
  -4   6  -3  387.48   11.04
  -4   6  -3  397.31   24.20
   4  -6   3  334.35   10.63
   4  -6   3  368.55   23.02
  -4   6  -3  367.55   10.78
   4  -6   3  396.20   23.47
   4  -6   3  377.99   26.08
  -4   6  -4   96.75   12.36
   4  -6   4   97.14   11.41
  -4   6  -4  101.33    5.28
   4  -6   4   92.22   11.40
   4  -6   4  101.73   12.94
   4  -6   5  146.77    6.27
  -4   6  -5  148.12   16.01
   4  -6   5  145.79   13.92
  -4   6  -5  144.07    6.56
   4  -6   5  150.27   15.13
   4  -6   6   16.74    4.76
   4  -6   6   19.36    2.18
  -4   6  -6   22.24    6.47
  -4   6  -6   16.67    2.28
  -4   6  -6   19.19    2.38
   4  -6   6   15.55    5.12
  -4   6  -7   35.19    8.80
  -4   6  -7   30.45    3.15
   4  -6   7   35.02    7.77
  -4   6  -7   24.95    2.67
  -4   6  -8    1.18    2.61
   4  -6   8    2.50    1.30
  -4   6  -8    3.03    1.17
   4  -6   8   -1.98    3.30
  -4   6  -9   19.08    2.16
  -4   6  -9   12.31    5.64
   4  -6   9   21.85    3.19
  -4   6  -9   20.51    2.67
   4  -6   9   13.78    4.84
   4  -6  10    4.23    1.46
  -4   6 -10    6.25    1.53
   4  -6  11   25.24    2.65
  -4   6 -11   29.54    2.62
   4  -6  12    3.94    0.84
  -4   6 -12    5.42    1.01
  -4   5   9    4.13    0.67
  -4   5   8    8.03    1.27
  -4   5   8    8.97    1.31
  -4   5   7   15.46    2.13
  -4   5   7   15.68    2.05
   4  -5  -7    9.07    1.49
  -4   5   6   15.71    2.02
  -4   5   6   18.76    2.35
   4  -5  -6   12.90    1.87
  -4   5   5  125.74    6.08
  -4   5   5  122.83    5.62
  -4   5   5  139.81    6.61
   4  -5  -5  131.31    6.74
   4  -5  -4   11.23    1.95
  -4   5   4   12.68    1.76
  -4   5   4   11.18    1.97
   4  -5  -4   11.48    1.91
  -4   5   4    8.76    1.66
   4  -5  -3   12.15    2.05
  -4   5   3   12.83    1.71
   4  -5  -3   11.10    1.63
  -4   5   3   12.07    1.86
   4  -5  -3    6.49    3.01
   4  -5  -3   11.54    1.83
   4  -5  -3   17.66    7.47
  -4   5   2   25.51    5.19
   4  -5  -2   23.59    2.83
  -4   5   2   32.84    6.51
  -4   5   2   28.43    2.77
   4  -5  -2   30.53    6.08
   4  -5  -2   28.35    2.56
   4  -5  -2   24.16    7.55
   4  -5  -2   30.03    3.00
   4  -5  -2   25.33    2.76
  -4   5   2   27.28    2.54
   4  -5  -1    0.10    2.63
  -4   5   1    0.78    1.43
   4  -5  -1    0.12    0.59
  -4   5   1   -0.19    0.61
  -4   5   1    0.09    1.71
  -4   5   1   -0.28    0.70
   4  -5  -1    0.39    0.61
   4  -5  -1    0.05    1.68
  -4   5   0  239.83   16.56
  -4   5   0  203.16    7.24
   4  -5   0  225.94    7.56
  -4   5   0  207.42   15.53
  -4   5   0  199.99    7.02
   4  -5   0  228.20   16.58
   4  -5   0  201.67   13.31
   4  -5   0  222.74    7.67
   4  -5   0  218.07   19.95
  -4   5  -1  345.17   19.50
   4  -5   1  328.01    9.47
  -4   5  -1  297.40    9.00
  -4   5  -1  305.03   19.51
   4  -5   1  328.96   19.89
  -4   5  -1  296.31    8.83
   4  -5   1  323.37   17.90
   4  -5   1  328.11   23.77
   4  -5   1  324.01    9.49
   4  -5   2  197.30    7.10
  -4   5  -2  200.03   15.96
   4  -5   2  195.53   15.45
  -4   5  -2  195.87    6.75
   4  -5   2  208.59   15.30
   4  -5   2  210.86   17.76
   4  -5   3   14.28    1.93
  -4   5  -3   17.60    5.06
   4  -5   3   14.66    4.68
   4  -5   3   13.59    1.90
  -4   5  -3   16.40    1.91
   4  -5   3   14.36    4.26
   4  -5   3   15.63    4.52
   4  -5   4  641.08   15.00
  -4   5  -4  657.76   31.78
   4  -5   4  636.95   16.48
  -4   5  -4  626.13   15.07
   4  -5   4  665.54   28.85
   4  -5   4  620.19   27.85
   4  -5   4  645.99   30.74
   4  -5   5   59.28    4.46
   4  -5   5   66.13    3.84
  -4   5  -5   55.82    9.47
   4  -5   5   60.59    4.65
  -4   5  -5   60.67    4.02
   4  -5   5   68.65    9.77
   4  -5   5   65.02    8.52
  -4   5  -6    7.37    2.93
   4  -5   6    1.90    1.23
  -4   5  -6    2.28    2.73
   4  -5   6    5.32    2.90
   4  -5   6    4.07    1.02
   4  -5   6    4.31    1.59
  -4   5  -6    3.19    1.04
   4  -5   6    7.25    4.40
   4  -5   7  118.30    7.13
  -4   5  -7  116.12   14.38
  -4   5  -7  115.91    6.11
   4  -5   7  107.21   13.15
  -4   5  -8   -1.07    3.21
   4  -5   8    1.46    1.20
  -4   5  -8    3.24    1.33
   4  -5   8    5.51    3.93
   4  -5   9  379.68   12.90
  -4   5  -9  360.91   11.78
   4  -5  10   23.26    2.78
  -4   5 -10   23.01    2.70
   4  -5  11    1.46    0.95
  -4   5 -11    1.15    0.83
   4  -5  12    2.45    0.57
  -4   5 -12    3.33    0.79
  -4   4  10    7.24    0.89
  -4   4   9    0.56    0.63
   4  -4  -9    1.55    0.75
  -4   4   9    1.19    0.62
  -4   4   8   30.05    2.85
   4  -4  -8   28.67    2.72
  -4   4   8   26.90    2.61
  -4   4   7   32.12    3.14
   4  -4  -7   29.50    2.99
   4  -4  -6    1.23    1.08
  -4   4   6    2.62    0.98
  -4   4   6    2.20    1.20
   4  -4  -6    1.53    1.19
  -4   4   5  153.15    6.48
  -4   4   5  172.27    7.54
   4  -4  -5  144.42    6.96
   4  -4  -5  161.26    7.42
   4  -4  -5  177.78    7.90
   4  -4  -4   45.46    3.75
  -4   4   4   43.08    6.96
  -4   4   4   43.88    3.24
   4  -4  -4   38.66    3.33
   4  -4  -4   48.72    3.89
   4  -4  -4   40.57    3.46
  -4   4   3  204.91   15.25
   4  -4  -3  211.56   14.35
  -4   4   3  199.31    7.33
   4  -4  -3  222.80    7.17
  -4   4   3  200.94   15.63
   4  -4  -3  224.10    8.41
  -4   4   3  207.40   17.36
   4  -4  -3  195.09    7.38
   4  -4  -3  205.85   14.86
  -4   4   2   56.01    7.99
   4  -4  -2   47.50    3.67
  -4   4   2   51.28    8.14
  -4   4   2   52.30    3.38
   4  -4  -2   52.82    3.43
  -4   4   2   48.43    7.85
   4  -4  -2   57.23    7.92
   4  -4  -2   53.20    3.37
   4  -4  -2   53.83    3.74
   4  -4  -2   58.36   10.56
  -4   4   1  372.68   21.02
   4  -4  -1  359.49    9.74
  -4   4   1  340.24   20.27
   4  -4  -1  350.89   19.89
   4  -4  -1  350.79   15.95
   4  -4  -1  351.39   10.12
   4  -4  -1  351.11   24.89
  -4   4   0  194.07   14.35
   4  -4   0  180.00    6.37
  -4   4   0  176.87   14.38
   4  -4   0  177.38   16.25
   4  -4   0  192.03   14.04
   4  -4   0  179.74   12.10
   4  -4   1  205.95    6.90
  -4   4  -1  224.46   16.23
   4  -4   1  212.57   14.88
   4  -4   1  225.34   14.29
   4  -4   1  214.36   16.87
  -4   4  -2   33.75    6.49
   4  -4   2   30.96    2.49
   4  -4   2   33.35    5.69
   4  -4   2   35.72    5.97
   4  -4   2   28.36    5.92
   4  -4   3  425.56   10.98
  -4   4  -3  424.77   23.55
   4  -4   3  463.78   23.41
   4  -4   3  466.00   22.48
   4  -4   3  429.64   21.25
   4  -4   4   78.56    4.76
   4  -4   4   85.40    4.18
  -4   4  -4   81.71   10.34
   4  -4   4   81.14    4.80
  -4   4  -4   80.93    4.28
   4  -4   4   88.02   10.29
   4  -4   4   86.25    9.36
   4  -4   5   29.92    3.01
  -4   4  -5   25.73    6.08
   4  -4   5   28.69    2.34
   4  -4   5   30.36    5.86
   4  -4   5   31.10    6.59
   4  -4   5   29.00    3.22
  -4   4  -5   25.48    2.55
  -4   4  -6    0.83    1.57
   4  -4   6    6.61    1.39
  -4   4  -6    5.11    3.27
   4  -4   6    5.06    1.51
   4  -4   6    4.29    1.69
  -4   4  -6    5.37    3.22
   4  -4   6    6.13    3.07
   4  -4   7    7.86    1.63
  -4   4  -7    8.35    4.41
   4  -4   7    4.57    1.65
   4  -4   7    6.99    1.53
  -4   4  -7    9.99    4.07
   4  -4   7    6.78    2.04
  -4   4  -7    6.36    3.16
   4  -4   7    6.04    3.37
   4  -4   8   39.41    7.51
   4  -4   8   45.50    3.67
   4  -4   8   45.80    3.98
  -4   4  -8   35.31    8.40
   4  -4   8   45.66    4.34
   4  -4   9  397.26   12.15
   4  -4   9  450.02   13.33
  -4   4  -9  391.79   28.28
   4  -4   9  468.65   14.13
   4  -4  10   66.63    4.03
   4  -4  10   84.69    4.97
   4  -4  10   76.55    4.77
  -4   4 -10   79.68    4.89
   4  -4  11    2.08    0.67
  -4   4 -11    2.41    0.99
   4  -4  12    2.48    0.64
  -4   4 -12    2.65    0.69
  -4   3  10    1.23    0.69
   4  -3 -10   -0.18    0.68
  -4   3   9    3.08    1.18
   4  -3  -9    2.23    0.95
  -4   3   9    1.65    0.79
  -4   3   8   49.98    3.98
   4  -3  -8   41.69    3.57
  -4   3   7  147.09    7.33
  -4   3   7  130.01   16.00
   4  -3  -7  132.88    6.97
   4  -3  -6    2.02    1.26
   4  -3  -6    1.32    1.00
  -4   3   6    2.61    1.49
  -4   3   6   -1.43    3.12
   4  -3  -6    1.93    1.16
   4  -3  -6    2.88    1.06
  -4   3   6    1.55    3.46
   4  -3  -5    6.58    1.53
  -4   3   5    7.61    3.07
   4  -3  -5    7.91    1.79
   4  -3  -5    5.67    1.48
  -4   3   5   14.77    5.33
  -4   3   5    6.84    3.83
   4  -3  -5    8.00    1.72
   4  -3  -4   45.55    3.57
  -4   3   4   44.07    7.66
  -4   3   4   47.76    8.59
   4  -3  -4   46.78    6.80
   4  -3  -4   52.14    3.02
   4  -3  -4   48.73    7.58
   4  -3  -4   41.02    3.37
   4  -3  -4   51.77    3.86
  -4   3   4   47.97    8.08
  -4   3   4   37.48    7.29
   4  -3  -4   46.97    3.63
   4  -3  -3  159.23   12.74
  -4   3   3  183.35   15.02
  -4   3   3  152.80   14.14
   4  -3  -3  170.85    6.05
   4  -3  -3  160.65   14.25
  -4   3   3  163.79   15.01
  -4   3   3  161.74   13.59
   4  -3  -3  169.91    6.93
   4  -3  -3  160.69    6.49
   4  -3  -3  158.23    6.67
  -4   3   2  175.52   14.24
  -4   3   2  178.56   15.00
  -4   3   2  159.54   11.77
   4  -3  -2  173.53    6.07
   4  -3  -2  183.52   13.36
  -4   3   1 1023.77   35.53
  -4   3   1 1007.82   37.09
   4  -3  -1 1046.19   20.37
   4  -3  -1 1013.97   30.16
   4  -3  -1 1031.37   34.16
   4  -3   0  240.53    7.21
  -4   3   0  229.61   16.35
   4  -3   0  235.68   13.64
   4  -3   0  232.76   14.82
   4  -3   0  237.97   17.56
   4  -3   1   50.29    3.02
  -4   3  -1   46.50    7.21
   4  -3   1   52.52    6.79
   4  -3   1   48.62    6.79
   4  -3   2 1723.23   31.24
  -4   3  -2 1795.99   51.09
   4  -3   2 1852.78   48.80
   4  -3   2 1819.43   48.41
  -4   3  -3  602.29   27.59
   4  -3   3  608.24   13.67
   4  -3   3  643.24   27.58
   4  -3   3  654.33   25.92
  -4   3  -4  255.26   16.22
   4  -3   4  251.39    8.28
   4  -3   4  262.93   17.84
  -4   3  -4  232.18   16.96
   4  -3   4  244.55    8.86
   4  -3   4  245.91    7.45
   4  -3   4  263.20   17.80
   4  -3   4  272.55   16.08
  -4   3  -5  443.61   24.09
   4  -3   5  444.17   20.75
   4  -3   5  455.44   12.06
   4  -3   5  462.55   10.79
   4  -3   5  427.81   12.30
   4  -3   5  461.68   11.62
   4  -3   5  429.29   22.73
  -4   3  -5  435.60   24.01
   4  -3   5  429.93   13.31
   4  -3   5  470.63   25.21
   4  -3   5  439.93   12.30
   4  -3   6   21.58    2.52
   4  -3   6   21.87    2.48
  -4   3  -6   19.98    5.13
   4  -3   6   27.45    2.73
  -4   3  -6   18.44    5.19
   4  -3   6   22.79    2.60
   4  -3   6   24.09    3.06
  -4   3  -6   26.10    5.80
   4  -3   6   19.25    5.49
  -4   3  -7   91.99   12.83
   4  -3   7   87.33    5.44
   4  -3   7   87.74    5.20
   4  -3   7   88.32    5.19
   4  -3   7   94.36    5.62
   4  -3   7   87.87    5.85
  -4   3  -7   82.60   10.95
   4  -3   8    1.21    1.02
   4  -3   8    1.66    1.40
  -4   3  -8    1.73    3.29
   4  -3   8    0.75    1.02
   4  -3   8    3.18    1.28
  -4   3  -8    1.68    1.87
   4  -3   9  113.11    6.17
   4  -3   9  121.01    6.45
   4  -3   9  116.91    6.18
   4  -3  10   27.69    2.66
   4  -3  10   31.28    2.93
   4  -3  10   25.38    2.38
   4  -3  11    4.09    0.88
  -4   3 -11    5.08    1.19
   4  -3  12    1.59    0.48
  -4   3 -12    1.96    0.48
  -4   2  11    2.15    0.70
   4  -2 -11    2.43    0.77
   4  -2 -11    1.47    0.48
  -4   2  10    2.07    1.03
   4  -2 -10    1.14    0.94
  -4   2   9    1.18    1.11
   4  -2  -9    2.37    1.31
  -4   2   8   32.10    7.30
  -4   2   8   38.59    3.71
   4  -2  -8   39.17    3.90
  -4   2   8   42.88    9.37
  -4   2   7    3.74    1.50
  -4   2   7    6.35    4.37
   4  -2  -7    3.63    1.55
  -4   2   7    9.10    4.79
   4  -2  -6   -0.13    1.03
  -4   2   6   -3.56    3.69
   4  -2  -6    0.97    1.13
   4  -2  -6    0.38    1.03
  -4   2   6    0.75    3.92
   4  -2  -6    1.13    1.05
  -4   2   5   51.79    8.87
  -4   2   5   39.54    7.87
   4  -2  -5   44.39    3.69
   4  -2  -5   46.33    3.77
  -4   2   5   40.44    7.95
   4  -2  -5   44.02    3.72
   4  -2  -5   47.89    3.69
   4  -2  -4   25.46    2.54
  -4   2   4   27.37    6.34
  -4   2   4   21.26    5.30
   4  -2  -4   26.01    2.13
   4  -2  -4   25.15    2.54
   4  -2  -4   21.80    4.96
   4  -2  -4   24.33    2.60
  -4   2   4   24.47    5.72
   4  -2  -4   24.84    4.73
   4  -2  -4   23.36    2.58
  -4   2   3  140.18   12.92
   4  -2  -3  156.97   12.04
   4  -2  -3  153.77    5.46
  -4   2   3  134.71   11.47
   4  -2  -3  150.46   13.17
   4  -2  -3  145.66    6.09
   4  -2  -3  138.49    5.79
   4  -2  -3  141.08    5.92
   4  -2  -3  141.83    5.98
   4  -2  -2  230.46   14.76
  -4   2   2  211.11   15.14
   4  -2  -2  226.91    6.91
  -4   2   2  199.67   11.96
   4  -2  -2  217.21   16.00
   4  -2  -1  279.90   16.10
   4  -2  -1  275.99    7.70
  -4   2   1  260.07   16.08
  -4   2   1  242.04   10.78
   4  -2  -1  258.89   17.47
   4  -2   0  141.08   11.40
   4  -2   0  144.28    5.22
  -4   2   0  140.87   12.52
   4  -2   0  148.89   13.22
   4  -2   1  412.19   19.85
   4  -2   1  382.11    9.71
  -4   2  -1  390.55   21.10
   4  -2   1  377.46   21.22
   4  -2   1  392.14   19.10
   4  -2   2 1138.27   35.24
   4  -2   2 1052.17   20.63
  -4   2  -2 1089.61   37.07
   4  -2   2 1127.55   38.47
   4  -2   2 1108.08   36.16
  -4   2  -3   39.24    5.62
   4  -2   3   40.96    6.02
   4  -2   3   41.11    2.58
   4  -2   3   38.32    2.82
  -4   2  -3   38.84    6.51
   4  -2   3   37.36    6.53
   4  -2   3   40.14    3.14
   4  -2   3   41.72    6.67
  -4   2  -4   48.53    7.34
   4  -2   4   48.59    3.51
   4  -2   4   51.81    3.29
   4  -2   4   48.09    3.13
   4  -2   4   48.68    2.81
   4  -2   4   48.44    3.37
   4  -2   4   50.63    3.33
   4  -2   4   48.47    7.28
   4  -2   4   45.68    6.42
  -4   2  -4   44.33    6.73
   4  -2   4   50.81    3.81
   4  -2   4   44.19    7.23
  -4   2  -5   10.88    4.01
   4  -2   5    9.67    1.81
  -4   2  -5   11.31    3.70
   4  -2   5    9.46    1.56
   4  -2   5   11.21    1.68
   4  -2   5   12.53    2.01
   4  -2   5   10.77    1.91
   4  -2   5   11.31    1.83
  -4   2  -5   11.94    4.24
  -4   2  -6  183.84   17.26
   4  -2   6  193.72    8.38
   4  -2   6  194.40    7.75
   4  -2   6  188.28    7.52
   4  -2   6  203.43    8.33
   4  -2   6  193.92    7.48
   4  -2   6  200.47    8.53
  -4   2  -6  208.12   17.65
   4  -2   7 1641.13   33.58
   4  -2   7 1664.59   32.38
   4  -2   7 1594.77   32.04
   4  -2   7 1671.01   33.44
   4  -2   7 1620.54   33.22
  -4   2  -7 1567.21   54.69
   4  -2   7 1536.99   31.15
  -4   2  -8   91.33   13.34
   4  -2   8  113.39    6.62
   4  -2   8  112.05    6.02
   4  -2   8  120.83    6.15
   4  -2   8  127.84    6.62
   4  -2   8  111.36    5.37
   4  -2   8  121.74    6.32
  -4   2  -8   93.92   12.33
   4  -2   9   11.23    1.96
   4  -2   9   11.77    1.87
   4  -2   9   13.50    2.13
   4  -2   9   11.10    1.74
   4  -2  10   45.28    3.27
   4  -2  10   49.44    3.45
  -4   2 -11   49.78    2.69
   4  -2  11   53.11    2.93
   4  -1 -12    0.26    0.31
  -4   1  11    2.51    0.79
   4  -1 -11    3.70    1.00
   4  -1 -11    5.39    1.05
  -4   1  10    2.37    1.12
   4  -1 -10    4.42    1.40
  -4   1   9  105.49    5.80
   4  -1  -9  100.89    6.02
  -4   1   8   21.59    6.61
  -4   1   8   35.04    3.42
   4  -1  -8   33.64    3.57
   4  -1  -8   30.97    2.84
  -4   1   8   32.42    8.33
  -4   1   7   -0.20    2.53
   4  -1  -7    1.59    0.80
  -4   1   7    1.32    1.01
   4  -1  -7    1.64    0.97
  -4   1   7    4.95    3.72
   4  -1  -7    1.29    1.22
  -4   1   6   95.99   12.92
  -4   1   6   91.30   12.29
   4  -1  -6   86.16    5.33
   4  -1  -6   83.84    5.29
   4  -1  -6   79.47    5.27
   4  -1  -6   87.41    5.14
  -4   1   5   42.36    7.68
   4  -1  -5   51.49    2.98
  -4   1   5   49.91    8.43
   4  -1  -5   48.75    7.07
   4  -1  -5   46.55    3.77
   4  -1  -5   49.82    3.79
  -4   1   5   52.90    9.40
   4  -1  -5   41.71    3.59
   4  -1  -5   49.06    3.63
  -4   1   4    0.46    2.97
   4  -1  -4   -0.12    0.70
  -4   1   4    0.32    1.50
   4  -1  -4    0.49    0.52
   4  -1  -4    0.85    1.46
   4  -1  -4    0.02    0.69
   4  -1  -4    1.26    0.71
  -4   1   4    2.65    2.53
   4  -1  -4   -0.75    1.55
   4  -1  -4    0.53    0.92
  -4   1   3 1043.05   35.98
   4  -1  -3 1049.63   20.29
   4  -1  -3 1071.10   34.67
  -4   1   3 1008.29   32.91
   4  -1  -3 1039.16   36.88
  -4   1   2   31.53    5.43
   4  -1  -2   34.10    2.43
  -4   1   2   31.75    4.49
   4  -1  -2   35.50    6.59
   4  -1  -2   33.05    5.50
   4  -1  -1    1.05    0.61
   4  -1  -1   -0.07    2.01
   4  -1  -1    0.61    1.92
  -4   1   1    0.62    1.06
   4  -1   0  205.39   13.73
   4  -1   0  201.72    6.34
   4  -1   0  208.25   15.37
   4  -1   1  609.34   24.60
  -4   1  -1  624.99   26.85
   4  -1   1  633.43   27.50
   4  -1   1  578.49   12.95
  -4   1  -2   82.01    6.93
   4  -1   2   82.61    3.80
   4  -1   2   91.43    8.99
  -4   1  -2   87.72    9.57
   4  -1   2   85.90    9.72
  -4   1  -3    2.79    1.89
   4  -1   3    5.57    2.15
  -4   1  -3    2.90    1.39
   4  -1   3    4.86    1.01
   4  -1   3    5.98    1.17
   4  -1   3    5.37    1.15
   4  -1   3    6.42    1.29
   4  -1   3    5.46    0.93
   4  -1   3    6.04    2.85
   4  -1   3    6.38    1.17
   4  -1   3    5.26    1.24
   4  -1   3    4.57    0.88
  -4   1  -4    4.00    2.07
   4  -1   4    8.02    1.68
  -4   1  -4    6.73    3.11
   4  -1   4    7.31    1.35
   4  -1   4    7.53    1.42
   4  -1   4    8.33    1.42
   4  -1   4    8.74    1.56
   4  -1   4    6.92    1.40
   4  -1   4    6.59    1.05
   4  -1   4    7.57    2.89
   4  -1   4    7.04    1.63
  -4   1  -5    6.10    3.48
  -4   1  -5    5.84    2.92
   4  -1   5    7.38    1.66
   4  -1   5    8.20    1.53
   4  -1   5    6.59    1.32
   4  -1   5    7.27    1.68
   4  -1   5    8.06    1.55
   4  -1   5    8.11    1.94
  -4   1  -6   16.01    5.76
   4  -1   6   17.29    2.77
   4  -1   6   19.62    2.47
   4  -1   6   21.23    2.58
   4  -1   6   20.32    2.73
   4  -1   6   19.23    2.54
   4  -1   6   18.55    2.49
  -4   1  -6   14.92    5.13
   4  -1   7   10.66    2.22
   4  -1   7    9.57    2.00
   4  -1   7   10.36    1.91
   4  -1   7   12.99    2.34
   4  -1   7    8.73    1.71
   4  -1   7   11.14    1.99
  -4   1  -7   11.10    4.84
  -4   1  -7    6.83    4.12
   4  -1   8   27.22    3.26
   4  -1   8   32.57    3.16
   4  -1   8   31.28    2.90
   4  -1   8   33.91    3.29
   4  -1   8   29.53    2.83
   4  -1   8   26.93    2.59
   4  -1   9   14.08    2.05
   4  -1   9   15.63    2.02
   4  -1   9   15.39    1.90
   4  -1   9   15.52    2.13
   4  -1   9   11.99    1.51
   4  -1  10   22.94    2.14
   4   0 -12    1.04    0.52
  -4   0  11    6.65    1.21
   4   0 -11    8.63    1.54
   4   0 -11    7.34    1.28
  -4   0  10   63.75    4.10
   4   0 -10   77.31    4.89
   4   0 -10   69.05    4.49
  -4   0   9    9.48    5.48
  -4   0   9   24.40    2.71
   4   0  -9   23.59    2.92
  -4   0   9   17.70    7.25
  -4   0   8   99.10   14.47
   4   0  -8  111.72    5.70
  -4   0   8  106.52    5.77
  -4   0   8  107.95   14.75
   4   0  -8  111.69    6.51
  -4   0   7   52.88   10.14
   4   0  -7   51.30    3.94
   4   0  -7   50.59    3.93
  -4   0   7   45.36    3.61
   4   0  -7   54.14    4.23
  -4   0   7   39.43    8.61
   4   0  -7   42.75    4.09
  -4   0   6   30.84    7.74
   4   0  -6   30.44    2.87
   4   0  -6   27.60    2.95
   4   0  -6   25.17    2.81
   4   0  -6   27.42    2.95
  -4   0   6   24.79    6.30
   4   0  -6   25.32    3.03
   4   0  -5    3.12    1.02
   4   0  -5    2.25    1.15
  -4   0   5    0.57    1.59
   4   0  -5    3.31    1.12
  -4   0   5    5.64    3.83
   4   0  -5    3.51    0.79
   4   0  -5    3.26    2.18
   4   0  -5    3.01    1.06
   4   0  -5    3.52    1.36
  -4   0   5    3.06    2.58
   4   0  -5    2.04    0.97
  -4   0   4   42.62    7.94
   4   0  -4   28.63    2.70
   4   0  -4   32.83    2.93
   4   0  -4   28.06    2.41
  -4   0   4   29.45    5.65
   4   0  -4   33.44    2.49
   4   0  -4   30.88    2.75
   4   0  -4   31.26    6.04
   4   0  -4   34.26    2.94
   4   0  -4   32.62    2.60
  -4   0   4   33.69    6.03
   4   0  -4   35.02    2.89
  -4   0   3   97.59    9.67
   4   0  -3  100.66    4.39
  -4   0   3  110.23    9.62
   4   0  -3  100.17   10.70
   4   0  -3  105.07   10.14
  -4   0   2   45.42    6.36
   4   0  -2   46.30    2.85
  -4   0   2   45.30    5.43
   4   0  -2   47.66    7.32
   4   0  -2   49.68    6.94
   4   0  -2   44.70    3.08
   4   0  -2   52.50    6.98
   4   0  -2   50.87    7.65
   4   0  -1  165.96    5.70
   4   0  -1  171.57   14.12
   4   0  -1  166.85   12.58
   4   0  -1  169.35    6.34
   4   0  -1  166.47   12.60
   4   0  -1  172.41   14.23
   4   0   0  444.59   11.04
   4   0   0  465.72   23.95
   4   0   0  455.08   21.48
   4   0   0  489.37   12.06
   4   0   0  448.52   21.43
   4   0   0  515.55   25.08
   4   0   1   76.39    4.08
   4   0   1   69.77    3.58
  -4   0  -1   78.18    9.18
   4   0   1   83.96    4.22
   4   0   1   79.57    9.57
   4   0   1   69.79    8.00
   4   0   1   73.03    4.13
   4   0   2  259.98    8.51
   4   0   2  246.76    7.74
   4   0   2  254.30    7.80
   4   0   2  233.16    7.15
   4   0   2  248.96    8.26
  -4   0  -2  246.54   15.88
   4   0   2  247.15   16.86
   4   0   2  243.15    8.42
   4   0   2  244.65    7.81
   4   0   2  235.28    7.61
  -4   0  -3  135.92   11.96
   4   0   3  129.18    5.59
   4   0   3  129.62    5.35
   4   0   3  125.65    5.50
   4   0   3  124.42    5.58
   4   0   3  127.72    4.93
   4   0   3  127.43    6.01
   4   0   3  127.13   11.97
  -4   0  -3  136.44   11.09
   4   0   3  129.84    6.16
   4   0   3  120.60    5.36
   4   0   3  123.84    5.38
   4   0   3  129.05    6.13
  -4   0  -4   52.66    8.40
   4   0   4   57.46    4.26
   4   0   4   55.79    3.77
   4   0   4   58.37    3.81
   4   0   4   56.66    3.53
   4   0   4   60.23    4.04
   4   0   4   60.13    4.17
   4   0   4   58.79    4.17
   4   0   4   53.19    3.54
   4   0   4   58.00    3.73
  -4   0  -4   53.94    9.11
  -4   0  -5  431.68   26.75
   4   0   5  466.98   14.05
   4   0   5  449.91   12.66
   4   0   5  439.33   12.75
   4   0   5  427.02   12.11
   4   0   5  429.50   13.02
   4   0   5  460.50   13.52
   4   0   5  467.12   13.30
   4   0   5  432.54   11.93
  -4   0  -5  439.29   27.20
   4   0   6   51.65    4.48
  -4   0  -6   38.09    8.24
   4   0   6   54.26    4.11
   4   0   6   50.91    3.75
   4   0   6   53.97    4.15
   4   0   6   55.02    4.20
   4   0   6   47.95    3.77
  -4   0  -6   36.85    8.09
   4   0   7    8.94    1.99
   4   0   7    9.18    1.81
   4   0   7    7.84    1.63
   4   0   7    6.63    1.66
   4   0   7    8.75    1.58
   4   0   7    6.35    1.54
  -4   0  -7   12.96    4.86
   4   0   8   67.24    4.72
   4   0   8   79.85    4.56
   4   0   8   70.68    4.06
   4   0   8   69.45    4.32
   4   0   8   65.38    4.10
   4   0   9  147.61    5.67
   4   0   9  157.92    6.07
   4   0   9  155.51    5.61
   4   0  10   20.45    1.57
   4   0  10   18.16    1.33
   4   1 -12    0.41    0.58
  -4  -1  11    5.74    1.15
   4   1 -11    3.67    1.19
   4   1 -11    4.42    1.04
  -4  -1  10   15.26    1.93
   4   1 -10   13.62    2.20
   4   1 -10   14.88    2.16
  -4  -1   9    5.12    4.32
  -4  -1   9    8.27    1.69
   4   1  -9    7.93    1.87
   4   1  -9    7.37    1.78
  -4  -1   9    5.72    4.04
   4   1  -8  100.29    5.73
  -4  -1   8   87.87    5.01
  -4  -1   8   93.85   13.83
   4   1  -8   96.55    5.99
   4   1  -8   95.42    5.28
   4   1  -8   93.86    5.84
   4   1  -8   99.19    6.00
  -4  -1   8   92.03   13.65
  -4  -1   7    3.12    3.44
   4   1  -7    2.38    1.12
   4   1  -7    1.47    0.98
  -4  -1   7    0.67    0.82
   4   1  -7    1.24    1.04
  -4  -1   7    5.07    3.87
   4   1  -7    0.26    0.85
  -4  -1   6   68.85   11.16
   4   1  -6   68.08    4.00
   4   1  -6   65.69    4.50
   4   1  -6   76.39    4.48
  -4  -1   6   73.38   10.74
   4   1  -6   68.60    3.77
   4   1  -6   68.97    9.33
   4   1  -6   78.86    4.84
   4   1  -6   69.85    4.70
  -4  -1   5  440.59   27.01
   4   1  -5  409.70   12.08
  -4  -1   5  381.68   21.17
   4   1  -5  403.43   11.11
   4   1  -5  421.16   11.23
  -4  -1   5  437.52   24.77
   4   1  -5  445.91   11.09
   4   1  -5  409.79   23.64
   4   1  -5  427.58   12.29
   4   1  -5  396.41   11.69
   4   1  -5  419.91   12.38
   4   1  -5  402.38   10.70
   4   1  -5  409.96   11.18
   4   1  -5  396.40   11.41
   4   1  -5  414.15   11.50
   4   1  -5  397.37   10.81
   4   1  -5  423.74   11.88
   4   1  -5  416.35   24.23
   4   1  -5  412.27   11.96
   4   1  -4   78.83    4.41
   4   1  -4   79.26    4.07
  -4  -1   4   84.29   11.17
   4   1  -4   77.88    3.84
  -4  -1   4   71.45    8.31
   4   1  -4   85.04    4.32
  -4  -1   4   83.85    9.76
   4   1  -4   82.08    4.12
   4   1  -4   75.54    3.98
   4   1  -4   80.86   10.13
   4   1  -4   87.23    4.72
   4   1  -4   74.02    4.15
   4   1  -4   77.53    4.46
   4   1  -4   74.56    4.00
   4   1  -4   74.00    4.39
   4   1  -4   80.18    4.42
   4   1  -4   83.66    4.15
   4   1  -4   82.58    9.53
   4   1  -4   77.65   10.44
   4   1  -4   80.16    4.34
   4   1  -4   75.58    4.52
   4   1  -4   80.61    4.63
   4   1  -3  679.77   16.57
   4   1  -3  718.72   15.89
   4   1  -3  698.15   15.47
  -4  -1   3  684.40   26.18
   4   1  -3  713.50   15.66
  -4  -1   3  692.65   27.20
   4   1  -3  712.16   15.42
   4   1  -3  722.39   16.16
   4   1  -3  656.69   30.28
   4   1  -3  695.60   15.99
   4   1  -3  675.41   16.05
   4   1  -3  699.45   15.59
   4   1  -3  673.75   16.20
   4   1  -3  685.79   16.25
   4   1  -3  681.54   16.13
   4   1  -3  696.34   15.50
   4   1  -3  704.48   29.03
   4   1  -3  723.23   32.36
   4   1  -3  699.13   15.52
   4   1  -2   20.09    5.13
   4   1  -2   14.58    1.79
   4   1  -2   14.97    1.97
   4   1  -2   16.28    1.82
  -4  -1   2   18.87    4.16
   4   1  -2   16.99    1.84
   4   1  -2   17.01    1.88
   4   1  -2   16.74    1.97
   4   1  -2   17.59    2.02
   4   1  -2   17.00    4.22
  -4  -1   2   20.86    4.32
   4   1  -2   15.03    1.96
   4   1  -2   16.44    1.87
   4   1  -2   14.60    2.00
   4   1  -2   16.92    1.82
   4   1  -2   16.25    2.02
   4   1  -2   14.68    4.09
   4   1  -1   16.88    2.12
   4   1  -1   23.02    5.75
   4   1  -1   18.51    1.96
   4   1  -1   17.04    1.83
   4   1  -1   17.95    1.92
   4   1  -1   17.49    1.85
   4   1  -1   17.43    1.95
   4   1  -1   18.62    1.94
   4   1  -1   18.80    5.35
   4   1  -1   21.31    2.26
   4   1  -1   18.50    2.03
   4   1  -1   16.83    2.00
   4   1  -1   17.56    1.90
   4   1  -1   18.05    2.03
   4   1  -1   14.50    4.00
   4   1  -1   19.38    2.02
   4   1   0    0.09    2.57
   4   1   0    1.59    0.74
   4   1   0    3.05    1.09
   4   1   0    1.18    0.64
   4   1   0    1.41    0.60
   4   1   0    1.64    0.78
   4   1   0    2.94    1.15
   4   1   0    2.39    0.89
   4   1   0    4.02    3.39
   4   1   0    1.00    0.83
   4   1   0    1.37    0.76
   4   1   0    2.29    0.91
   4   1   0    1.71    0.81
   4   1   0    1.45    0.89
   4   1   0    1.52    0.68
   4   1   0    1.69    1.58
   4   1   0    0.68    0.68
   4   1   0    2.25    0.74
   4   1   1  194.01    7.29
   4   1   1  178.08    6.40
   4   1   1  190.37    6.78
   4   1   1  178.65    6.33
  -4  -1  -1  180.96   13.88
   4   1   1  194.06    7.20
   4   1   1  189.64   15.72
   4   1   1  183.19    7.28
   4   1   1  183.40    6.93
   4   1   1  190.20    7.16
   4   1   1  191.93    7.09
   4   1   1  187.72    6.74
   4   1   1  175.54    6.42
   4   1   1  180.16   14.02
   4   1   1  179.01    6.75
   4   1   1  205.39   16.66
   4   1   1  193.60    6.98
   4   1   1  197.93    7.47
   4   1   2   23.69    2.62
   4   1   2   21.43    1.92
   4   1   2   21.25    1.98
   4   1   2   20.02    2.24
   4   1   2   19.68    2.03
   4   1   2   20.85    2.02
   4   1   2   20.83    2.46
   4   1   2   24.05    5.71
   4   1   2   22.25    2.51
   4   1   2   23.37    2.50
   4   1   2   22.96    2.33
   4   1   2   18.26    2.04
   4   1   2   21.51    2.28
   4   1   2   23.33    2.40
   4   1   2   24.11    2.43
  -4  -1  -2   22.12    5.45
   4   1   2   21.30    2.38
   4   1   3   -0.92    1.00
  -4  -1  -3   -1.41    2.78
   4   1   3    0.45    0.77
   4   1   3   -0.37    0.66
   4   1   3    0.24    0.71
   4   1   3   -0.33    0.70
   4   1   3    0.65    0.83
   4   1   3   -0.90    0.97
   4   1   3   -2.37    2.46
   4   1   3   -0.46    0.76
   4   1   3    1.18    0.76
   4   1   3    0.06    0.81
   4   1   4   16.79    2.43
   4   1   4   16.88    2.25
   4   1   4   17.16    2.08
   4   1   4   16.67    2.22
   4   1   4   16.17    1.88
   4   1   4   17.68    2.20
   4   1   4   18.27    2.59
   4   1   4   21.64    2.44
   4   1   4   17.51    2.34
   4   1   4   18.10    2.15
  -4  -1  -4   12.37    5.21
   4   1   5   26.29    3.13
   4   1   5   26.25    2.78
   4   1   5   25.27    2.80
   4   1   5   25.68    2.52
   4   1   5   24.34    2.61
   4   1   5   23.85    2.93
   4   1   5   25.53    2.70
   4   1   5   25.89    2.54
   4   1   5   28.48    2.79
  -4  -1  -5   23.18    6.53
   4   1   6    6.31    1.74
   4   1   6    6.19    1.46
   4   1   6    4.89    1.22
   4   1   6    6.47    1.29
   4   1   6    8.20    1.82
   4   1   6    8.25    1.50
  -4  -1  -6    9.57    5.11
   4   1   7    5.81    1.53
   4   1   7    6.02    1.40
   4   1   7    3.41    1.01
   4   1   7    4.86    1.26
   4   1   8   28.39    2.56
   4   1   8   30.52    2.45
   4   1   8   26.92    2.04
   4   1   8   24.88    2.23
   4   1   8   24.50    2.15
   4   1   9   47.39    2.57
   4   1   9   38.07    1.95
   4   2 -12    4.75    0.84
   4   2 -12    5.81    1.02
   4   2 -11    1.53    0.91
   4   2 -11    2.36    0.93
   4   2 -10   80.03    4.96
   4   2 -10   70.31    4.42
  -4  -2   9    8.67    5.03
   4   2  -9   12.50    1.83
   4   2  -9   10.01    1.92
   4   2  -9    9.05    1.95
   4   2  -9   11.07    2.08
  -4  -2   9   10.29    5.75
  -4  -2   8   29.38    7.76
   4   2  -8   28.77    2.84
   4   2  -8   35.36    3.61
   4   2  -8   37.01    3.27
   4   2  -8   37.33    3.38
   4   2  -8   35.88    3.57
  -4  -2   8   30.73    7.58
   4   2  -8   31.76    3.36
  -4  -2   7   29.28    7.83
   4   2  -7   29.50    3.03
   4   2  -7   34.34    3.13
   4   2  -7   29.96    2.85
   4   2  -7   30.88    3.21
   4   2  -7   29.59    3.21
  -4  -2   7   29.65    7.38
   4   2  -7   27.15    2.96
   4   2  -6    5.82    3.35
  -4  -2   6    5.53    3.05
   4   2  -6    7.79    1.62
   4   2  -6    6.16    1.37
   4   2  -6    6.52    1.37
   4   2  -6    7.90    1.52
   4   2  -6    7.08    3.52
   4   2  -6    8.80    1.67
  -4  -2   6    4.40    2.99
   4   2  -6    8.12    1.75
   4   2  -6    5.86    1.27
   4   2  -6    7.73    1.70
   4   2  -6    6.20    1.28
   4   2  -6    2.60    2.45
   4   2  -6    5.56    1.34
   4   2  -5    8.80    3.52
  -4  -2   5    7.67    3.90
   4   2  -5    8.95    1.75
   4   2  -5    7.13    1.54
   4   2  -5    8.54    1.52
   4   2  -5    8.70    1.43
   4   2  -5    8.27    1.61
   4   2  -5    9.64    4.02
   4   2  -5    7.69    1.40
   4   2  -5    7.92    1.63
  -4  -2   5   16.39    5.41
   4   2  -5    9.22    1.78
   4   2  -5    7.68    1.41
   4   2  -5    7.95    1.59
   4   2  -5    9.01    1.77
   4   2  -5    8.76    1.49
   4   2  -5   14.43    4.46
   4   2  -5   10.40    1.76
  -4  -2   4  182.43   16.78
   4   2  -4  176.27    6.81
   4   2  -4  179.21    6.82
   4   2  -4  190.31    7.10
  -4  -2   4  171.08   14.72
   4   2  -4  187.03    6.85
   4   2  -4  175.87    6.36
   4   2  -4  183.59    7.21
   4   2  -4  172.69   15.93
   4   2  -4  182.30    7.29
   4   2  -4  179.46    6.72
   4   2  -4  177.75    7.33
   4   2  -4  171.85    7.26
   4   2  -4  180.53    6.83
   4   2  -4  175.91    7.23
   4   2  -4  188.32   15.42
   4   2  -4  174.16   16.49
   4   2  -4  166.98    6.55
   4   2  -4  175.26    7.61
   4   2  -3   10.59    1.86
   4   2  -3   12.88    5.19
  -4  -2   3   11.65    3.96
   4   2  -3   12.35    1.77
   4   2  -3    8.91    1.63
   4   2  -3   12.14    1.74
   4   2  -3   11.75    1.58
   4   2  -3   15.15    1.95
   4   2  -3   11.53    1.58
   4   2  -3    9.28    4.74
   4   2  -3   13.43    1.81
   4   2  -3   11.21    1.93
  -4  -2   3   14.47    4.11
   4   2  -3   11.41    1.73
   4   2  -3   11.98    1.80
   4   2  -3   11.33    1.84
   4   2  -3   12.45    1.99
   4   2  -3   11.56    1.74
   4   2  -3   14.28    4.06
   4   2  -3   12.99    1.62
   4   2  -2  228.08    7.65
   4   2  -2  212.94    7.83
   4   2  -2  209.08    7.57
   4   2  -2  226.69    7.73
  -4  -2   2  219.42   14.95
   4   2  -2  224.69    7.62
   4   2  -2  227.74    7.54
   4   2  -2  227.04    7.92
   4   2  -2  212.61   17.82
   4   2  -2  216.82    7.71
   4   2  -2  224.41    7.39
   4   2  -2  222.28    8.22
   4   2  -2  241.98    8.67
   4   2  -2  222.20    7.71
   4   2  -2  226.80    8.25
   4   2  -2  215.14    7.68
   4   2  -2  216.88   16.66
   4   2  -2  219.65    7.64
   4   2  -2  259.92   20.33
   4   2  -2  222.43    7.26
   4   2  -2  220.59    8.57
   4   2  -1  213.98    7.48
   4   2  -1  206.92    7.43
   4   2  -1  197.29    7.28
   4   2  -1  207.66    7.39
   4   2  -1  205.56    7.28
   4   2  -1  207.82    7.43
   4   2  -1  204.12    7.49
   4   2  -1  198.65   17.21
   4   2  -1  212.17    7.29
   4   2  -1  199.55    7.17
   4   2  -1  208.53    8.02
   4   2  -1  221.58    8.25
   4   2  -1  208.07    7.55
   4   2  -1  212.21    7.94
   4   2  -1  196.92    7.33
   4   2  -1  205.34   16.22
   4   2  -1  201.03    7.34
   4   2  -1  207.95   17.99
   4   2  -1  204.31    6.96
   4   2  -1  207.45    8.22
  -4  -2   0    5.52    2.48
   4   2   0    4.47    3.42
   4   2   0    6.82    1.64
   4   2   0    7.10    1.44
   4   2   0    7.26    1.29
   4   2   0    8.49    1.50
   4   2   0    7.80    1.54
   4   2   0    7.02    1.34
   4   2   0    8.21    1.63
   4   2   0    4.67    2.47
   4   2   0    7.22    1.30
   4   2   0    7.77    1.33
   4   2   0    8.44    1.41
   4   2   0    6.88    1.58
   4   2   0    7.63    1.49
   4   2   0    8.88    1.69
   4   2   0   10.38    1.77
   4   2   0    7.31    1.32
  -4  -2   0    3.68    2.40
   4   2   0    9.79    3.82
   4   2   0    7.80    1.35
   4   2   1    2.43    2.21
   4   2   1    2.44    1.07
   4   2   1    3.04    1.07
   4   2   1    1.87    1.08
   4   2   1    1.42    0.83
   4   2   1    0.96    0.70
   4   2   1    4.01    2.97
   4   2   1    2.20    0.82
   4   2   1    0.77    0.93
   4   2   1    1.43    0.86
   4   2   1    2.58    1.05
   4   2   1    1.70    1.15
   4   2   1    1.64    0.91
   4   2   1   -0.88    2.86
   4   2   1    2.39    1.12
   4   2   1    1.10    0.71
  -4  -2  -1    7.13    3.50
   4   2   2   71.23    4.65
   4   2   2   62.98    3.70
   4   2   2   69.15    4.30
   4   2   2   61.27    3.64
   4   2   2   65.43    3.77
   4   2   2   68.22    4.17
   4   2   2   74.21    4.79
   4   2   2   65.66    3.76
   4   2   2   72.03    4.58
   4   2   2   71.85    4.58
   4   2   2   68.99    4.28
   4   2   2   66.70    3.77
   4   2   2   72.67    4.54
   4   2   2   69.08    4.22
  -4  -2  -2   70.36   10.00
   4   2   3  119.68    6.36
   4   2   3  119.59    5.87
   4   2   3  107.50    5.19
   4   2   3  112.28    5.37
   4   2   3  110.09    5.56
   4   2   3  119.20    6.58
   4   2   3  120.45    6.02
   4   2   3  119.53    6.05
   4   2   3  118.21    6.05
   4   2   3  109.51    5.54
  -4  -2  -3  126.92   14.34
   4   2   4   18.22    2.61
   4   2   4   19.39    2.37
   4   2   4   17.44    2.16
   4   2   4   17.57    2.20
   4   2   4   20.01    2.75
   4   2   4   20.64    2.32
   4   2   4   18.16    2.39
   4   2   4   17.39    2.31
   4   2   4   18.53    2.39
  -4  -2  -4   17.48    5.98
   4   2   5    2.65    1.23
   4   2   5    4.67    1.30
   4   2   5    5.20    1.42
   4   2   5    3.94    0.97
   4   2   5    2.12    1.10
   4   2   5    5.45    1.24
   4   2   5    5.51    1.32
   4   2   5    1.83    0.96
  -4  -2  -5    2.95    3.87
   4   2   6   25.02    2.72
   4   2   6   26.70    2.46
   4   2   6   20.20    1.93
   4   2   6   24.66    2.69
   4   2   6   24.20    2.25
   4   2   6   22.90    2.21
   4   2   7   10.06    1.49
   4   2   7    7.92    1.25
   4   2   7    8.80    1.43
   4   2   8    8.84    1.09
   4   2   8    9.85    1.14
   4   3 -12   10.30    1.32
   4   3 -12    8.11    1.05
   4   3 -12    8.61    1.13
   4   3 -11   12.89    1.56
   4   3 -11   17.06    1.98
   4   3 -11   16.24    1.73
   4   3 -10  103.21    5.33
   4   3 -10   94.45    4.32
   4   3 -10  109.57    5.57
   4   3 -10  107.85    5.33
   4   3  -9   13.29    1.79
   4   3  -9   12.24    1.94
   4   3  -9   13.60    1.84
   4   3  -9   13.61    2.16
   4   3  -9   13.39    2.09
  -4  -3   8   94.16   14.13
   4   3  -8  120.95    5.98
   4   3  -8  114.85    5.81
   4   3  -8  114.16    5.83
  -4  -3   8  111.66   15.15
   4   3  -8  121.21    6.40
   4   3  -8  123.04    6.42
   4   3  -7   47.63    8.84
  -4  -3   7   62.20   11.11
   4   3  -7   49.27    3.43
   4   3  -7   48.53    3.95
   4   3  -7   56.98    4.19
   4   3  -7   48.86    4.06
   4   3  -7   51.03    4.17
   4   3  -7   52.59    3.77
  -4  -3   7   65.72   11.36
   4   3  -7   51.09    3.93
   4   3  -7   56.97    3.91
   4   3  -7   49.06    3.44
   4   3  -7   45.99    7.62
   4   3  -7   52.86    3.80
   4   3  -6   14.42    4.82
  -4  -3   6   16.12    6.17
   4   3  -6   14.76    2.19
   4   3  -6   11.01    1.71
   4   3  -6   12.05    1.73
   4   3  -6   13.29    2.00
   4   3  -6    9.30    1.63
   4   3  -6   13.12    2.13
  -4  -3   6   16.83    5.98
   4   3  -6   12.11    2.06
   4   3  -6    9.53    1.46
   4   3  -6   10.89    1.92
   4   3  -6   12.84    2.11
   4   3  -6   10.22    1.60
   4   3  -6    7.46    4.00
  -4  -3   5  195.85   18.26
   4   3  -5  209.34    7.69
   4   3  -5  209.69    8.08
  -4  -3   5  195.85   17.73
   4   3  -5  192.55    7.34
   4   3  -5  206.06    8.01
   4   3  -5  182.15   17.16
   4   3  -5  196.52    8.05
   4   3  -5  196.15    8.03
   4   3  -5  207.66    8.46
   4   3  -5  190.59    7.12
   4   3  -5  202.27    8.14
   4   3  -5  219.29    7.85
   4   3  -5  200.60   17.06
   4   3  -5  177.41   17.97
   4   3  -4    0.06    2.85
  -4  -3   4   -0.91    3.07
   4   3  -4    0.00    0.63
   4   3  -4    1.12    1.19
   4   3  -4    1.00    1.01
   4   3  -4    0.97    0.60
   4   3  -4    0.87    0.76
   4   3  -4    2.17    1.02
   4   3  -4   -1.01    2.32
   4   3  -4    1.47    0.81
  -4  -3   4    1.14    2.24
   4   3  -4    0.77    0.92
   4   3  -4    2.12    0.94
   4   3  -4    1.69    0.96
   4   3  -4    1.61    1.20
   4   3  -4    0.52    0.87
   4   3  -4   -2.55    2.92
   4   3  -3   13.18    5.21
   4   3  -3   13.99    1.82
   4   3  -3   15.41    2.13
   4   3  -3   15.47    2.15
   4   3  -3   13.19    1.85
   4   3  -3   14.55    1.99
   4   3  -3   14.82    1.76
   4   3  -3   15.95    1.87
   4   3  -3    9.96    4.56
  -4  -3   3   18.25    5.16
   4   3  -3   17.04    2.16
   4   3  -3   17.65    2.22
   4   3  -3   14.75    2.09
   4   3  -3   12.09    2.03
   4   3  -3   14.17    2.10
   4   3  -3   17.64    2.24
   4   3  -3   20.52    5.83
  -4  -3   3    8.84    3.04
  -4  -3   2   65.87    9.14
   4   3  -2   66.04    3.95
   4   3  -2   61.92    4.07
   4   3  -2   60.23    4.13
   4   3  -2   61.00    3.90
   4   3  -2   64.18    4.09
   4   3  -2   59.73    3.83
   4   3  -2   63.85    4.16
   4   3  -2   62.86   10.59
   4   3  -2   66.62    4.12
   4   3  -2   66.42    4.70
   4   3  -2   60.12    4.06
   4   3  -2   63.52    4.46
   4   3  -2   61.82    4.19
   4   3  -2   63.11    9.66
   4   3  -2   66.25    4.13
   4   3  -2   65.79   11.10
   4   3  -1   69.78    4.15
   4   3  -1   66.77    4.17
   4   3  -1   69.18    4.29
   4   3  -1   69.15    4.26
   4   3  -1   70.22    4.26
   4   3  -1   72.05    4.29
   4   3  -1   63.89   10.75
  -4  -3   1   54.93    9.33
   4   3  -1   72.29    4.27
   4   3  -1   72.04    4.82
   4   3  -1   70.28    4.55
   4   3  -1   67.09    4.55
   4   3  -1   67.91    4.27
   4   3  -1   60.97    9.35
   4   3  -1   65.05    4.14
   4   3  -1   67.14   11.19
  -4  -3   1   61.97    8.32
   4   3   0    4.38    2.58
   4   3   0    6.29    1.23
   4   3   0    6.02    1.44
   4   3   0    6.99    1.62
   4   3   0    3.93    1.26
   4   3   0    5.27    1.41
   4   3   0    5.70    1.29
   4   3   0    3.68    1.18
   4   3   0    4.01    1.39
   4   3   0    5.91    1.44
   4   3   0    7.26    1.64
   4   3   0    6.03    1.33
   4   3   0    5.79    3.16
   4   3   0    5.00    1.39
  -4  -3   0    4.49    2.92
   4   3   0    6.20    1.48
   4   3   1  235.52    8.44
   4   3   1  204.39    7.47
   4   3   1  208.20    7.84
   4   3   1  225.42    8.64
   4   3   1  225.24    8.27
   4   3   1  207.43    7.58
   4   3   1  216.23    8.39
   4   3   1  209.87    8.21
   4   3   1  221.16    8.80
   4   3   1  210.84    8.12
   4   3   1  210.31    7.58
   4   3   1  179.88   15.59
   4   3   1  212.80    8.35
   4   3   1  200.48   18.20
  -4  -3  -1  216.78   17.52
   4   3   2    0.26    0.72
   4   3   2    0.31    0.57
   4   3   2    1.05    0.97
   4   3   2    0.48    0.71
   4   3   2    0.75    0.76
   4   3   2   -0.03    0.86
   4   3   2   -0.37    0.74
   4   3   2    1.61    1.21
   4   3   2    0.33    0.73
   4   3   2   -1.16    0.79
   4   3   2    0.84    1.22
  -4  -3  -2   -0.63    2.04
   4   3   3   16.93    2.25
   4   3   3   15.53    1.95
   4   3   3   11.13    1.59
   4   3   3   17.03    2.51
   4   3   3   15.36    2.24
   4   3   3   15.57    2.32
   4   3   3   15.18    2.27
  -4  -3  -3   12.28    5.83
   4   3   4   16.15    2.12
   4   3   4   13.76    1.97
   4   3   4   12.73    1.72
   4   3   4   14.42    2.04
   4   3   4   14.99    2.31
   4   3   4   13.91    1.98
   4   3   5   50.03    3.16
   4   3   5   55.15    3.86
   4   3   5   48.26    3.39
   4   3   5   43.58    2.96
   4   3   5   51.51    3.38
   4   3   6   46.47    2.72
   4   3   6   46.76    2.82
   4   3   6   44.28    2.55
   4   3   7   24.06    1.77
   4   4 -12    0.34    0.52
   4   4 -12    0.66    0.47
   4   4 -11    2.64    0.86
   4   4 -11    2.37    0.79
   4   4 -11    3.52    0.87
   4   4 -11    2.41    0.69
   4   4 -10    0.68    0.70
   4   4 -10   -0.11    0.54
   4   4 -10    1.04    0.96
   4   4 -10    1.64    0.71
   4   4 -10    0.48    0.84
   4   4 -10   -0.16    0.65
   4   4  -9  147.55    6.15
   4   4  -9  135.99    6.01
   4   4  -9  150.53    6.41
   4   4  -9  153.35    6.75
   4   4  -9  155.65    6.73
   4   4  -9  157.31    6.75
   4   4  -8    5.79    1.47
   4   4  -8    5.99    1.28
   4   4  -8    8.77    1.74
   4   4  -8    8.25    1.56
   4   4  -8    3.56    0.94
   4   4  -8    6.09    1.21
   4   4  -8    9.87    1.78
   4   4  -8    6.38    1.49
  -4  -4   8    2.49    2.59
   4   4  -8    5.31    1.17
   4   4  -7   -2.50    3.77
  -4  -4   7    0.43    3.60
   4   4  -7    4.54    1.34
   4   4  -7    2.18    1.09
   4   4  -7    4.49    1.39
   4   4  -7    5.40    1.43
   4   4  -7    4.74    1.34
  -4  -4   7    4.34    4.14
   4   4  -7    3.48    1.20
   4   4  -7    4.89    1.51
   4   4  -7    4.29    1.34
   4   4  -7    3.72    1.20
   4   4  -7   12.00    4.41
  -4  -4   6  100.34   13.24
   4   4  -6  117.28    5.68
   4   4  -6  112.82    6.04
   4   4  -6  101.19    4.93
   4   4  -6  114.28    6.07
  -4  -4   6  111.57   14.51
   4   4  -6  105.88    5.51
   4   4  -6  119.90    6.07
   4   4  -6  117.00    6.06
   4   4  -6  111.28    6.20
   4   4  -6  104.67    5.92
   4   4  -6  115.49    5.64
   4   4  -6   96.81   12.20
   4   4  -6   99.59   13.99
   4   4  -5  109.44    6.01
   4   4  -5  113.20    5.76
   4   4  -5  109.55    5.31
   4   4  -5  112.83    5.94
  -4  -4   5  117.60   14.36
   4   4  -5  108.12    5.45
   4   4  -5  120.55    6.02
   4   4  -5  115.91    6.12
   4   4  -5  114.92    6.51
   4   4  -5  101.87    5.20
   4   4  -5  117.61    6.42
   4   4  -5  110.71    5.84
   4   4  -5  117.23   13.66
   4   4  -5  100.82   14.24
   4   4  -4  430.65   12.72
   4   4  -4  423.51   12.53
   4   4  -4  403.12   11.69
   4   4  -4  442.92   12.71
  -4  -4   4  426.02   26.77
   4   4  -4  400.54   11.45
   4   4  -4  426.19   12.46
   4   4  -4  426.34   12.50
   4   4  -4  433.44   13.77
   4   4  -4  397.54   11.68
   4   4  -4  413.34   13.02
   4   4  -4  427.64   12.72
   4   4  -4  421.37   26.82
   4   4  -4  389.88   28.88
  -4  -4   3  239.23   22.78
   4   4  -3  261.92    9.45
   4   4  -3  254.15    9.32
   4   4  -3  259.02    8.97
   4   4  -3  259.37    9.28
  -4  -4   3  257.18   19.99
   4   4  -3  249.27    8.34
   4   4  -3  266.90    9.38
   4   4  -3  269.22    9.42
   4   4  -3  276.00   10.65
   4   4  -3  266.90    9.26
   4   4  -3  257.08    9.80
   4   4  -3  260.41    9.50
   4   4  -3  241.13   20.40
   4   4  -3  250.23    8.80
   4   4  -3  269.40   23.77
  -4  -4   2    4.75    3.35
   4   4  -2    2.67    2.75
   4   4  -2    2.90    1.19
   4   4  -2    2.77    1.05
   4   4  -2    3.49    1.33
   4   4  -2    3.21    1.19
   4   4  -2    2.71    0.97
   4   4  -2    2.33    0.85
   4   4  -2    3.87    1.34
   4   4  -2    3.65    1.34
   4   4  -2    3.01    1.39
   4   4  -2    2.52    1.31
   4   4  -2    2.34    1.15
   4   4  -2    2.25    1.10
   4   4  -2    7.49    3.71
   4   4  -1  129.00    5.56
   4   4  -1   99.56    5.44
   4   4  -1  121.81    5.95
   4   4  -1  113.84    5.79
   4   4  -1  114.52    5.67
   4   4  -1  126.51    6.02
   4   4  -1  123.95    6.62
   4   4  -1  122.13    6.50
   4   4  -1  121.58    6.42
   4   4  -1  104.03    5.62
   4   4  -1  117.32    5.84
   4   4  -1  104.54   12.85
   4   4  -1  122.86    6.06
   4   4  -1  112.14   14.96
   4   4   0  140.39    5.93
   4   4   0  131.50    5.96
   4   4   0  139.43    6.14
   4   4   0  141.71    6.52
   4   4   0  146.27    6.59
   4   4   0  141.91    6.32
   4   4   0  141.02    6.78
   4   4   0  141.32    7.04
   4   4   0  136.94    6.65
   4   4   0  135.69    6.19
   4   4   0  119.81   13.49
   4   4   0  155.00    6.97
   4   4   0  123.89   15.21
   4   4   0  133.34    6.21
   4   4   1  103.99    5.46
   4   4   1   97.23    4.75
   4   4   1   99.38    5.14
   4   4   1   98.81    5.63
   4   4   1  101.72    4.99
   4   4   1  105.31    5.85
   4   4   1   92.57    5.12
   4   4   1   93.15    5.13
   4   4   1   97.13    4.79
   4   4   1  103.14    5.71
   4   4   2   11.82    1.77
   4   4   2   16.54    2.21
   4   4   2   12.30    1.56
   4   4   2   14.18    1.94
   4   4   2   15.62    2.17
   4   4   2   16.47    2.38
   4   4   2   16.66    2.39
   4   4   3   20.56    2.08
   4   4   3   21.95    2.59
   4   4   3   26.44    2.70
   4   4   3   23.65    2.61
   4   4   4    1.62    0.79
   4   4   4    0.54    0.84
   4   4   4    1.27    0.74
   4   4   4    1.18    0.73
   4   4   5   11.72    1.35
   4   4   5   10.99    1.45
   4   4   5    8.29    1.04
   4   4   6    6.70    0.89
   4   5 -12    3.94    0.71
   4   5 -11    0.24    0.38
   4   5 -11    0.75    0.52
   4   5 -11    0.34    0.41
   4   5 -11    1.76    0.63
   4   5 -10   31.84    2.18
   4   5 -10   33.71    2.54
   4   5 -10   33.73    2.73
   4   5 -10   34.24    2.53
   4   5 -10   32.50    2.47
   4   5  -9    7.07    1.36
   4   5  -9    7.01    1.37
   4   5  -9    8.05    1.60
   4   5  -9    7.88    1.37
   4   5  -9    7.47    1.42
   4   5  -8    0.38    0.87
   4   5  -8    0.89    0.65
   4   5  -8    1.40    0.94
   4   5  -8    1.27    0.79
   4   5  -8    1.59    1.04
   4   5  -8    1.07    0.84
   4   5  -8   -0.87    0.85
   4   5  -8    2.01    0.90
   4   5  -7   29.00    2.95
   4   5  -7   28.85    2.70
   4   5  -7   30.29    3.01
   4   5  -7   26.85    2.68
   4   5  -7   32.81    2.98
   4   5  -7   23.00    2.17
   4   5  -7   30.76    2.99
   4   5  -7   25.70    2.87
   4   5  -7   26.77    2.62
   4   5  -6    9.83    1.98
   4   5  -6   10.89    1.85
   4   5  -6    8.62    1.38
   4   5  -6    9.80    1.91
  -4  -5   6    2.99    4.87
   4   5  -6   10.24    1.75
   4   5  -6    9.94    1.70
   4   5  -6    3.58    3.45
  -4  -5   6    6.29    3.87
   4   5  -6   10.49    1.89
   4   5  -6    7.31    1.82
   4   5  -6   10.37    2.09
   4   5  -6   10.04    1.78
   4   5  -6    6.30    3.05
  -4  -5   5   78.78   13.56
   4   5  -5   66.26   12.02
   4   5  -5   85.40    5.27
   4   5  -5   82.43    5.03
   4   5  -5   78.44    4.59
   4   5  -5   86.82    5.20
   4   5  -5   82.33    4.63
   4   5  -5   84.71    4.91
  -4  -5   5   68.21   11.23
   4   5  -5   84.55    5.03
   4   5  -5   80.36    5.54
   4   5  -5   79.62    4.42
   4   5  -5   80.42    5.37
   4   5  -5   86.88    5.22
   4   5  -5   80.37   11.75
  -4  -5   4   30.03    8.82
   4   5  -4   32.16    8.75
   4   5  -4   32.19    3.24
   4   5  -4   34.86    3.35
   4   5  -4   27.60    2.82
   4   5  -4   29.93    3.11
   4   5  -4   28.13    2.67
   4   5  -4   29.56    2.92
   4   5  -4   28.44    3.43
   4   5  -4   28.53    2.80
   4   5  -4   25.61    3.22
   4   5  -4   28.71    3.10
   4   5  -4   30.55    7.44
  -4  -5   3   16.63    7.28
   4   5  -3   31.93    7.99
   4   5  -3   27.73    2.97
   4   5  -3   29.47    3.13
   4   5  -3   31.34    2.98
   4   5  -3   32.07    3.09
   4   5  -3   29.19    2.58
   4   5  -3   33.57    3.12
   4   5  -3   29.57    3.45
   4   5  -3   25.42    2.74
   4   5  -3   26.71    3.12
   4   5  -3   27.15    3.03
   4   5  -3   19.66    6.07
   4   5  -2   20.34    7.31
   4   5  -2   21.74    2.58
   4   5  -2   23.33    2.69
   4   5  -2   22.32    2.59
   4   5  -2   21.02    2.15
   4   5  -2   23.78    2.71
   4   5  -2   19.09    2.43
   4   5  -2   21.02    2.77
   4   5  -2   21.90    2.90
   4   5  -2   22.63    2.60
   4   5  -2   19.58    5.51
   4   5  -2   22.93    2.56
   4   5  -2   24.34    2.73
   4   5  -1  168.17    6.92
   4   5  -1  186.93    7.43
   4   5  -1  166.65    6.90
   4   5  -1  153.74    6.21
   4   5  -1  169.51    7.07
   4   5  -1  166.64    7.59
   4   5  -1  181.23    7.66
   4   5  -1  166.05    7.38
   4   5  -1  167.13    6.89
   4   5  -1  127.83   14.21
   4   5  -1  171.67    7.29
   4   5  -1  116.05   14.63
   4   5   0    7.56    1.40
   4   5   0    7.17    1.49
   4   5   0    7.06    1.41
   4   5   0    5.38    1.23
   4   5   0   11.55    2.09
   4   5   0    9.61    1.83
   4   5   0    8.18    1.61
   4   5   0    7.27    1.43
   4   5   1   11.93    1.46
   4   5   1   17.96    2.14
   4   5   1   14.34    1.77
   4   5   1   15.66    1.90
   4   5   1   14.48    2.08
   4   5   1   13.58    1.56
   4   5   1   18.47    2.23
   4   5   2   44.27    3.11
   4   5   2   41.65    3.04
   4   5   2   45.74    3.29
   4   5   2   47.96    3.36
   4   5   3    0.98    0.74
   4   5   3    0.41    0.49
   4   5   3    1.22    0.66
   4   5   3    0.66    0.75
   4   5   4   25.90    1.80
   4   5   4   21.46    1.54
   4   6 -11   61.85    2.60
   4   6 -11   67.59    2.92
   4   6 -10    3.70    0.89
   4   6 -10    2.78    0.75
   4   6 -10    3.64    0.77
   4   6  -9    0.59    0.63
   4   6  -9    0.58    0.71
   4   6  -9    0.80    0.74
   4   6  -9    0.07    0.55
   4   6  -8    0.33    0.65
   4   6  -8    0.98    0.64
   4   6  -8    0.07    0.79
   4   6  -8    0.48    0.66
   4   6  -8    0.97    0.74
   4   6  -8    0.20    0.62
   4   6  -8    1.42    0.69
   4   6  -7   19.02    2.08
   4   6  -7   18.45    2.21
   4   6  -7   14.74    1.64
   4   6  -7   19.24    2.29
   4   6  -7   18.40    2.00
   4   6  -7   17.73    2.09
   4   6  -7   15.65    2.19
   4   6  -7   14.95    1.87
   4   6  -6   76.70    4.60
   4   6  -6   58.37    3.63
   4   6  -6   72.24    4.61
   4   6  -6   68.29    4.02
   4   6  -6   73.84    4.34
   4   6  -6   66.69    4.70
   4   6  -6   77.43    4.42
   4   6  -6   68.41    4.24
   4   6  -5   22.07    2.57
   4   6  -5   20.50    2.22
   4   6  -5   20.62    2.45
   4   6  -5   22.02    2.50
   4   6  -5   21.65    2.24
   4   6  -5   22.30    2.52
   4   6  -5   18.41    1.94
   4   6  -5   18.87    2.52
   4   6  -5   21.19    2.47
   4   6  -4   28.86    2.89
   4   6  -4   29.95    2.80
   4   6  -4   30.09    2.95
   4   6  -4   28.57    2.45
   4   6  -4   32.49    2.93
   4   6  -4   30.70    3.30
   4   6  -4   25.45    2.44
   4   6  -4   28.72    2.85
   4   6  -4   27.36    2.85
   4   6  -3   13.03    1.95
   4   6  -3   15.03    2.03
   4   6  -3   11.87    1.82
   4   6  -3   10.36    1.44
   4   6  -3   14.36    2.06
   4   6  -3   10.06    1.71
   4   6  -3    9.97    1.91
   4   6  -3   14.12    2.04
   4   6  -2   37.77    3.00
   4   6  -2   38.43    2.96
   4   6  -2   33.79    2.40
   4   6  -2   45.91    3.33
   4   6  -2   34.95    3.26
   4   6  -2   39.14    3.10
   4   6  -2   41.01    3.31
   4   6  -2   37.11    2.96
   4   6  -2   39.39    2.99
   4   6  -1    5.44    1.04
   4   6  -1    9.18    1.63
   4   6  -1    7.70    1.29
   4   6  -1   10.70    1.66
   4   6  -1    4.99    1.26
   4   6  -1    7.28    1.31
   4   6  -1    6.16    1.25
   4   6   0    9.30    1.18
   4   6   0   13.59    1.76
   4   6   0   10.37    1.29
   4   6   0   10.77    1.59
   4   6   0    9.58    1.20
   4   6   0   12.44    1.68
   4   6   1    1.00    0.61
   4   6   1   -0.28    0.58
   4   6   1   -0.33    0.70
   4   6   2    3.93    0.75
   4   6   2    4.22    0.85
   4   6   2    4.86    0.93
   4   7 -10    3.29    0.66
   4   7 -10    3.52    0.63
   4   7  -9    3.96    0.88
   4   7  -9    3.27    0.77
   4   7  -9    3.52    0.70
   4   7  -8    3.43    0.75
   4   7  -8    3.62    0.92
   4   7  -8    3.67    0.84
   4   7  -8    2.73    0.76
   4   7  -8    2.17    0.67
   4   7  -7   22.97    1.96
   4   7  -7   18.35    1.62
   4   7  -7   21.13    2.05
   4   7  -7   25.12    2.00
   4   7  -7   25.04    2.06
   4   7  -7   20.61    1.93
   4   7  -7   15.55    1.86
   4   7  -6   80.90    3.97
   4   7  -6   67.04    3.40
   4   7  -6   75.34    3.89
   4   7  -6   69.30    3.47
   4   7  -6   80.73    3.94
   4   7  -6   64.31    4.03
   4   7  -6   76.99    3.94
   4   7  -5    2.38    1.01
   4   7  -5    0.41    0.59
   4   7  -5    0.95    0.66
   4   7  -5    0.05    0.59
   4   7  -5    1.36    0.83
   4   7  -5    0.21    0.79
   4   7  -5   -0.20    0.74
   4   7  -4    3.23    0.96
   4   7  -4    5.05    1.11
   4   7  -4    3.56    0.98
   4   7  -4    5.97    1.22
   4   7  -4    1.98    0.64
   4   7  -4    1.33    0.79
   4   7  -4    2.10    0.89
   4   7  -3    1.15    0.58
   4   7  -3    2.06    0.82
   4   7  -3   -0.22    0.59
   4   7  -3    0.20    0.57
   4   7  -3   -0.61    0.67
   4   7  -3    3.49    0.87
   4   7  -2    9.48    1.23
   4   7  -2    9.62    1.31
   4   7  -2    8.57    1.02
   4   7  -2    8.84    1.25
   4   7  -2    9.13    1.18
   4   7  -1    1.52    0.53
   4   7  -1    3.26    0.72
   4   7  -1    3.05    0.77
   4   7  -1    2.70    0.61
   4   7   0    3.77    0.70
   4   7   0    3.22    0.66
   4   8  -8   23.20    1.40
   4   8  -7   36.24    1.84
   4   8  -7   33.21    1.79
   4   8  -7   35.25    1.82
   4   8  -6   -0.03    0.43
   4   8  -6    0.26    0.32
   4   8  -6    0.77    0.39
   4   8  -5    3.81    0.68
   4   8  -5    3.59    0.65
   4   8  -5    3.54    0.58
   4   8  -5    4.30    0.72
   4   8  -4    1.28    0.47
   4   8  -4    1.06    0.41
   4   8  -4    0.91    0.42
   4   8  -3    0.56    0.31
  -5  11  -1    5.69    0.71
  -5  11  -1    7.74    0.98
   5 -11   2    0.14    0.57
  -5  11  -2    0.19    0.44
  -5  11  -2    0.39    0.42
  -5  11  -2   -0.05    0.47
  -5  11  -2    0.19    0.41
   5 -11   3    5.18    1.26
  -5  11  -3    5.18    0.99
  -5  11  -3    6.98    1.00
  -5  11  -3    6.94    1.10
  -5  11  -3    5.16    0.88
   5 -11   4    2.06    0.96
  -5  11  -4    1.37    0.55
  -5  11  -4    0.78    0.52
   5 -11   4    2.04    0.79
  -5  11  -4    1.30    0.73
  -5  11  -4    1.94    0.71
  -5  11  -4    1.35    0.80
  -5  11  -4    0.20    0.56
   5 -11   5   18.97    2.37
  -5  11  -5   23.53    1.96
  -5  11  -5   22.64    1.86
   5 -11   5   17.38    1.89
  -5  11  -5   16.18    2.04
  -5  11  -5   21.85    1.97
  -5  11  -5   22.23    1.94
  -5  11  -5   18.44    2.05
   5 -11   6    7.55    1.66
  -5  11  -6    8.18    1.18
  -5  11  -6    9.11    1.14
   5 -11   6    5.92    1.14
  -5  11  -6    5.47    1.31
  -5  11  -6    7.18    1.14
  -5  11  -6    7.89    1.19
  -5  11  -6    4.52    1.13
   5 -11   7    1.30    0.65
  -5  11  -7    1.12    0.58
  -5  11  -7    2.05    0.69
  -5  11  -7    1.08    0.59
   5 -11   8    3.49    0.83
  -5  11  -8    7.72    1.07
  -5  11  -9    4.28    0.71
  -5  10   2    0.62    0.37
  -5  10   2    0.51    0.32
  -5  10   1   25.55    1.60
  -5  10   1   25.95    1.73
   5 -10   0    0.13    0.54
  -5  10   0   -0.52    0.42
  -5  10   0    0.10    0.52
  -5  10   0    0.19    0.57
  -5  10   0    0.23    0.51
   5 -10   1    9.18    1.63
  -5  10  -1   11.54    1.50
  -5  10  -1   15.07    1.97
  -5  10  -1   10.48    1.44
   5 -10   1   12.18    1.60
  -5  10  -1    9.22    1.60
  -5  10  -1   11.45    1.44
  -5  10  -1   11.88    1.87
   5 -10   2    2.04    1.19
  -5  10  -2    2.91    0.98
  -5  10  -2    2.82    0.95
   5 -10   2    1.86    0.94
  -5  10  -2    2.93    1.08
  -5  10  -2    2.90    1.21
   5 -10   3    5.24    1.70
  -5  10  -3    6.14    1.30
  -5  10  -3    5.98    1.40
   5 -10   3    4.68    1.32
  -5  10  -3    5.63    1.48
  -5  10  -3    5.39    1.30
  -5  10  -3    5.98    1.44
   5 -10   4   -0.35    1.37
  -5  10  -4    0.18    0.76
  -5  10  -4    0.34    0.75
   5 -10   4    1.50    0.98
  -5  10  -4    0.96    0.77
  -5  10  -4    0.04    0.89
   5 -10   5    0.59    1.17
  -5  10  -5    1.09    0.79
  -5  10  -5    0.84    0.88
   5 -10   5    0.07    0.73
  -5  10  -5    0.60    0.80
  -5  10  -5   -0.14    0.83
   5 -10   6   11.55    2.13
  -5  10  -6   11.77    1.64
  -5  10  -6   13.63    1.78
   5 -10   6   13.41    1.95
  -5  10  -6   12.88    2.13
  -5  10  -6   14.29    1.96
  -5  10  -6   11.61    1.93
   5 -10   7    0.69    1.04
  -5  10  -7    1.43    0.76
  -5  10  -7    2.03    0.72
   5 -10   7    0.49    0.76
  -5  10  -7   -0.19    0.84
  -5  10  -7    0.84    0.70
  -5  10  -7    0.71    0.66
  -5  10  -7    0.13    0.78
   5 -10   8    7.32    1.40
  -5  10  -8   11.97    1.38
   5 -10   8    6.72    1.13
  -5  10  -8   14.57    1.74
   5 -10   9    7.97    1.16
  -5  10  -9   16.98    1.72
   5 -10  10    4.59    0.81
  -5  10 -10    9.40    1.11
  -5   9   4   10.28    1.05
  -5   9   3   16.18    1.61
  -5   9   3   15.11    1.39
  -5   9   2    0.24    0.46
  -5   9   2   -0.42    0.61
  -5   9   2    0.60    0.56
   5  -9  -1   84.09    4.19
  -5   9   1   71.77    3.48
  -5   9   1   83.76    4.11
  -5   9   1   77.23    3.58
   5  -9   0   54.06    3.73
   5  -9   0   45.17    3.85
  -5   9   0   52.49    3.34
  -5   9   0   62.03    4.20
  -5   9   0   51.77    3.43
   5  -9   0   51.21    3.52
  -5   9   0   48.70    3.80
   5  -9   1   55.44    4.60
  -5   9  -1   69.83    4.66
   5  -9   1   59.65    4.19
  -5   9  -1   62.09    4.16
  -5   9  -1   58.00    4.49
  -5   9  -2    0.58    1.01
   5  -9   2    0.23    0.96
  -5   9  -2   -0.53    0.90
  -5   9  -2    1.04    1.18
  -5   9  -3   94.60    5.53
   5  -9   3   79.76    5.27
  -5   9  -3   86.12    5.09
  -5   9  -3   80.91    5.67
  -5   9  -4   11.65    2.08
   5  -9   4    8.65    1.91
  -5   9  -4   11.75    1.98
  -5   9  -4    7.61    1.94
  -5   9  -5    2.68    1.12
   5  -9   5    2.22    1.32
  -5   9  -5    2.58    0.93
  -5   9  -5    0.16    1.06
  -5   9  -6   39.32    3.26
   5  -9   6   37.84    3.41
   5  -9   6   28.52    2.72
  -5   9  -6   41.89    3.57
  -5   9  -6   34.98    3.52
   5  -9   6   37.20    2.93
   5  -9   6   34.34    3.97
   5  -9   7  105.64    6.31
  -5   9  -7  129.10    5.41
  -5   9  -7  137.66    6.06
   5  -9   7  106.32    5.34
   5  -9   7   99.21    5.54
  -5   9  -7  126.52    6.08
  -5   9  -7  108.45    5.93
   5  -9   7  108.61    5.09
   5  -9   8   -0.26    0.83
  -5   9  -8    1.07    0.85
  -5   9  -8    0.28    0.72
   5  -9   8    1.27    1.01
  -5   9  -8    0.84    0.90
   5  -9   8    0.73    0.53
  -5   9  -9    1.41    0.63
  -5   9  -9    3.86    0.93
   5  -9   9    3.70    1.33
  -5   9  -9    4.13    1.13
   5  -9  10    1.04    0.62
  -5   9 -10    0.15    0.52
   5  -9  10    0.61    0.47
   5  -9  11   15.21    1.51
  -5   9 -11   22.77    1.64
  -5   8   5    9.53    1.16
  -5   8   4    0.78    0.59
  -5   8   4   -0.25    0.60
  -5   8   3   20.42    2.22
  -5   8   3   18.14    1.78
  -5   8   3   21.92    2.22
   5  -8  -3   17.93    1.92
   5  -8  -2   13.49    1.97
  -5   8   2   11.98    1.74
  -5   8   2   11.72    1.59
  -5   8   2   12.28    1.92
   5  -8  -1    4.98    1.43
   5  -8  -1    1.61    1.13
  -5   8   1    3.38    1.12
  -5   8   1    2.77    1.23
   5  -8  -1    3.14    1.04
  -5   8   1    2.53    1.04
   5  -8   0    2.02    1.17
   5  -8   0   -2.14    3.67
  -5   8   0    2.44    1.16
   5  -8   0    2.35    1.20
   5  -8   0    2.40    1.11
  -5   8   0    2.55    0.93
  -5   8   0    0.96    1.12
   5  -8   0   -2.54    3.33
   5  -8   1   18.40    6.08
   5  -8   1   20.77    3.18
  -5   8  -1   23.78    2.88
   5  -8   1   29.08    3.18
   5  -8   1   18.42    8.08
  -5   8  -1   23.62    2.68
  -5   8  -1   27.22    3.31
   5  -8   1   22.03    2.38
  -5   8  -2   -1.86    2.68
  -5   8  -2    0.65    0.96
   5  -8   2    1.85    1.10
  -5   8  -2    1.48    1.16
  -5   8  -2    2.86    1.17
   5  -8   2    2.66    1.22
   5  -8   2    0.52    1.84
   5  -8   2   -3.53    3.17
   5  -8   3   11.64    5.52
   5  -8   3    5.77    1.20
  -5   8  -3   11.84    4.23
  -5   8  -3    5.50    1.62
   5  -8   3    6.34    1.65
  -5   8  -3    5.02    1.35
  -5   8  -3    5.57    1.64
   5  -8   3    6.12    3.39
   5  -8   3   11.53    5.97
  -5   8  -4   95.93    5.54
   5  -8   4   91.60    5.71
  -5   8  -4   76.99   12.08
  -5   8  -4   90.79    5.32
   5  -8   4   87.44   12.97
   5  -8   4   73.70   11.05
  -5   8  -4   82.37    5.79
   5  -8   4   88.22    5.05
   5  -8   4   60.64   12.18
   5  -8   5    1.30    2.22
  -5   8  -5    5.98    4.92
  -5   8  -5    6.83    1.57
   5  -8   5    4.36    1.40
   5  -8   5    3.21    1.08
  -5   8  -5    5.47    1.54
  -5   8  -5    4.00    1.55
   5  -8   5    6.66    3.76
   5  -8   5    5.32    1.39
   5  -8   6  110.95    6.90
  -5   8  -6  124.53    6.16
   5  -8   6  110.67    5.83
   5  -8   6  105.39    6.30
  -5   8  -6  102.22   14.72
  -5   8  -6  126.50    6.29
   5  -8   6  107.68   13.92
   5  -8   6   82.71   11.89
  -5   8  -6  112.21    6.52
   5  -8   7   -0.17    0.91
  -5   8  -7    0.57    0.98
   5  -8   7    2.50    1.15
   5  -8   7    3.09    1.40
  -5   8  -7    0.44    0.98
  -5   8  -7    2.60    1.17
   5  -8   8    0.65    0.71
  -5   8  -8   -0.13    0.69
   5  -8   8   -0.20    1.19
  -5   8  -8    1.18    1.02
  -5   8  -9   43.21    3.02
  -5   8  -9   47.21    3.28
   5  -8   9   48.21    3.93
  -5   8  -9   53.68    3.69
  -5   8 -10    0.19    0.57
   5  -8  10    0.81    0.91
  -5   8 -10    0.94    0.67
   5  -8  11  158.42    5.75
  -5   8 -11  169.83    5.50
  -5   7   6    8.06    1.19
  -5   7   5    1.94    0.84
  -5   7   5    0.90    0.80
   5  -7  -4    6.06    1.43
  -5   7   4    6.62    1.11
  -5   7   4    5.35    1.31
  -5   7   4    6.50    1.24
   5  -7  -3   20.26    2.54
  -5   7   3   19.51    2.43
  -5   7   3   18.25    1.93
  -5   7   3   18.66    2.12
   5  -7  -3   19.18    2.16
   5  -7  -2   28.09    3.06
   5  -7  -2   24.79    2.85
  -5   7   2   30.86    3.11
  -5   7   2   26.29    2.42
   5  -7  -2   25.71    2.54
   5  -7  -2   26.48    2.75
  -5   7   2   24.53    2.87
   5  -7  -1   34.22    3.66
  -5   7   1   40.50    3.81
  -5   7   1   32.12    7.03
  -5   7   1   41.59    3.61
   5  -7  -1   38.62    3.32
   5  -7  -1   27.75    6.90
   5  -7  -1   40.07    3.49
   5  -7  -1   26.84    8.56
   5  -7   0    3.86    1.69
  -5   7   0    3.06    1.82
   5  -7   0   -0.41    2.95
  -5   7   0    4.10    1.26
   5  -7   0    4.65    1.42
  -5   7   0    3.33    1.48
  -5   7   0    3.42    1.01
   5  -7   0    4.70    1.36
  -5   7  -1  134.30   14.04
  -5   7  -1  154.50    7.05
   5  -7   1  154.69    7.35
   5  -7   1  136.76   19.10
  -5   7  -1  109.02   13.15
   5  -7   1  135.09    7.95
  -5   7  -1  142.82    6.56
   5  -7   1  150.26   16.23
   5  -7   1  146.74    6.70
   5  -7   2    5.08    3.98
   5  -7   2    0.61    2.22
  -5   7  -2    0.88    1.95
  -5   7  -2    3.46    3.25
  -5   7  -2    3.40    1.24
   5  -7   2    2.71    1.17
  -5   7  -2    2.62    0.95
   5  -7   2    1.15    1.65
   5  -7   2    3.88    1.15
   5  -7   3    3.89    3.32
  -5   7  -3   10.52    4.54
  -5   7  -3    2.14    1.73
  -5   7  -3    4.83    1.56
   5  -7   3    4.48    1.61
  -5   7  -3    5.66    1.43
   5  -7   3    2.83    1.73
   5  -7   3    8.96    5.94
   5  -7   3    6.73    1.49
   5  -7   4    2.83    3.25
  -5   7  -4   -1.85    3.18
  -5   7  -4    0.01    1.88
  -5   7  -4    0.78    0.89
   5  -7   4   -0.17    0.85
   5  -7   4   -1.83    0.84
  -5   7  -4   -0.78    0.76
   5  -7   4   -2.56    3.24
  -5   7  -5   11.90    2.33
   5  -7   5   16.56    2.84
  -5   7  -5   18.96    6.54
   5  -7   5   13.19    5.06
   5  -7   5   15.11    2.22
   5  -7   5   11.25    2.27
  -5   7  -5   11.52    1.92
   5  -7   5   13.52    4.83
   5  -7   6   12.69    2.46
  -5   7  -6    8.46    4.38
   5  -7   6   12.54    4.41
   5  -7   6   14.40    2.04
   5  -7   6   15.71    2.62
  -5   7  -6   14.03    2.07
  -5   7  -6   15.63    2.45
   5  -7   6   10.09    4.74
  -5   7  -7    0.35    2.56
   5  -7   7    6.44    1.74
   5  -7   7    7.05    1.33
  -5   7  -7    5.52    1.39
   5  -7   7    7.14    2.06
  -5   7  -7    5.82    1.48
   5  -7   7   12.64    5.79
   5  -7   8    4.98    1.86
  -5   7  -8    4.37    1.32
   5  -7   9   69.16    5.19
  -5   7  -9   73.89    4.58
   5  -7  10    1.25    1.15
  -5   7 -10    2.21    1.00
  -5   7 -11   45.93    2.54
   5  -7  11   49.90    3.12
  -5   7 -11   53.62    3.02
  -5   7 -12    4.31    0.65
  -5   6   7    1.90    0.68
  -5   6   7    1.35    0.72
  -5   6   6    5.10    1.20
  -5   6   5   33.17    2.80
  -5   6   5   39.29    3.28
   5  -6  -5   37.51    3.30
   5  -6  -4    3.07    1.44
  -5   6   4    3.23    1.13
  -5   6   4    4.15    1.28
   5  -6  -4    3.62    1.25
   5  -6  -3    5.39    1.68
  -5   6   3    5.40    1.44
   5  -6  -3    5.49    1.21
   5  -6  -3    5.23    1.25
   5  -6  -2   17.57    2.54
  -5   6   2   19.31    5.75
  -5   6   2   17.88    2.40
   5  -6  -2   16.61    2.12
   5  -6  -2   19.20    2.55
   5  -6  -2    9.40    3.77
   5  -6  -1  112.02    6.54
  -5   6   1  112.90   13.43
  -5   6   1  117.44    5.96
   5  -6  -1  126.66    6.02
  -5   6   1   98.99   11.90
  -5   6   1  109.35    5.42
   5  -6  -1  110.60   12.97
   5  -6  -1  117.04    6.13
   5  -6  -1  127.78   18.39
  -5   6   0    1.61    2.41
   5  -6   0    0.38    1.08
  -5   6   0    1.61    2.39
   5  -6   0    1.61    2.33
  -5   6   0    2.04    0.92
   5  -6   0    1.73    0.97
  -5   6   0    1.86    0.82
   5  -6   0    1.81    1.06
   5  -6   0    0.66    3.87
  -5   6  -1   19.15    5.46
   5  -6   1   20.96    7.34
   5  -6   1   17.46    2.81
   5  -6   1   11.32    4.66
  -5   6  -1   18.32    5.10
  -5   6  -1   19.96    2.37
   5  -6   1   22.16    2.69
  -5   6  -1   20.76    2.28
   5  -6   1   15.33    4.18
   5  -6   1   21.97    2.48
   5  -6   2   25.49    3.46
   5  -6   2   33.04    7.60
  -5   6  -2   30.10    6.57
  -5   6  -2   27.81    2.83
   5  -6   2   32.14    3.15
  -5   6  -2   37.47    7.54
   5  -6   2   21.58    6.34
  -5   6  -2   28.12    2.67
   5  -6   2   24.52    5.93
   5  -6   2   31.81    3.01
  -5   6  -3    3.07    2.55
   5  -6   3    4.40    1.59
   5  -6   3    3.92    2.92
   5  -6   3    5.72    1.47
   5  -6   3    3.37    1.29
  -5   6  -3    6.05    1.21
   5  -6   3    5.08    3.73
   5  -6   3    7.82    4.63
   5  -6   4   92.35    6.12
   5  -6   4   98.63    5.38
  -5   6  -4   89.59   12.67
   5  -6   4   92.17    5.66
  -5   6  -4   95.80    5.21
   5  -6   4   97.25   12.81
   5  -6   4   91.79   11.87
   5  -6   5   51.69    4.60
  -5   6  -5   49.74    9.81
   5  -6   5   59.05    4.06
   5  -6   5   57.19    4.72
  -5   6  -5   58.00    4.10
   5  -6   5   55.70    9.15
   5  -6   5   53.00    9.56
   5  -6   6    9.65    2.02
  -5   6  -6    6.21    4.44
   5  -6   6    9.26    1.56
   5  -6   6    6.17    2.40
   5  -6   6    5.18    1.83
  -5   6  -6    9.93    1.90
   5  -6   6    9.21    1.68
  -5   6  -7   42.43    9.33
   5  -6   7   45.90    4.59
  -5   6  -7   48.61    3.88
   5  -6   7   44.71    3.54
   5  -6   7   43.35    8.78
  -5   6  -8   17.29    5.63
   5  -6   8   22.66    3.22
  -5   6  -8   26.47    2.89
   5  -6   8   22.23    2.49
   5  -6   8   23.65    6.68
   5  -6   9  351.17   11.94
  -5   6  -9  333.76   10.51
  -5   6 -10    0.46    0.71
   5  -6  10    0.31    0.64
   5  -6  11   20.76    1.98
  -5   6 -11   23.19    2.04
  -5   6 -12    3.09    0.56
  -5   5   8   22.83    2.01
  -5   5   8   18.88    1.77
   5  -5  -7    7.74    1.33
  -5   5   7   10.27    1.66
  -5   5   6   79.08    4.89
   5  -5  -6   80.16    5.03
   5  -5  -5   19.30    2.67
  -5   5   5   12.01    1.67
  -5   5   5   19.26    2.55
   5  -5  -5   15.17    2.33
   5  -5  -4   95.11    5.86
  -5   5   4   87.02    4.83
   5  -5  -4   99.78    5.81
   5  -5  -4   79.77    5.06
   5  -5  -3    1.48    1.26
   5  -5  -3    0.21    1.00
  -5   5   3    1.81    1.96
  -5   5   3    1.77    0.68
   5  -5  -3    2.05    0.83
   5  -5  -3    1.30    2.63
   5  -5  -3    2.53    1.21
   5  -5  -3    2.60    1.16
   5  -5  -3    4.49    2.12
  -5   5   2   18.54    5.13
   5  -5  -2   16.39    2.45
  -5   5   2   20.05    5.75
  -5   5   2   15.69    2.09
   5  -5  -2   19.82    2.36
   5  -5  -2   15.65    2.36
   5  -5  -2   19.10    5.52
   5  -5  -2   13.54    1.91
  -5   5   2   11.38    4.34
   5  -5  -2   16.67    2.33
   5  -5  -1   76.12    5.39
  -5   5   1   95.02   11.98
  -5   5   1   80.60    4.59
   5  -5  -1   98.00    5.08
  -5   5   1   81.40   11.18
   5  -5  -1   80.89    4.53
   5  -5  -1   96.36   11.52
   5  -5  -1   83.97    5.02
   5  -5   0    3.54    1.43
  -5   5   0    5.08    3.47
  -5   5   0    4.60    1.20
   5  -5   0    3.97    3.50
   5  -5   0    4.37    1.25
   5  -5   0    3.38    0.99
   5  -5   0    5.26    3.56
   5  -5   0    3.73    1.20
  -5   5   0    3.51    2.73
   5  -5   0    2.46    2.08
  -5   5  -1   23.75    5.88
   5  -5   1   17.48    2.73
  -5   5  -1   21.82    5.57
  -5   5  -1   19.48    2.18
   5  -5   1   19.14    2.45
   5  -5   1   22.89    6.08
  -5   5  -1   17.47    1.95
   5  -5   1   19.26    2.01
   5  -5   1   21.17    2.43
   5  -5   1   21.83    4.99
   5  -5   1   18.98    6.43
  -5   5  -2   -0.90    1.79
   5  -5   2    1.40    1.28
   5  -5   2   -1.75    1.78
   5  -5   2    0.32    0.77
   5  -5   2    0.64    0.72
  -5   5  -2   -0.78    0.77
   5  -5   2    0.60    0.62
   5  -5   2    2.04    2.60
   5  -5   2   -3.01    4.19
  -5   5  -3    8.16    3.97
   5  -5   3   12.19    2.29
   5  -5   3    6.27    3.36
   5  -5   3    9.60    1.62
   5  -5   3   11.84    1.99
  -5   5  -3    9.43    1.51
   5  -5   3   12.03    1.65
   5  -5   3   11.49    4.33
  -5   5  -4   -1.53    2.52
   5  -5   4   -0.55    1.21
   5  -5   4    1.01    0.75
   5  -5   4   -0.27    1.52
   5  -5   4   -0.12    0.86
  -5   5  -4    0.38    0.67
   5  -5   4    1.69    0.84
   5  -5   4    0.65    1.74
   5  -5   5   10.12    2.08
  -5   5  -5    2.93    2.70
   5  -5   5    7.73    1.47
   5  -5   5    9.55    2.05
   5  -5   5    7.55    3.72
  -5   5  -5    9.86    1.62
   5  -5   5    9.72    1.77
   5  -5   5    9.51    3.83
   5  -5   6   38.15    3.40
   5  -5   6   34.69    3.34
  -5   5  -6   32.39    8.16
   5  -5   6   36.12    2.89
   5  -5   6   37.26    7.70
   5  -5   6   38.53    3.98
  -5   5  -6   40.07    3.38
  -5   5  -6   29.44    6.03
   5  -5   6   31.49    7.53
  -5   5  -7   40.16    8.88
   5  -5   7   54.97    4.77
  -5   5  -7   56.19    4.21
   5  -5   7   59.20   10.01
   5  -5   7   53.20    4.21
   5  -5   8    2.17    1.51
  -5   5  -8    1.09    0.95
   5  -5   8    0.26    0.89
   5  -5   9  100.47    5.95
  -5   5  -9   93.05    5.26
   5  -5   9   88.92    5.17
   5  -5  10    1.16    0.91
  -5   5 -10    1.40    0.85
   5  -5  10    0.45    0.71
   5  -5  11   24.73    1.94
   5  -5  11   23.34    1.92
  -5   4   9    0.99    0.67
  -5   4   9   -0.01    0.42
  -5   4   8   10.85    1.74
   5  -4  -8    5.75    1.12
   5  -4  -7    5.41    1.27
  -5   4   7    4.26    1.23
   5  -4  -7    5.69    1.33
   5  -4  -6    4.63    1.49
  -5   4   6    5.17    1.69
   5  -4  -6    2.80    1.20
   5  -4  -5    8.05    1.75
   5  -4  -5    9.46    1.88
   5  -4  -5    7.53    1.69
   5  -4  -5    8.57    1.90
   5  -4  -4   12.93    2.26
  -5   4   4   10.98    4.28
  -5   4   4   10.92    4.64
   5  -4  -4   11.45    1.54
   5  -4  -4   13.31    2.21
   5  -4  -4   11.04    1.77
  -5   4   4   10.20    4.32
   5  -4  -4   11.01    2.09
   5  -4  -3   71.88    4.91
  -5   4   3   81.17   11.00
   5  -4  -3   69.13    4.80
   5  -4  -3   81.87   10.41
  -5   4   3   81.58   11.86
  -5   4   3   70.79    4.06
   5  -4  -3   84.11    4.54
  -5   4   3   74.84   10.79
   5  -4  -3   74.51    4.92
   5  -4  -3   63.04   10.11
   5  -4  -3   77.96    5.10
   5  -4  -3   76.92    4.75
   5  -4  -2    0.53    0.79
  -5   4   2    1.37    1.69
  -5   4   2    1.09    0.80
   5  -4  -2    0.49    0.73
   5  -4  -2   -0.77    3.07
   5  -4  -2   -0.49    0.96
   5  -4  -2   -2.09    2.04
  -5   4   2    0.30    1.71
   5  -4  -2    1.06    0.92
   5  -4  -2   -0.14    0.83
   5  -4  -1    1.18    0.80
   5  -4  -1    0.72    1.07
  -5   4   1    1.42    3.02
  -5   4   1    1.68    0.83
   5  -4  -1    1.69    0.81
   5  -4  -1    2.59    2.51
  -5   4   1   -0.50    1.89
   5  -4  -1    3.09    1.10
   5  -4  -1    2.54    1.07
   5  -4   0   38.25    3.71
   5  -4   0   42.22    2.99
  -5   4   0   36.96    6.97
  -5   4   0   37.23    2.79
   5  -4   0   40.91    3.19
  -5   4   0   47.23    8.58
   5  -4   0   40.62    6.43
   5  -4   0   39.90    2.98
   5  -4   0   44.52    7.80
   5  -4   0   39.44    3.17
   5  -4   1   84.26    5.36
   5  -4   1   89.94    4.33
   5  -4   1   91.27    4.77
   5  -4   1   87.36    4.52
  -5   4  -1   92.92   11.87
   5  -4   1   87.99    4.64
   5  -4   1   88.79   10.01
   5  -4   1   90.89    4.57
   5  -4   1   91.70   10.88
   5  -4   1   89.17    4.79
   5  -4   2   55.53    4.36
   5  -4   2   58.33    3.45
   5  -4   2   58.78    3.79
   5  -4   2   58.67    3.56
  -5   4  -2   55.11    9.11
   5  -4   2   48.31    3.69
   5  -4   2   62.59    8.98
   5  -4   2   57.01    3.63
   5  -4   2   54.51    8.32
  -5   4  -3   21.21    6.04
   5  -4   3   26.18    3.07
   5  -4   3   24.94    2.36
   5  -4   3   27.02    2.55
   5  -4   3   28.24    2.46
   5  -4   3   26.65    2.90
  -5   4  -3   28.04    2.42
   5  -4   3   27.39    5.99
   5  -4   3   27.31    2.63
   5  -4   3   30.89    6.23
   5  -4   4   18.43    2.13
  -5   4  -4   11.65    4.40
   5  -4   4   14.44    1.93
   5  -4   4   15.51    1.88
   5  -4   4   15.59    5.73
   5  -4   4   14.67    2.35
   5  -4   4   14.30    2.43
  -5   4  -4   13.91    1.87
   5  -4   4   12.94    3.88
   5  -4   4   16.04    2.18
   5  -4   4   17.61    4.85
   5  -4   5  112.42    5.99
   5  -4   5  107.04    5.43
   5  -4   5  103.11   11.26
   5  -4   5  114.25    5.16
   5  -4   5  100.89   12.63
  -5   4  -5  104.39   13.00
   5  -4   5  101.59    6.25
   5  -4   5  112.46    5.96
  -5   4  -5  101.99    5.29
   5  -4   5  115.48   13.43
   5  -4   6  285.10    9.70
   5  -4   6  290.96   11.09
  -5   4  -6  264.72   21.47
  -5   4  -6  283.70    9.75
   5  -4   6  283.80   21.73
  -5   4  -6  309.10   21.27
   5  -4   7  618.82   15.88
   5  -4   7  652.44   18.04
  -5   4  -7  600.14   16.13
  -5   4  -7  593.72   30.66
   5  -4   8   13.10    1.98
   5  -4   8   13.85    2.48
  -5   4  -8   11.77    1.96
   5  -4   9    0.86    0.72
   5  -4   9   -0.35    0.97
  -5   4  -9    1.38    1.00
   5  -4  10    5.14    1.09
   5  -4  10    6.67    1.36
  -5   4 -10    6.44    1.28
   5  -4  10    6.05    1.38
  -5   4 -11    2.83    0.74
   5  -4  11    2.61    0.73
  -5   3  10   18.67    1.67
   5  -3 -10   18.05    1.44
   5  -3 -10   16.87    1.64
  -5   3   9    2.20    0.96
   5  -3  -9    3.16    0.99
   5  -3  -8   35.26    2.77
  -5   3   8   42.76    3.58
   5  -3  -8   38.66    3.21
   5  -3  -7   11.67    2.05
  -5   3   7   10.38    1.89
   5  -3  -7    9.65    1.89
  -5   3   6  149.99   16.22
   5  -3  -6  181.92    8.02
  -5   3   6  161.30   17.08
   5  -3  -6  194.54    8.55
   5  -3  -6  181.12    8.44
   5  -3  -6  189.29    8.36
   5  -3  -5    0.50    0.87
   5  -3  -5    1.85    1.06
   5  -3  -5    1.15    1.16
  -5   3   5    3.97    2.00
  -5   3   5    2.05    2.95
  -5   3   5   -0.21    1.95
   5  -3  -5   -0.11    0.88
   5  -3  -4   29.78    3.13
   5  -3  -4   25.70    2.74
  -5   3   4   30.33    7.22
  -5   3   4   35.59    8.03
   5  -3  -4   30.88    2.59
   5  -3  -4   28.33    2.87
   5  -3  -4   29.22    6.58
   5  -3  -4   34.01    3.37
   5  -3  -4   27.02    2.79
  -5   3   4   26.76    5.96
  -5   3   4   25.48    7.28
   5  -3  -4   28.54    3.13
   5  -3  -4   27.46    6.05
   5  -3  -3  104.37    5.58
  -5   3   3  110.37   13.27
   5  -3  -3   95.45    5.65
  -5   3   3  102.67   12.75
   5  -3  -3   98.67   11.30
   5  -3  -3  109.35    5.11
  -5   3   3  101.38   13.03
   5  -3  -3  101.43    5.02
   5  -3  -3  102.31   12.54
   5  -3  -3  102.67    5.69
   5  -3  -3   99.03    5.58
   5  -3  -3   94.71    5.41
   5  -3  -3  102.84    5.62
   5  -3  -2   61.74    4.47
   5  -3  -2   61.71    4.00
   5  -3  -2   66.83    9.29
  -5   3   2   58.37    9.25
   5  -3  -2   69.83    4.12
  -5   3   2   72.07   11.02
   5  -3  -2   65.63   10.25
   5  -3  -2   68.11    4.43
   5  -3  -2   64.44    4.09
   5  -3  -2   69.51    4.35
   5  -3  -1    3.76    0.88
   5  -3  -1    2.21    1.26
  -5   3   1    1.58    1.75
   5  -3  -1    3.44    1.21
   5  -3  -1    2.61    0.98
   5  -3  -1    4.03    3.41
  -5   3   1    2.36    3.05
   5  -3  -1    3.20    0.86
   5  -3  -1    2.67    0.78
   5  -3  -1    3.25    2.75
   5  -3   0    1.21    0.71
   5  -3   0    1.63    1.10
   5  -3   0    2.38    1.08
   5  -3   0    2.22    1.04
   5  -3   0    3.98    3.90
   5  -3   0    3.19    0.88
  -5   3   0    5.49    3.41
   5  -3   0    2.50    0.94
   5  -3   0    1.34    1.67
   5  -3   0    2.50    0.85
   5  -3   1   74.98    9.80
   5  -3   1   76.84    4.92
   5  -3   1   76.03    4.10
   5  -3   1   84.80    4.41
   5  -3   1   82.64    4.32
  -5   3  -1   85.35   11.20
   5  -3   1   82.47   11.53
   5  -3   1   77.91    4.44
   5  -3   1   78.77    4.30
   5  -3   2  107.41    5.05
   5  -3   2  100.50    5.74
   5  -3   2  107.49   11.46
   5  -3   2  108.25    5.04
   5  -3   2  105.00    4.99
  -5   3  -2  102.62   12.26
   5  -3   2  109.42   12.93
   5  -3   2  109.83    4.83
   5  -3   2  102.40    5.36
   5  -3   2  106.44   11.50
   5  -3   2  107.73    5.24
   5  -3   3   44.05    7.65
  -5   3  -3   36.48    7.54
   5  -3   3   38.04    3.45
   5  -3   3   36.88    3.04
   5  -3   3   36.72    6.67
   5  -3   3   38.52    2.89
   5  -3   3   36.90    2.92
   5  -3   3   39.99    7.95
   5  -3   3   37.37    3.43
   5  -3   3   40.41    3.33
  -5   3  -4    0.85    2.38
   5  -3   4    1.35    0.75
   5  -3   4   -0.01    1.04
   5  -3   4    2.04    0.86
   5  -3   4    1.38    0.71
   5  -3   4    1.25    1.83
   5  -3   4    0.10    2.76
   5  -3   4    1.21    1.01
   5  -3   4    1.01    0.92
  -5   3  -4   -0.34    0.76
   5  -3   4    0.95    0.89
   5  -3   5  329.15   10.73
   5  -3   5  333.34    9.21
   5  -3   5  321.67   19.08
   5  -3   5  330.28   10.11
   5  -3   5  308.81   20.73
  -5   3  -5  316.72   22.16
   5  -3   5  332.10   11.79
  -5   3  -5  306.00    9.93
   5  -3   6    1.07    0.79
   5  -3   6    1.00    0.84
   5  -3   6    0.77    1.11
  -5   3  -6    0.01    1.95
   5  -3   7   24.31    3.00
   5  -3   7   22.39    2.32
   5  -3   7   23.76    2.98
  -5   3  -7   18.10    6.02
   5  -3   8  117.97    6.18
   5  -3   8  123.05    6.38
  -5   3  -8  111.50    5.96
   5  -3   9   21.01    2.38
   5  -3   9   21.65    2.38
  -5   3  -9   19.58    2.20
   5  -3  10   18.16    1.76
  -5   3 -10   19.42    1.91
   5  -3  10   20.89    2.16
   5  -3  11   50.07    2.40
  -5   2  10    3.11    0.90
   5  -2 -10    2.73    0.88
   5  -2 -10    2.02    0.90
  -5   2   9   47.16    3.58
   5  -2  -9   44.24    3.42
   5  -2  -8   47.09    3.47
  -5   2   8   58.31    4.29
   5  -2  -8   57.60    4.27
  -5   2   7   59.07   10.78
   5  -2  -7   69.25    4.84
  -5   2   7   73.09    4.98
   5  -2  -7   73.81    5.01
  -5   2   7   65.15   10.98
   5  -2  -7   68.01    5.25
  -5   2   6  112.94   14.57
  -5   2   6  100.73   13.39
   5  -2  -6   99.59    5.90
   5  -2  -6  108.02    6.03
  -5   2   5  163.73   17.54
  -5   2   5  148.87   16.42
   5  -2  -5  167.88    6.17
  -5   2   5  165.53   15.93
   5  -2  -5  137.35   13.77
   5  -2  -5  159.17    7.27
   5  -2  -5  175.15    7.91
   5  -2  -5  150.22   13.11
   5  -2  -5  158.71    7.68
   5  -2  -5  169.13    7.51
   5  -2  -4   19.57    2.38
   5  -2  -4   18.43    2.38
  -5   2   4   23.53    7.07
  -5   2   4   18.12    5.57
   5  -2  -4   18.91    2.03
   5  -2  -4   17.57    4.93
   5  -2  -4   15.90    5.00
   5  -2  -4   17.94    2.46
   5  -2  -4   16.20    2.20
  -5   2   4   21.01    5.25
   5  -2  -4   15.51    2.06
   5  -2  -4   18.40    2.49
   5  -2  -3   14.45    4.16
   5  -2  -3   14.65    2.08
   5  -2  -3   10.59    1.83
   5  -2  -3   13.86    2.19
  -5   2   3   11.61    4.37
   5  -2  -3   16.03    1.93
   5  -2  -3   12.43    4.63
   5  -2  -3   11.83    1.95
   5  -2  -3   14.98    2.02
   5  -2  -3   11.60    1.75
   5  -2  -3   13.84    2.16
   5  -2  -3   13.29    1.96
   5  -2  -2   22.56    2.67
   5  -2  -2   22.08    2.37
  -5   2   2   22.76    5.60
   5  -2  -2   24.13    2.36
   5  -2  -2   22.97    2.39
   5  -2  -2   21.94    2.09
   5  -2  -2   21.08    5.98
   5  -2  -2   25.40    2.61
   5  -2  -2   25.52    5.95
   5  -2  -2   20.03    2.45
   5  -2  -2   19.55    2.27
   5  -2  -2   22.54    2.40
   5  -2  -1  526.77   14.80
   5  -2  -1  549.83   13.66
  -5   2   1  537.91   26.88
   5  -2  -1  604.29   27.96
   5  -2  -1  584.63   13.75
  -5   2   1  561.53   30.41
   5  -2  -1  550.21   13.75
   5  -2  -1  563.86   29.90
   5  -2  -1  543.84   13.51
   5  -2  -1  553.97   13.61
   5  -2  -1  528.36   14.38
   5  -2  -1  553.16   13.73
   5  -2  -1  556.01   13.69
   5  -2   0  234.10    8.86
   5  -2   0  230.02    7.82
   5  -2   0  247.62   17.49
   5  -2   0  242.22    7.89
  -5   2   0  253.17   19.83
   5  -2   0  243.77    8.00
   5  -2   0  238.59   18.99
   5  -2   0  233.91    8.11
   5  -2   0  243.58    7.86
   5  -2   0  240.18    8.71
   5  -2   0  234.61    7.96
   5  -2   0  235.09    7.87
   5  -2   1   76.81    4.84
   5  -2   1   79.11    4.35
   5  -2   1   73.38    9.31
   5  -2   1   77.39    3.75
   5  -2   1   77.73    4.20
  -5   2  -1   79.86   10.49
   5  -2   1   84.90    4.42
   5  -2   1   91.88   11.86
   5  -2   1   87.01    4.32
   5  -2   1   80.95    4.58
   5  -2   1   76.99    4.70
   5  -2   1   78.84    4.44
   5  -2   2  241.62    8.98
   5  -2   2  239.85    8.30
   5  -2   2  239.01    7.58
   5  -2   2  242.72   17.15
   5  -2   2  234.25    7.70
   5  -2   2  245.77    8.26
  -5   2  -2  230.38   18.08
   5  -2   2  247.10   19.16
   5  -2   2  228.60    7.55
   5  -2   2  217.65    8.39
   5  -2   2  239.83    8.61
   5  -2   2  236.55    8.37
  -5   2  -3    4.13    2.28
   5  -2   3    5.18    1.35
   5  -2   3    4.34    1.17
   5  -2   3    2.15    1.28
   5  -2   3    4.88    1.14
   5  -2   3    4.59    1.06
   5  -2   3    4.67    3.22
   5  -2   3    3.59    0.91
   5  -2   3    4.13    1.31
   5  -2   3    3.02    1.03
   5  -2   3    5.17    1.31
   5  -2   4  309.02   10.10
   5  -2   4  308.67   10.52
   5  -2   4  304.58    8.85
   5  -2   4  314.16   10.11
   5  -2   4  309.18   20.78
   5  -2   4  290.27   18.37
  -5   2  -4  268.45   19.54
   5  -2   4  313.74   11.02
   5  -2   4  303.36    9.75
   5  -2   4  320.34   10.66
   5  -2   5  202.31    8.43
   5  -2   5  184.90    7.73
   5  -2   5  186.71    8.53
  -5   2  -5  215.01   18.60
   5  -2   6    4.11    1.40
   5  -2   6    3.96    1.28
   5  -2   6    4.38    1.34
  -5   2  -6   -0.38    2.70
   5  -2   7    0.25    0.95
   5  -2   7    0.82    0.69
   5  -2   7    0.10    0.87
  -5   2  -7    2.54    2.69
   5  -2   8    1.11    0.87
   5  -2   8    1.98    0.76
   5  -2   8    3.02    1.17
   5  -2   9    7.16    1.38
  -5   2  -9    7.09    1.29
   5  -2   9    9.26    1.60
   5  -2  10   26.05    1.93
  -5   2 -10   24.47    1.66
  -5   1  11    0.73    0.52
   5  -1 -11    0.19    0.45
   5  -1 -11    0.41    0.40
  -5   1  10   11.00    1.57
   5  -1 -10   14.60    1.88
   5  -1 -10   11.96    1.71
  -5   1   9    5.52    1.34
   5  -1  -9    8.66    1.73
  -5   1   8    2.95    2.73
   5  -1  -8    3.69    1.17
  -5   1   8    4.99    1.32
   5  -1  -8    4.02    1.44
  -5   1   7   80.75   13.25
   5  -1  -7   87.85    5.36
  -5   1   7   86.06    5.26
   5  -1  -7   88.22    5.60
  -5   1   7   66.42   11.35
   5  -1  -7   81.32    5.75
   5  -1  -6   15.56    2.29
  -5   1   6   14.33    5.99
   5  -1  -6   17.60    2.54
   5  -1  -6   18.51    2.68
   5  -1  -6   18.75    2.61
  -5   1   6   21.80    6.23
   5  -1  -6   16.12    2.72
   5  -1  -5   16.30    2.28
  -5   1   5   20.18    6.69
   5  -1  -5   14.38    2.08
   5  -1  -5   15.16    2.37
  -5   1   5   13.43    4.80
   5  -1  -5   15.02    1.86
   5  -1  -5   12.40    4.55
   5  -1  -5   16.12    2.44
   5  -1  -5   14.57    2.25
  -5   1   5    9.69    3.34
   5  -1  -5   14.95    2.08
   5  -1  -5   15.78    2.41
   5  -1  -4   26.95    2.84
  -5   1   4   37.85    8.11
   5  -1  -4   22.23    2.71
   5  -1  -4   26.48    3.02
  -5   1   4   19.85    5.54
   5  -1  -4   28.92    2.58
   5  -1  -4   27.45    2.76
   5  -1  -4   21.66    6.21
   5  -1  -4   29.88    3.03
  -5   1   4   28.45    5.84
   5  -1  -4   26.24    2.74
   5  -1  -4   32.31    6.54
   5  -1  -4   30.77    3.14
   5  -1  -4   25.82    2.63
   5  -1  -3   10.63    1.55
   5  -1  -3    9.98    1.81
   5  -1  -3   12.69    1.96
   5  -1  -3   11.39    1.94
  -5   1   3   12.40    4.34
   5  -1  -3   10.58    1.76
   5  -1  -3   12.68    1.77
   5  -1  -3   12.37    4.24
   5  -1  -3   15.58    4.96
   5  -1  -3   13.96    2.03
   5  -1  -3   12.15    1.83
   5  -1  -3   12.28    1.81
   5  -1  -3   13.90    2.08
   5  -1  -3   10.52    1.78
   5  -1  -3   12.76    2.04
   5  -1  -3    9.73    1.69
   5  -1  -2   90.43    5.22
   5  -1  -2   89.13    4.81
   5  -1  -2   96.55    5.23
  -5   1   2   96.90   10.91
   5  -1  -2  100.07    4.75
   5  -1  -2   93.99    4.87
   5  -1  -2   93.79   10.79
   5  -1  -2   95.23    4.64
   5  -1  -2   92.73   11.73
   5  -1  -2   93.90    4.96
   5  -1  -2   94.59    4.76
   5  -1  -2   94.25    4.83
   5  -1  -2   98.83    4.85
   5  -1  -2   88.32    5.00
   5  -1  -2   92.15    4.64
   5  -1  -2   99.74    5.07
   5  -1  -2   86.43    4.62
   5  -1  -1   21.64    2.29
   5  -1  -1   22.74    2.20
   5  -1  -1   17.58    2.36
   5  -1  -1   18.87    2.14
  -5   1   1   22.08    5.09
   5  -1  -1   22.76    1.99
   5  -1  -1   22.21    2.20
   5  -1  -1   22.30    2.26
   5  -1  -1   21.33    2.26
   5  -1  -1   20.13    1.94
   5  -1  -1   24.20    5.45
   5  -1  -1   26.79    6.30
   5  -1  -1   24.13    2.40
   5  -1  -1   21.84    2.10
   5  -1  -1   20.86    2.28
   5  -1  -1   22.70    2.31
   5  -1  -1   19.82    2.29
   5  -1  -1   20.91    2.25
   5  -1  -1   22.74    2.19
   5  -1   0  119.13    6.03
   5  -1   0  113.77    5.38
   5  -1   0  110.70    5.10
   5  -1   0  113.29    5.29
   5  -1   0  119.62    4.97
   5  -1   0  117.37    5.23
  -5   1   0  126.20   13.76
   5  -1   0  124.48    5.60
   5  -1   0  113.50    4.84
   5  -1   0  121.27   11.99
   5  -1   0  120.79   13.22
   5  -1   0  120.14    5.77
   5  -1   0  117.52    5.29
   5  -1   0  118.27    5.84
   5  -1   0  116.62    5.15
   5  -1   0  120.02    5.50
   5  -1   0  120.02    5.19
   5  -1   1   64.28    4.43
   5  -1   1   61.78    3.44
   5  -1   1   69.24    3.80
   5  -1   1   66.53    4.13
   5  -1   1   64.59    3.75
  -5   1  -1   66.33    9.93
   5  -1   1   69.12    4.20
   5  -1   1   63.75    9.50
   5  -1   1   65.33    8.79
   5  -1   1   59.62    4.08
   5  -1   1   66.32    3.88
   5  -1   1   66.69    4.23
   5  -1   1   60.35    3.62
   5  -1   1   70.25    4.20
   5  -1   2   15.40    4.33
   5  -1   2   14.06    2.02
   5  -1   2   16.28    2.24
   5  -1   2   16.24    1.90
   5  -1   2   14.86    1.90
   5  -1   2   15.43    1.84
   5  -1   2   15.36    2.06
   5  -1   2   21.89    5.70
   5  -1   2   13.17    1.78
   5  -1   2   14.76    2.10
   5  -1   2   14.11    1.97
   5  -1   2   14.97    1.82
   5  -1   2   14.48    2.04
  -5   1  -2   10.54    4.09
   5  -1   3  144.11    6.59
   5  -1   3  151.46    6.82
   5  -1   3  147.74    6.20
   5  -1   3  141.57    5.89
   5  -1   3  144.69    6.20
   5  -1   3  150.11    5.81
   5  -1   3  151.49    6.77
   5  -1   3  143.06   14.12
  -5   1  -3  137.03   13.28
   5  -1   3  144.51    6.96
   5  -1   3  137.35    5.90
   5  -1   3  146.60    6.36
   5  -1   3  138.78    5.84
   5  -1   3  160.41    6.98
   5  -1   4  158.62    7.44
   5  -1   4  159.77    6.64
   5  -1   4  159.30    5.87
   5  -1   4  162.19    7.30
   5  -1   4  158.96    7.57
   5  -1   4  151.48    6.16
   5  -1   4  148.68    6.09
   5  -1   4  165.99    7.48
  -5   1  -4  165.30   16.56
   5  -1   5  186.86    8.38
   5  -1   5  175.94    7.44
   5  -1   5  190.78    8.16
   5  -1   5  181.75    8.23
  -5   1  -5  183.74   17.97
   5  -1   6  265.16   10.53
   5  -1   6  275.61    9.59
   5  -1   6  273.47    9.84
   5  -1   6  286.57   10.23
  -5   1  -6  261.93   21.87
   5  -1   7   68.12    4.84
   5  -1   7   69.95    4.42
   5  -1   7   67.24    4.32
   5  -1   7   70.49    4.42
   5  -1   7   66.80    4.69
   5  -1   8   36.99    3.15
   5  -1   8   32.84    2.56
   5  -1   8   35.66    3.04
   5  -1   9   24.82    2.10
   5  -1   9   28.43    2.26
  -5   0  11    1.24    0.44
   5   0 -11    2.02    0.79
   5   0 -11    2.35    0.76
  -5   0  10    7.07    1.29
   5   0 -10    9.10    1.65
   5   0 -10    8.33    1.56
   5   0  -9    2.89    0.92
  -5   0   9    2.62    1.23
   5   0  -9    1.70    1.14
   5   0  -9    3.02    1.36
   5   0  -8    5.58    1.57
  -5   0   8    6.31    1.43
   5   0  -8    8.40    2.07
   5   0  -8    6.98    2.02
  -5   0   8   11.61    4.80
   5   0  -8    7.87    1.90
   5   0  -7   95.44    5.72
  -5   0   7   96.39    5.36
  -5   0   7   86.77   12.89
   5   0  -7   98.39    5.98
  -5   0   7   84.40   13.59
   5   0  -7  100.96    6.20
  -5   0   6   25.21    8.22
   5   0  -6   25.90    3.07
   5   0  -6   27.17    2.43
   5   0  -6   29.71    3.12
   5   0  -6   20.07    5.27
  -5   0   6   28.98    7.45
   5   0  -6   27.44    3.14
  -5   0   5    2.14    2.61
   5   0  -5    6.31    1.44
   5   0  -5    4.29    1.57
  -5   0   5    7.94    3.93
   5   0  -5    5.22    1.17
   5   0  -5    6.34    1.30
   5   0  -5    8.25    3.77
   5   0  -5    5.16    1.43
   5   0  -5    3.65    1.33
   5   0  -5    4.70    1.37
  -5   0   5    8.66    4.43
   5   0  -5    5.66    1.60
   5   0  -5    4.76    1.23
   5   0  -5    6.48    1.57
   5   0  -4    0.31    0.79
  -5   0   4   -1.37    3.06
   5   0  -4    1.07    0.98
   5   0  -4   -1.58    1.12
   5   0  -4    0.46    0.96
   5   0  -4    0.77    0.73
  -5   0   4    1.95    1.80
   5   0  -4    0.55    0.75
   5   0  -4   -0.47    0.78
   5   0  -4   -1.54    1.89
   5   0  -4   -0.99    0.93
   5   0  -4   -0.10    0.74
   5   0  -4   -0.73    0.86
   5   0  -4    4.26    1.97
   5   0  -4   -0.35    1.08
   5   0  -4    0.36    0.63
   5   0  -4    0.38    0.96
   5   0  -3    3.97    1.21
   5   0  -3    2.68    1.09
   5   0  -3    4.25    1.22
   5   0  -3    4.28    1.22
  -5   0   3    6.56    4.33
   5   0  -3    3.80    0.91
   5   0  -3    6.77    1.43
   5   0  -3    3.82    1.12
   5   0  -3    3.53    2.85
   5   0  -3    4.05    1.22
   5   0  -3    4.21    1.08
   5   0  -3    4.42    1.27
   5   0  -3    3.31    1.11
   5   0  -3    3.47    1.11
   5   0  -3    3.35    1.09
   5   0  -3    5.53    1.44
   5   0  -3    5.43    1.38
   5   0  -2  161.53    7.29
   5   0  -2  165.57    6.82
   5   0  -2  158.97    6.42
   5   0  -2  164.01    6.96
  -5   0   2  160.51   13.81
   5   0  -2  171.57    6.39
   5   0  -2  173.62    6.65
   5   0  -2  173.12    6.76
   5   0  -2  164.27    6.53
   5   0  -2  157.19   15.56
   5   0  -2  164.16    6.40
   5   0  -2  166.17    6.62
   5   0  -2  163.86    6.96
   5   0  -2  168.35    6.77
   5   0  -2  157.79    7.03
   5   0  -2  164.74    6.57
   5   0  -2  173.58    6.80
   5   0  -2  158.04    6.15
   5   0  -1   11.19    1.79
   5   0  -1   15.32    2.05
   5   0  -1   14.72    1.89
  -5   0   1   16.35    4.35
   5   0  -1   13.61    1.66
   5   0  -1   13.96    1.93
   5   0  -1   11.82    1.65
   5   0  -1   15.77    4.89
   5   0  -1   14.31    1.83
   5   0  -1   13.24    1.65
   5   0  -1   13.01    2.09
   5   0  -1   14.09    1.88
   5   0  -1   14.68    2.05
   5   0  -1   13.62    1.92
   5   0  -1   12.21    1.78
   5   0  -1   14.83    2.03
   5   0   0  145.61    6.92
   5   0   0  145.44    6.37
   5   0   0  140.41    5.91
   5   0   0  147.52    6.04
   5   0   0  144.64    5.65
   5   0   0  152.85    6.07
   5   0   0  144.81    5.99
  -5   0   0  144.32   14.75
   5   0   0  146.58    6.41
   5   0   0  144.68    5.91
   5   0   0  139.49   14.64
   5   0   0  141.01    6.56
   5   0   0  139.97    6.13
   5   0   0  154.40    6.79
   5   0   0  141.75    6.02
   5   0   0  150.09    6.32
   5   0   1   33.67    3.20
   5   0   1   34.87    3.11
   5   0   1   33.13    2.75
   5   0   1   34.10    2.83
   5   0   1   35.11    2.83
   5   0   1   34.89    2.76
   5   0   1   32.99    3.06
   5   0   1   31.28    6.59
   5   0   1   35.70    3.32
   5   0   1   33.34    2.97
   5   0   1   35.12    3.23
   5   0   1   34.41    2.85
   5   0   1   33.34    2.81
  -5   0  -1   31.09    6.69
   5   0   1   36.62    3.07
   5   0   2  163.74    7.17
   5   0   2  166.16    7.18
   5   0   2  166.48    6.66
   5   0   2  148.36    5.77
   5   0   2  164.91    6.63
   5   0   2  157.65    6.14
   5   0   2  161.66    7.18
  -5   0  -2  158.77   14.18
   5   0   2  164.60   15.79
   5   0   2  165.45    7.44
   5   0   2  152.33    6.51
   5   0   2  159.66    6.79
   5   0   2  152.50    6.17
   5   0   2  154.24    6.44
   5   0   2  169.42    7.12
   5   0   3    4.67    1.54
   5   0   3    5.70    1.74
   5   0   3    6.38    1.47
   5   0   3    4.81    1.13
   5   0   3    3.29    1.08
   5   0   3    4.25    1.32
   5   0   3    0.85    1.88
   5   0   3    4.50    0.92
   5   0   3    4.80    1.20
   5   0   3    5.18    1.72
   5   0   3    4.10    1.29
   5   0   3    3.40    0.83
   5   0   3    4.52    1.31
   5   0   3    3.98    1.34
  -5   0  -3    6.76    3.07
   5   0   4    7.31    1.65
   5   0   4    9.59    1.93
   5   0   4    6.20    1.30
   5   0   4    7.63    1.81
   5   0   4    5.68    1.21
   5   0   4    8.34    1.91
   5   0   4    6.41    1.37
   5   0   4    9.94    1.95
  -5   0  -4    6.98    3.86
   5   0   5   18.42    2.78
   5   0   5   15.83    2.15
   5   0   5   18.91    2.69
   5   0   5   20.07    2.58
   5   0   5   16.91    2.07
   5   0   5   16.40    2.45
  -5   0  -5   14.61    5.49
   5   0   6  134.62    6.98
   5   0   6  129.86    6.02
   5   0   6  141.25    6.66
   5   0   6  136.87    6.22
   5   0   6  131.52    6.59
   5   0   7    3.90    1.26
   5   0   7    1.49    0.66
   5   0   7    2.11    0.99
   5   0   7    1.41    0.70
   5   0   8   52.67    3.28
   5   0   8   45.40    2.70
   5   0   8   49.73    2.95
   5   0   9    1.83    0.53
   5   1 -12    6.96    0.84
   5   1 -11    3.00    0.87
   5   1 -11    2.88    0.83
   5   1 -10   -0.28    0.83
   5   1 -10    1.20    0.80
   5   1  -9   68.02    4.04
  -5  -1   9   62.47    3.74
   5   1  -9   69.22    4.64
   5   1  -9   65.90    4.63
  -5  -1   8    4.79    5.01
   5   1  -8    5.59    1.48
  -5  -1   8    4.18    1.22
   5   1  -8    5.53    1.56
   5   1  -8    4.88    1.65
   5   1  -8    3.30    1.33
   5   1  -7  145.93    7.08
  -5  -1   7  139.40    6.17
  -5  -1   7  134.55   15.95
   5   1  -7  148.61    7.31
   5   1  -7  139.58    7.24
   5   1  -7  130.33    6.85
  -5  -1   6   -4.02    4.30
   5   1  -6   -0.17    0.99
   5   1  -6    0.24    0.76
   5   1  -6    1.55    2.13
   5   1  -6   -0.65    0.72
   5   1  -6   -0.51    0.91
   5   1  -6    0.29    0.92
  -5  -1   6   -2.51    3.75
   5   1  -6    1.07    0.94
   5   1  -6    1.53    0.92
   5   1  -6    0.87    1.20
  -5  -1   5   54.04   10.58
   5   1  -5   43.61    3.35
   5   1  -5   43.02    3.29
   5   1  -5   45.72    3.45
   5   1  -5   47.40    3.83
   5   1  -5   35.76    7.72
   5   1  -5   47.85    3.95
   5   1  -5   42.21    3.77
   5   1  -5   43.37    3.56
   5   1  -5   45.39    3.45
   5   1  -5   40.35    3.71
   5   1  -5   47.11    3.95
  -5  -1   4   24.31    6.87
   5   1  -4   23.70    2.47
   5   1  -4   26.92    2.97
   5   1  -4   23.42    2.45
   5   1  -4   25.82    2.56
   5   1  -4   24.73    2.52
   5   1  -4   23.53    2.68
   5   1  -4   24.91    2.82
   5   1  -4   22.16    6.30
   5   1  -4   21.71    2.39
   5   1  -4   24.34    2.65
   5   1  -4   26.01    2.57
   5   1  -4   26.86    2.88
   5   1  -4   25.49    2.59
   5   1  -4   22.30    2.58
   5   1  -4   24.26    2.83
   5   1  -3  133.66    6.13
   5   1  -3  127.37    5.84
   5   1  -3  131.18    6.39
  -5  -1   3  122.86   11.86
   5   1  -3  134.98    5.92
   5   1  -3  138.83    6.04
   5   1  -3  130.11    5.82
   5   1  -3  136.76    6.21
   5   1  -3  111.22   13.82
   5   1  -3  123.76    5.99
   5   1  -3  127.20    5.95
   5   1  -3  134.68    6.55
   5   1  -3  119.01    6.14
   5   1  -3  126.91    5.85
   5   1  -3  144.14   15.64
   5   1  -3  123.55    5.83
   5   1  -3  129.42    6.65
   5   1  -2  148.41    6.46
   5   1  -2  142.58    6.24
   5   1  -2  137.33    6.35
   5   1  -2  143.44    5.62
  -5  -1   2  138.85   12.39
   5   1  -2  154.58    6.35
   5   1  -2  146.81    6.28
   5   1  -2  148.68    6.34
   5   1  -2  145.59    6.35
   5   1  -2  130.10   14.72
   5   1  -2  139.89    6.17
   5   1  -2  139.24    6.69
   5   1  -2  152.07    6.48
   5   1  -2  148.04    6.95
   5   1  -2  136.49    6.69
   5   1  -2  141.00    6.25
   5   1  -2  135.33   13.81
   5   1  -2  159.09   16.91
   5   1  -2  147.25    6.25
   5   1  -2  148.83    7.15
   5   1  -1   27.16    7.29
   5   1  -1   21.86    2.48
   5   1  -1   20.34    2.58
   5   1  -1   19.85    2.29
   5   1  -1   19.53    2.28
   5   1  -1   19.56    2.09
  -5  -1   1   19.23    5.01
   5   1  -1   19.79    2.19
   5   1  -1   20.07    2.24
   5   1  -1   21.09    2.38
   5   1  -1   21.38    2.26
   5   1  -1   24.14    6.60
   5   1  -1   18.45    2.07
   5   1  -1   18.97    2.30
   5   1  -1   19.73    2.47
   5   1  -1   22.80    2.71
   5   1  -1   19.15    2.30
   5   1  -1   22.61    2.77
   5   1  -1   19.03    2.18
   5   1   0  230.12    8.45
   5   1   0  209.94    7.81
   5   1   0  223.21    7.76
   5   1   0  230.98    8.07
  -5  -1   0  212.76   17.92
   5   1   0  216.22    7.77
   5   1   0  228.03    8.35
   5   1   0  206.04   18.54
   5   1   0  202.60    7.14
   5   1   0  225.51    8.85
   5   1   0  218.39    8.21
   5   1   0  211.60    7.66
   5   1   0  227.09    8.66
   5   1   0  220.32    8.02
   5   1   0  215.22    8.00
   5   1   0  226.68    8.05
   5   1   0  228.27    8.97
   5   1   1  320.67   10.57
   5   1   1  309.22    9.68
   5   1   1  324.47   10.02
   5   1   1  317.88    9.96
   5   1   1  305.33    9.52
   5   1   1  322.07   10.59
   5   1   1  297.33   22.13
   5   1   1  311.79   10.84
   5   1   1  316.36   10.36
   5   1   1  327.79   10.51
   5   1   1  301.34    9.57
   5   1   1  300.23    9.96
   5   1   1  323.28   10.20
   5   1   1  323.39   10.81
   5   1   2  317.35   10.64
   5   1   2  288.03    9.05
   5   1   2  303.94    9.93
   5   1   2  292.62    9.68
   5   1   2  295.38    9.21
   5   1   2  313.33   10.73
   5   1   2  285.12   21.04
   5   1   2  310.20   10.86
   5   1   2  307.88   10.20
   5   1   2  323.62   10.25
   5   1   2  280.86    8.99
   5   1   2  301.23   10.04
   5   1   2  305.75   10.02
  -5  -1  -2  293.08   22.05
   5   1   3  237.95    9.31
   5   1   3  237.58    8.66
   5   1   3  209.33    7.57
   5   1   3  220.24    8.32
   5   1   3  239.72    9.47
   5   1   3  240.97    9.35
   5   1   3  229.07    8.54
   5   1   3  232.14    8.61
   5   1   3  231.73    8.68
  -5  -1  -3  228.10   19.98
   5   1   4   11.77    2.20
   5   1   4   14.31    2.14
   5   1   4    9.86    1.72
   5   1   4   13.69    2.29
   5   1   4   10.75    1.79
   5   1   4   11.30    2.01
   5   1   4   11.54    1.82
   5   1   4   13.14    1.98
  -5  -1  -4   14.47    5.41
   5   1   5   14.59    2.16
   5   1   5   13.30    1.81
   5   1   5   15.94    2.28
   5   1   5   14.70    1.78
   5   1   5   15.42    2.00
   5   1   5   14.24    1.81
   5   1   5   12.84    1.93
   5   1   6  136.58    6.17
   5   1   6  122.17    5.20
   5   1   6  125.25    5.93
   5   1   6  117.68    5.26
   5   1   7   34.28    2.63
   5   1   7   33.15    2.48
   5   1   8    8.35    0.91
   5   1   8    9.68    1.06
   5   2 -12   20.83    1.39
   5   2 -11    0.88    0.71
   5   2 -11    1.14    0.68
   5   2 -10    6.00    1.39
   5   2 -10    7.52    1.41
   5   2  -9   33.42    2.82
   5   2  -9   33.77    3.17
   5   2  -9   34.34    3.19
   5   2  -8   -0.13    1.04
   5   2  -8    1.40    0.71
   5   2  -8   -0.87    1.17
   5   2  -8    0.87    1.14
   5   2  -8    0.72    0.83
  -5  -2   7    6.18    3.56
   5   2  -7    3.97    1.53
   5   2  -7    3.38    1.09
   5   2  -7    4.08    1.50
   5   2  -7    4.81    1.70
   5   2  -7    3.15    1.12
   5   2  -7    3.12    1.01
   5   2  -7    3.31    1.38
   5   2  -6    0.69    1.26
   5   2  -6    2.05    0.97
   5   2  -6    1.16    0.91
   5   2  -6   -2.05    2.58
   5   2  -6    1.79    1.12
   5   2  -6    0.52    1.04
   5   2  -6    1.49    1.04
   5   2  -6    1.92    0.97
   5   2  -6    0.08    0.80
  -5  -2   5   41.85    9.32
   5   2  -5   45.00    3.74
   5   2  -5   51.79    3.68
   5   2  -5   47.82    4.02
   5   2  -5   49.44    3.72
   5   2  -5   46.10    3.30
   5   2  -5   54.28    4.11
   5   2  -5   37.51    8.12
   5   2  -5   50.96    4.11
   5   2  -5   50.11    3.57
   5   2  -5   48.20    3.93
   5   2  -5   48.89    3.69
   5   2  -5   48.21    3.77
  -5  -2   4  358.22   26.83
   5   2  -4  378.07   11.50
   5   2  -4  405.34   12.41
   5   2  -4  399.36   11.58
   5   2  -4  397.47   11.70
   5   2  -4  403.36   11.71
   5   2  -4  369.61   10.68
   5   2  -4  405.51   12.18
   5   2  -4  346.46   25.43
   5   2  -4  401.40   12.14
   5   2  -4  398.65   11.59
   5   2  -4  400.12   12.72
   5   2  -4  393.92   12.34
   5   2  -4  409.35   11.84
   5   2  -4  366.31   24.23
   5   2  -4  369.81   27.11
   5   2  -4  358.90   11.25
   5   2  -3   11.66    4.89
  -5  -2   3   19.25    6.13
   5   2  -3   13.89    2.02
   5   2  -3   12.77    2.14
   5   2  -3   15.74    2.23
   5   2  -3   10.51    1.53
   5   2  -3   11.00    1.81
   5   2  -3   11.73    1.82
   5   2  -3   14.69    5.50
   5   2  -3   15.32    2.22
   5   2  -3   16.98    2.31
   5   2  -3   15.50    2.15
   5   2  -3   13.50    1.95
   5   2  -3   11.47    2.14
   5   2  -3   15.37    2.50
   5   2  -3   14.41    2.18
   5   2  -3   15.30    5.26
   5   2  -3   13.07    1.93
  -5  -2   2   83.96   11.98
   5   2  -2   95.62    5.14
   5   2  -2   84.31    5.03
   5   2  -2   87.76    5.00
   5   2  -2   86.70    4.54
   5   2  -2   92.43    5.11
   5   2  -2   84.99    5.01
   5   2  -2   90.33    4.89
   5   2  -2   90.42    5.14
   5   2  -2   65.63   11.08
   5   2  -2   89.04    4.92
   5   2  -2   87.75    5.18
   5   2  -2   97.31    5.77
   5   2  -2   84.70    5.45
   5   2  -2   88.64    5.06
   5   2  -2   78.10   11.09
   5   2  -2   93.98   13.41
   5   2  -2   84.20    4.58
   5   2  -1  130.86    6.13
   5   2  -1  117.40    5.70
   5   2  -1  117.74    5.82
   5   2  -1  119.08    5.59
   5   2  -1  125.33    5.90
  -5  -2   1   99.82   12.42
   5   2  -1  119.49    5.92
   5   2  -1  124.63    5.95
   5   2  -1  100.36   13.61
   5   2  -1  115.72    5.54
   5   2  -1  115.16    6.37
   5   2  -1  119.73    6.09
   5   2  -1  133.22    6.82
   5   2  -1  119.54    6.40
   5   2  -1  114.46    5.79
   5   2  -1  117.71   13.26
   5   2  -1  118.08    5.84
   5   2  -1  127.36   15.67
   5   2  -1  117.34    5.44
   5   2   0   12.00    1.92
   5   2   0   10.08    1.57
   5   2   0   12.33    1.98
   5   2   0   11.30    1.82
   5   2   0   11.97    2.04
   5   2   0   12.79    2.09
   5   2   0    8.97    4.40
   5   2   0   10.58    1.64
   5   2   0   11.60    1.98
   5   2   0    8.50    1.82
   5   2   0   11.58    1.96
   5   2   0   10.43    2.03
   5   2   0   11.50    1.95
   5   2   0   11.76    1.90
   5   2   0   10.55    1.59
  -5  -2   0   12.45    4.87
   5   2   1   32.07    3.11
   5   2   1   30.94    2.82
   5   2   1   33.85    3.12
   5   2   1   30.67    2.91
   5   2   1   28.85    2.98
   5   2   1   16.35    5.48
   5   2   1   27.33    2.44
   5   2   1   29.96    3.19
   5   2   1   33.55    3.18
   5   2   1   27.30    2.88
   5   2   1   33.31    2.99
   5   2   1   32.62    3.18
   5   2   1   28.19    2.64
  -5  -2  -1   25.75    6.45
   5   2   2    6.76    1.45
   5   2   2    5.16    1.12
   5   2   2    6.59    1.59
   5   2   2    6.34    1.39
   5   2   2    7.69    1.89
   5   2   2    6.53    1.62
   5   2   2    6.73    1.62
   5   2   2    7.69    1.58
   5   2   2    9.69    1.50
   5   2   2    8.02    1.71
   5   2   2    7.57    1.37
  -5  -2  -2    0.33    2.18
   5   2   3   25.69    2.84
   5   2   3   24.05    2.94
   5   2   3   26.56    2.80
   5   2   3   26.36    2.74
   5   2   3   24.93    2.72
   5   2   3   23.84    2.38
  -5  -2  -3   17.14    5.98
   5   2   3   23.59    2.68
   5   2   4  252.78    8.93
   5   2   4  256.55    8.56
   5   2   4  217.89    7.32
   5   2   4  279.50    9.79
   5   2   4  259.50    8.32
   5   2   4  244.25    8.18
   5   2   4  259.65    8.54
   5   2   4  220.20    7.51
   5   2   5  127.61    5.58
   5   2   5  110.12    4.58
   5   2   5  137.68    6.05
   5   2   5  111.48    4.46
   5   2   5  124.06    4.98
   5   2   6  100.82    4.34
   5   2   6  109.99    4.69
   5   2   7    8.86    0.92
   5   2   7   11.33    1.09
   5   3 -11    9.37    1.18
   5   3 -11   11.09    1.32
   5   3 -11   10.00    1.17
   5   3 -10   21.52    1.81
   5   3 -10   23.34    2.15
   5   3 -10   24.15    2.33
   5   3 -10   28.42    2.43
   5   3  -9   19.96    2.13
   5   3  -9   17.74    1.79
   5   3  -9   17.77    2.07
   5   3  -9   19.53    2.34
   5   3  -9   21.38    2.44
   5   3  -8    9.82    1.75
   5   3  -8   13.31    1.82
   5   3  -8   10.32    1.73
   5   3  -8   11.40    1.97
   5   3  -8   11.12    2.06
  -5  -3   7    3.54    4.75
   5   3  -7   11.43    2.09
   5   3  -7   10.16    1.63
   5   3  -7   10.98    1.76
   5   3  -7    9.78    1.70
   5   3  -7   11.55    1.97
   5   3  -7   13.85    2.20
   5   3  -7    8.06    1.62
   5   3  -7    9.09    1.60
   5   3  -7    9.44    1.50
   5   3  -6    1.45    1.20
   5   3  -6    1.69    1.02
   5   3  -6   -0.02    0.77
   5   3  -6    1.15    0.85
   5   3  -6    0.09    1.03
   5   3  -6   -0.93    1.22
   5   3  -6    1.32    1.01
   5   3  -6    1.80    1.14
   5   3  -5   25.89    7.28
  -5  -3   5   21.90    6.20
   5   3  -5   24.86    2.65
[truncated: 130,920 more chars]
