# Supplementary material for: Crystal structure, Hirshfeld surface analysis and computational study of the 1:2 co-crystal formed between N,N′-bis­[(pyridin-4-yl)meth­yl]ethanedi­amide and 3-chloro­benzoic acid
Source: Acta Crystallogr E Crystallogr Commun. 2020 May 19;76(Pt 6):870–6. doi: 10.1107/S2056989020006568 (PMC7274012; doi:10.1107/S2056989020006568)
Supplement: Supplementary file 2 [file e-76-00870-Isup2.hkl]

data_I                                                                          
_shelx_title ' exp_1305_a.res in P-1'                                           
_shelx_refln_list_code          4                                               
_shelx_F_calc_maximum      120.05                                               
_exptl_crystal_F_000       302.00                                               
_reflns_d_resolution_high  0.7924                                               
                                                                                
loop_                                                                           
 _space_group_symop_operation_xyz                                               
 'x, y, z'                                                                      
 '-x, -y, -z'                                                                   
                                                                                
_cell_length_a     7.7817                                                       
_cell_length_b     9.5743                                                       
_cell_length_c    11.1516                                                       
_cell_angle_alpha 113.721                                                       
_cell_angle_beta   90.064                                                       
_cell_angle_gamma 112.397                                                       
                                                                                
_shelx_F_squared_multiplier     1.000                                           
                                                                                
loop_                                                                           
 _refln_index_h                                                                 
 _refln_index_k                                                                 
 _refln_index_l                                                                 
 _refln_F_squared_calc                                                          
 _refln_F_squared_meas                                                          
 _refln_F_squared_sigma                                                         
 _refln_observed_status                                                         
   1   0   0        561.61        497.93        11.01 o                         
   2   0   0         31.20         34.20         2.17 o                         
   3   0   0        747.58        696.84        15.60 o                         
   4   0   0        599.40        671.77        13.45 o                         
   5   0   0        178.60        209.31         2.35 o                         
   6   0   0        139.76        134.18         2.34 o                         
   7   0   0         28.01         26.79         1.13 o                         
   8   0   0         14.21         18.77         1.20 o                         
  -9   1   0         31.61         37.06         1.91 o                         
  -8   1   0          2.70          4.80         0.64 o                         
  -7   1   0          7.64          9.62         0.69 o                         
  -6   1   0          3.36          2.00         0.34 o                         
  -5   1   0        172.81        169.02         2.02 o                         
  -4   1   0        276.84        292.03         7.75 o                         
  -3   1   0        192.19        203.98         6.67 o                         
  -2   1   0       1011.18       1117.32        17.09 o                         
  -1   1   0          9.43          8.49         0.84 o                         
   0   1   0        582.24        520.89        12.27 o                         
   1   1   0        482.09        514.40        12.04 o                         
   2   1   0        378.38        411.37        19.07 o                         
   3   1   0        646.05        664.51         9.24 o                         
   4   1   0          0.56          2.42         0.28 o                         
   5   1   0        314.79        316.67         2.96 o                         
   6   1   0          0.82          1.04         0.37 o                         
   7   1   0         26.54         26.04         1.28 o                         
   8   1   0         32.90         36.99         1.58 o                         
  -9   2   0        142.67        164.87         3.71 o                         
  -8   2   0          8.22         10.38         0.82 o                         
  -7   2   0         34.15         30.49         1.14 o                         
  -6   2   0        301.72        302.93         3.38 o                         
  -5   2   0        340.89        342.41         3.76 o                         
  -4   2   0        205.78        206.98         6.05 o                         
  -3   2   0         55.60         61.68         2.52 o                         
  -2   2   0       1475.97       1593.23        19.96 o                         
  -1   2   0       9330.75       8096.56        76.97 o                         
   0   2   0          1.06          1.66         0.73 o                         
   1   2   0         42.05         49.57         2.76 o                         
   2   2   0       2164.76       2442.06        23.04 o                         
   3   2   0        118.21         97.14         3.15 o                         
   4   2   0          8.05         10.93         0.50 o                         
   5   2   0         16.71         16.07         0.70 o                         
   6   2   0         57.42         54.01         1.41 o                         
   7   2   0         37.14         33.01         1.38 o                         
  -9   3   0          0.21          1.44         0.52 o                         
  -8   3   0         33.44         28.99         1.12 o                         
  -7   3   0        459.57        489.51         5.97 o                         
  -6   3   0        690.95        739.30         6.84 o                         
  -5   3   0          2.76          3.36         0.48 o                         
  -4   3   0        331.77        341.52         7.56 o                         
  -3   3   0        127.65        124.55         3.82 o                         
  -2   3   0          0.96         -0.16         1.04 o                         
  -1   3   0       1769.45       1800.93        19.25 o                         
   0   3   0       1128.43       1065.75        19.32 o                         
   1   3   0        939.27       1032.41        11.78 o                         
   2   3   0        504.17        589.46         8.81 o                         
   3   3   0        334.31        349.88         3.08 o                         
   4   3   0          6.94          8.02         0.53 o                         
   5   3   0         66.71         63.52         1.51 o                         
   6   3   0         66.13         58.84         1.66 o                         
   7   3   0         21.83         19.59         1.31 o                         
  -9   4   0          5.75          6.06         0.76 o                         
  -8   4   0         15.45         17.76         0.90 o                         
  -7   4   0        524.38        578.93         6.05 o                         
  -6   4   0         17.77         19.40         1.11 o                         
  -5   4   0         58.58         57.49         1.72 o                         
  -4   4   0        269.12        261.99         6.43 o                         
  -3   4   0         12.05         14.11         2.08 o                         
  -2   4   0        155.92        126.84         5.67 o                         
  -1   4   0         15.34          8.25         1.12 o                         
   0   4   0        126.36        136.85         3.63 o                         
   1   4   0          4.29          5.24         0.86 o                         
   2   4   0        179.63        162.69         2.02 o                         
   3   4   0        168.00        171.40         2.28 o                         
   4   4   0        209.25        200.83         2.62 o                         
   5   4   0        225.31        238.17         4.76 o                         
   6   4   0         21.00         14.35         1.30 o                         
  -9   5   0          4.60          5.55         0.64 o                         
  -8   5   0        147.68        155.96         3.38 o                         
  -7   5   0         81.76         86.98         2.47 o                         
  -6   5   0        199.96        197.24         3.60 o                         
  -5   5   0          7.30          5.63         0.71 o                         
  -4   5   0        289.28        307.56         6.14 o                         
  -3   5   0          5.90          5.27         0.99 o                         
  -2   5   0        158.82        129.62         4.56 o                         
  -1   5   0        209.89        188.23         7.18 o                         
   0   5   0        521.15        513.39         4.56 o                         
   1   5   0          6.51          5.98         0.50 o                         
   2   5   0         25.29         24.19         0.93 o                         
   3   5   0         13.58         13.52         0.76 o                         
   4   5   0         12.02         11.23         0.77 o                         
   5   5   0          1.27          1.33         0.39 o                         
   6   5   0          0.98          0.27         0.43 o                         
  -9   6   0          5.01          3.33         0.50 o                         
  -8   6   0          9.84          9.22         0.75 o                         
  -7   6   0          0.49          0.33         0.63 o                         
  -6   6   0          9.73          9.67         0.96 o                         
  -5   6   0          2.25          2.25         0.58 o                         
  -4   6   0         15.49         12.89         1.00 o                         
  -3   6   0         30.54         21.91         1.30 o                         
  -2   6   0         41.69         45.56         1.95 o                         
  -1   6   0         87.35         80.07         1.71 o                         
   0   6   0          2.85          3.51         0.61 o                         
   1   6   0          0.84          0.92         0.33 o                         
   2   6   0         67.08         60.98         1.51 o                         
   3   6   0         63.17         65.56         1.70 o                         
   4   6   0         18.16         15.46         0.82 o                         
   5   6   0         11.46          7.97         0.82 o                         
  -9   7   0          0.97          0.91         0.47 o                         
  -8   7   0         66.10         67.35         2.07 o                         
  -7   7   0         11.79         13.60         1.19 o                         
  -6   7   0          5.28          6.63         0.84 o                         
  -5   7   0          4.61          5.25         0.73 o                         
  -4   7   0          1.85          2.91         0.61 o                         
  -3   7   0        271.89        278.77         6.10 o                         
  -2   7   0         48.55         53.82         1.76 o                         
  -1   7   0        436.82        447.01         7.96 o                         
   0   7   0          3.62          4.54         0.49 o                         
   1   7   0         60.53         65.05         1.69 o                         
   2   7   0          0.19          0.24         0.41 o                         
   3   7   0         48.90         47.04         2.14 o                         
   4   7   0          6.74          5.03         0.69 o                         
  -9   8   0          1.93          0.87         0.64 o                         
  -8   8   0          2.22          1.16         0.32 o                         
  -7   8   0         45.50         43.10         1.71 o                         
  -6   8   0          5.57          6.66         0.89 o                         
  -5   8   0          2.52          2.45         0.82 o                         
  -4   8   0         35.20         33.95         1.67 o                         
  -3   8   0        119.51        105.47         4.15 o                         
  -2   8   0          3.19          3.25         0.55 o                         
  -1   8   0          3.73          2.28         0.41 o                         
   0   8   0         31.50         33.87         1.11 o                         
   1   8   0         14.44         12.31         0.71 o                         
   2   8   0         11.26          9.93         0.82 o                         
   3   8   0          0.12         -0.30         0.37 o                         
  -8   9   0          0.64          0.50         0.27 o                         
  -7   9   0          0.10          0.75         0.34 o                         
  -6   9   0          9.54          8.60         0.72 o                         
  -5   9   0         72.64         75.26         2.02 o                         
  -4   9   0          0.14          0.50         0.40 o                         
  -3   9   0          2.20          3.66         0.46 o                         
  -2   9   0         19.85         19.98         0.93 o                         
  -1   9   0          5.10          6.81         0.60 o                         
   0   9   0          0.06          0.33         0.41 o                         
   1   9   0          5.13          4.37         0.99 o                         
  -7  10   0          5.34          4.52         0.62 o                         
  -6  10   0          0.75          0.44         0.35 o                         
  -5  10   0          0.25          0.00         0.32 o                         
  -4  10   0          6.17          5.35         0.59 o                         
  -3  10   0          8.49         10.90         1.19 o                         
  -2  10   0          0.06         -0.32         0.45 o                         
  -1  10   0         11.24         10.48         0.85 o                         
  -4  11   0         11.01          8.35         1.02 o                         
   2 -11   1         17.25         17.17         1.12 o                         
   3 -11   1         10.40         15.05         1.67 o                         
   4 -11   1          2.90          3.44         0.62 o                         
   5 -11   1         10.70          9.41         1.47 o                         
   6 -11   1          0.05          0.39         0.47 o                         
   0 -10   1          0.45          0.90         2.01 o                         
   1 -10   1          1.74          1.12         0.33 o                         
   2 -10   1          2.56          2.11         0.66 o                         
   3 -10   1         21.58         22.91         0.94 o                         
   4 -10   1          1.10          1.31         0.39 o                         
   5 -10   1         19.95         16.41         0.82 o                         
   6 -10   1          6.26          5.19         0.48 o                         
   7 -10   1         32.60         27.05         1.06 o                         
  -2  -9   1         39.20         29.33         1.94 o                         
  -1  -9   1         65.59         66.30         1.95 o                         
   0  -9   1          8.96          7.36         0.55 o                         
   1  -9   1         11.35         10.60         0.63 o                         
   2  -9   1         20.72         25.07         1.22 o                         
   3  -9   1          5.25          7.23         0.77 o                         
   4  -9   1          3.89          5.73         1.11 o                         
   5  -9   1         81.11         88.12         2.89 o                         
   6  -9   1         18.47         15.58         1.00 o                         
   7  -9   1          7.91          8.97         0.76 o                         
   8  -9   1          0.87          0.98         0.39 o                         
  -3  -8   1         89.18         81.30         2.78 o                         
  -2  -8   1         99.34         92.28         2.26 o                         
  -1  -8   1          3.83          3.52         0.47 o                         
   0  -8   1         81.58         74.90         1.68 o                         
   1  -8   1        110.94        127.28         3.68 o                         
   2  -8   1         32.33         29.81         1.24 o                         
   3  -8   1         58.78         62.36         2.52 o                         
   4  -8   1         18.77         20.93         1.49 o                         
   5  -8   1         34.15         34.63         1.74 o                         
   6  -8   1         22.73         26.03         1.46 o                         
   7  -8   1         51.14         58.58         2.06 o                         
   8  -8   1         50.13         48.42         1.38 o                         
   9  -8   1          3.98          3.78         0.48 o                         
  -4  -7   1          3.85          3.80         0.46 o                         
  -3  -7   1          1.04          1.01         0.35 o                         
  -2  -7   1          8.63          7.27         0.65 o                         
  -1  -7   1         30.20         37.34         1.30 o                         
   0  -7   1         14.68         13.85         0.81 o                         
   1  -7   1          0.45          2.37         0.50 o                         
   2  -7   1          6.63          4.63         0.66 o                         
   3  -7   1          3.44          4.86         0.82 o                         
   4  -7   1         65.79         66.28         2.36 o                         
   5  -7   1        201.33        208.86         5.28 o                         
   6  -7   1          1.14          1.63         0.63 o                         
   7  -7   1          0.00          0.62         0.68 o                         
   8  -7   1         34.84         38.73         1.43 o                         
   9  -7   1          3.51          3.09         0.52 o                         
  -5  -6   1         19.84         14.09         1.41 o                         
  -4  -6   1         11.93         10.51         0.92 o                         
  -3  -6   1         63.26         57.65         1.78 o                         
  -2  -6   1          0.70          0.87         0.44 o                         
  -1  -6   1        333.91        353.21         4.09 o                         
   0  -6   1          5.86          3.93         0.47 o                         
   1  -6   1         15.66         19.36         0.89 o                         
   2  -6   1         10.51          8.38         0.81 o                         
   3  -6   1          0.60          2.30         0.56 o                         
   4  -6   1        293.40        281.25         5.28 o                         
   5  -6   1         27.15         28.75         1.44 o                         
   6  -6   1         34.08         39.00         1.75 o                         
   7  -6   1         47.23         51.20         2.86 o                         
   8  -6   1         63.18         62.35         2.27 o                         
   9  -6   1         15.61         14.21         0.89 o                         
  -6  -5   1          5.27          5.06         1.04 o                         
  -5  -5   1         26.30         24.70         1.24 o                         
  -4  -5   1        228.14        241.31         5.39 o                         
  -3  -5   1        429.54        423.70         5.32 o                         
  -2  -5   1         66.07         60.75         1.38 o                         
  -1  -5   1         72.57         60.65         1.32 o                         
   0  -5   1        190.55        186.08         3.98 o                         
   1  -5   1        228.74        219.29         5.90 o                         
   2  -5   1        186.36        170.70         5.53 o                         
   3  -5   1        477.97        472.75        15.50 o                         
   4  -5   1        445.84        452.24         7.64 o                         
   5  -5   1         33.09         27.93         1.24 o                         
   6  -5   1        265.34        268.70         4.72 o                         
   7  -5   1        154.99        172.32         3.22 o                         
   8  -5   1          2.14          4.47         0.53 o                         
   9  -5   1         58.02         55.70         2.29 o                         
  -6  -4   1          3.53          2.49         0.54 o                         
  -5  -4   1          9.99         11.68         0.65 o                         
  -4  -4   1        161.14        169.52         2.90 o                         
  -3  -4   1         10.26         10.65         0.60 o                         
  -2  -4   1          1.35          2.03         0.28 o                         
  -1  -4   1        754.17        718.99         9.85 o                         
   0  -4   1       1005.51        990.56        18.21 o                         
   1  -4   1       1265.57       1289.11        14.50 o                         
   2  -4   1        608.94        556.69        14.21 o                         
   3  -4   1        108.77        104.78         5.79 o                         
   4  -4   1        289.37        305.08         7.40 o                         
   5  -4   1        144.23        128.05         2.45 o                         
   6  -4   1        113.23        125.90         2.62 o                         
   7  -4   1         39.97         39.94         1.35 o                         
   8  -4   1         59.49         72.50         1.95 o                         
   9  -4   1          3.10          1.94         0.58 o                         
  -7  -3   1          0.71         -0.39         0.64 o                         
  -6  -3   1          0.68          1.57         0.36 o                         
  -5  -3   1        169.48        155.41         2.31 o                         
  -4  -3   1         98.16         98.89         1.72 o                         
  -3  -3   1         34.50         37.66         0.93 o                         
  -2  -3   1        488.15        496.88         7.56 o                         
  -1  -3   1        203.02        207.73         4.40 o                         
   0  -3   1        363.71        315.33         7.34 o                         
   1  -3   1        660.61        679.85        16.31 o                         
   2  -3   1        110.16        107.13         7.23 o                         
   3  -3   1         77.85         51.83         2.42 o                         
   4  -3   1         78.22         71.87         3.46 o                         
   5  -3   1         87.75        114.61         2.48 o                         
   6  -3   1        185.92        190.71         2.96 o                         
   7  -3   1         48.72         46.52         1.45 o                         
   8  -3   1         18.46         20.32         1.00 o                         
   9  -3   1         55.00         59.95         1.93 o                         
  -8  -2   1         27.95         24.33         1.90 o                         
  -7  -2   1         23.92         25.51         1.19 o                         
  -6  -2   1         14.56         16.46         0.79 o                         
  -5  -2   1        150.38        172.51         2.15 o                         
  -4  -2   1        315.34        296.95         2.57 o                         
  -3  -2   1        681.57        695.97        14.06 o                         
  -2  -2   1         32.96         35.25         1.46 o                         
  -1  -2   1       1192.35       1187.02        36.68 o                         
   0  -2   1        176.42        171.03         4.46 o                         
   1  -2   1        498.43        494.21        12.25 o                         
   2  -2   1       3648.96       3476.10        40.62 o                         
   3  -2   1         52.37         69.39         2.70 o                         
   4  -2   1        508.86        557.72        10.08 o                         
   5  -2   1        106.51        115.24         2.03 o                         
   6  -2   1          1.11          2.07         0.46 o                         
   7  -2   1          6.14          9.87         0.78 o                         
   8  -2   1         22.39         23.26         1.11 o                         
   9  -2   1          2.87          2.81         0.53 o                         
  -8  -1   1         79.98         80.02         3.26 o                         
  -7  -1   1          2.38          2.23         0.49 o                         
  -6  -1   1          0.71          0.63         0.35 o                         
  -5  -1   1         26.17         29.13         0.82 o                         
  -4  -1   1         26.26         26.05         0.77 o                         
  -3  -1   1       1082.99       1147.91        15.00 o                         
  -2  -1   1       1656.11       1686.01        40.08 o                         
  -1  -1   1       1098.43       1082.02        28.99 o                         
   0  -1   1        532.85        515.65         9.63 o                         
   1  -1   1        538.58        510.86         5.77 o                         
   2  -1   1       7923.31       7779.37        66.80 o                         
   3  -1   1       4784.91       5204.75        84.86 o                         
   4  -1   1        821.24        859.13        19.54 o                         
   5  -1   1         88.88         93.87         1.67 o                         
   6  -1   1         55.86         56.46         1.35 o                         
   7  -1   1         52.89         68.97         1.89 o                         
   8  -1   1         13.58         13.72         0.88 o                         
   9  -1   1         12.11         18.72         1.75 o                         
  -8   0   1         43.91         45.66         2.21 o                         
  -7   0   1         34.13         38.94         1.27 o                         
  -6   0   1          8.11         11.89         0.61 o                         
  -5   0   1         18.65         19.66         0.70 o                         
  -4   0   1        238.27        241.47         5.14 o                         
  -3   0   1        762.84        768.55         9.05 o                         
  -2   0   1          0.61          1.19         1.05 o                         
  -1   0   1        131.32        121.03         2.04 o                         
   0   0   1          1.95          2.33         0.51 o                         
   1   0   1          3.51          2.70         0.48 o                         
   2   0   1        107.63         84.06         3.66 o                         
   3   0   1         14.94         26.62         1.29 o                         
   4   0   1        127.25        108.68         2.66 o                         
   5   0   1         48.49         49.32         1.17 o                         
   6   0   1         24.54         25.55         1.00 o                         
   7   0   1         49.55         58.15         1.83 o                         
   8   0   1         51.57         58.21         1.92 o                         
  -9   1   1         31.48         34.60         1.83 o                         
  -8   1   1         42.57         45.24         1.63 o                         
  -7   1   1         40.11         38.99         1.21 o                         
  -6   1   1        229.06        242.41         2.66 o                         
  -5   1   1         32.72         31.07         0.78 o                         
  -4   1   1          5.27          1.03         0.71 o                         
  -3   1   1          5.70          1.81         0.62 o                         
  -2   1   1        866.87        813.13        16.61 o                         
  -1   1   1        661.15        595.38         7.77 o                         
   0   1   1         37.21         22.00         1.18 o                         
   1   1   1        166.16        158.06         4.11 o                         
   2   1   1       3481.23       3651.73        88.54 o                         
   3   1   1          2.01          1.25         0.50 o                         
   4   1   1        238.37        268.50         2.57 o                         
   5   1   1        421.13        453.14         4.02 o                         
   6   1   1         21.32         20.43         0.98 o                         
   7   1   1         18.20         17.39         1.12 o                         
   8   1   1         15.39         12.92         1.08 o                         
  -9   2   1          1.60          2.53         0.56 o                         
  -8   2   1        195.59        211.94         3.84 o                         
  -7   2   1        167.73        157.79         2.45 o                         
  -6   2   1         69.14         70.89         1.57 o                         
  -5   2   1        777.12        794.07         6.32 o                         
  -4   2   1        419.44        382.39         8.75 o                         
  -3   2   1       1030.99        955.25        16.32 o                         
  -2   2   1       2357.68       2336.00        21.40 o                         
  -1   2   1        239.17        284.52         4.62 o                         
   0   2   1         95.39        110.57         4.21 o                         
   1   2   1        421.15        389.72        11.15 o                         
   2   2   1          6.18         14.24         1.16 o                         
   3   2   1        923.81       1013.82         8.58 o                         
   4   2   1          0.79          2.66         0.38 o                         
   5   2   1         36.01         43.67         1.23 o                         
   6   2   1          8.42         10.23         0.75 o                         
   7   2   1        111.69        115.88         3.18 o                         
  -9   3   1          3.20          3.90         0.61 o                         
  -8   3   1         21.03         25.13         1.15 o                         
  -7   3   1         66.35         63.28         1.63 o                         
  -6   3   1         18.21         16.72         0.97 o                         
  -5   3   1          6.34          4.27         0.53 o                         
  -4   3   1       1390.65       1481.58        18.74 o                         
  -3   3   1        198.28        201.31         4.73 o                         
  -2   3   1        160.30        129.12         4.21 o                         
  -1   3   1        103.43         78.68         2.42 o                         
   0   3   1         79.02         59.16         4.44 o                         
   1   3   1          7.56          8.61         1.01 o                         
   2   3   1         47.63         47.08         1.55 o                         
   3   3   1        123.83        106.59         1.58 o                         
   4   3   1        303.50        308.37         3.58 o                         
   5   3   1        128.53        120.76         2.30 o                         
   6   3   1          8.88         10.00         0.78 o                         
   7   3   1          1.19          1.22         0.39 o                         
  -9   4   1          0.95          1.76         0.44 o                         
  -8   4   1        133.54        143.44         2.73 o                         
  -7   4   1         39.13         37.55         1.45 o                         
  -6   4   1         51.48         49.40         1.96 o                         
  -5   4   1          1.18          2.36         0.52 o                         
  -4   4   1        484.61        509.88         7.91 o                         
  -3   4   1         10.55         14.71         1.80 o                         
  -2   4   1          0.62          0.53         0.79 o                         
  -1   4   1         26.41         12.72         1.53 o                         
   0   4   1         48.18         65.22         2.48 o                         
   1   4   1        471.42        442.56         4.29 o                         
   2   4   1         71.99         71.70         1.33 o                         
   3   4   1        178.20        172.68         2.20 o                         
   4   4   1        144.87        142.45         2.37 o                         
   5   4   1         22.15         21.27         1.00 o                         
   6   4   1          0.18          0.32         0.44 o                         
  -9   5   1         14.80         13.74         0.89 o                         
  -8   5   1          7.93         10.80         0.78 o                         
  -7   5   1         41.96         41.58         1.77 o                         
  -6   5   1         90.58         97.69         2.77 o                         
  -5   5   1        126.69        122.37         3.85 o                         
  -4   5   1          0.56          0.13         0.42 o                         
  -3   5   1         69.76         59.83         2.17 o                         
  -2   5   1         74.75         56.62         2.03 o                         
  -1   5   1        164.64        171.88         2.95 o                         
   0   5   1         75.33         80.68         1.69 o                         
   1   5   1         87.49         77.71         1.58 o                         
   2   5   1         21.85         21.10         0.83 o                         
   3   5   1          0.40         -0.36         0.36 o                         
   4   5   1         21.49         21.45         1.06 o                         
   5   5   1          8.82          7.20         1.03 o                         
  -9   6   1         41.80         39.69         2.29 o                         
  -8   6   1         34.86         33.72         1.37 o                         
  -7   6   1          5.48          5.56         0.69 o                         
  -6   6   1         25.44         25.32         1.35 o                         
  -5   6   1        172.35        166.56         3.58 o                         
  -4   6   1         84.69         87.12         2.75 o                         
  -3   6   1         29.81         21.84         1.46 o                         
  -2   6   1         10.64          9.19         0.78 o                         
  -1   6   1        703.57        692.31        10.91 o                         
   0   6   1          2.46          3.57         0.47 o                         
   1   6   1          1.39          0.10         0.31 o                         
   2   6   1        632.42        622.03        14.63 o                         
   3   6   1        426.20        438.50        18.07 o                         
   4   6   1          0.04          0.21         0.59 o                         
  -9   7   1          2.17          2.82         0.44 o                         
  -8   7   1          8.91          8.26         0.78 o                         
  -7   7   1         36.46         39.64         1.67 o                         
  -6   7   1          0.92          0.12         1.08 o                         
  -5   7   1         63.83         54.96         2.71 o                         
  -4   7   1          2.25          1.94         0.96 o                         
  -3   7   1         74.18         69.14         2.27 o                         
  -2   7   1          0.67          0.00         0.42 o                         
  -1   7   1         26.02         19.96         1.01 o                         
   0   7   1         37.95         31.18         1.14 o                         
   1   7   1         42.67         42.54         2.12 o                         
   2   7   1          2.46          3.01         0.55 o                         
   3   7   1          5.18          5.28         0.74 o                         
  -8   8   1          5.05          6.81         0.71 o                         
  -7   8   1         41.43         40.96         1.41 o                         
  -6   8   1         76.13         71.18         2.18 o                         
  -5   8   1          3.89          4.37         0.67 o                         
  -4   8   1          5.74          4.97         0.60 o                         
  -3   8   1        146.92        155.08         4.55 o                         
  -2   8   1          4.05          4.72         0.75 o                         
  -1   8   1          8.96         12.13         1.07 o                         
   0   8   1          2.45          3.24         0.63 o                         
   1   8   1        163.51        181.02         3.74 o                         
   2   8   1         25.58         20.11         1.26 o                         
  -8   9   1         62.11         47.81         1.96 o                         
  -7   9   1          5.13          5.08         0.52 o                         
  -6   9   1          2.04          3.06         0.55 o                         
  -5   9   1        119.67        113.22         3.91 o                         
  -4   9   1         50.08         49.94         2.75 o                         
  -3   9   1         18.00         19.18         1.53 o                         
  -2   9   1         36.19         41.83         1.87 o                         
  -1   9   1         37.14         43.40         1.77 o                         
   0   9   1          0.62          1.54         0.50 o                         
   1   9   1          0.69          1.39         0.66 o                         
  -6  10   1          0.10          0.60         0.69 o                         
  -5  10   1         46.32         37.00         1.69 o                         
  -4  10   1         36.71         32.43         2.51 o                         
  -3  10   1          1.30          1.50         0.41 o                         
  -2  10   1          0.41          0.46         0.46 o                         
  -1  10   1          0.97          0.86         0.40 o                         
   2 -11   2          0.70          1.15         0.59 o                         
   3 -11   2          4.17          4.88         0.70 o                         
   4 -11   2          5.57          3.91         0.48 o                         
   5 -11   2          0.72          0.26         0.29 o                         
   6 -11   2          2.15          1.32         0.33 o                         
  -1 -10   2          3.23          3.39         0.72 o                         
   0 -10   2          3.89          3.58         0.56 o                         
   1 -10   2          0.24          0.81         0.37 o                         
   2 -10   2         48.81         50.07         1.59 o                         
   3 -10   2        111.60        115.80         3.39 o                         
   4 -10   2         19.36         21.87         1.18 o                         
   5 -10   2          3.24          3.70         0.61 o                         
   6 -10   2         10.70          9.75         0.73 o                         
   7 -10   2         21.38         19.35         1.67 o                         
   8 -10   2          8.53          6.71         1.05 o                         
  -2  -9   2          0.35          0.88         0.32 o                         
  -1  -9   2         17.25         17.51         0.91 o                         
   0  -9   2          0.73          0.93         0.38 o                         
   1  -9   2         38.66         40.46         1.41 o                         
   2  -9   2         24.29         20.20         0.97 o                         
   3  -9   2          1.09          0.61         0.71 o                         
   4  -9   2          5.94          3.64         0.93 o                         
   5  -9   2          1.65          0.40         0.72 o                         
   6  -9   2          0.04         -0.58         0.58 o                         
   7  -9   2          9.01          9.73         0.92 o                         
   8  -9   2         11.59         10.20         0.77 o                         
  -3  -8   2         13.00          9.87         0.99 o                         
  -2  -8   2          0.90          1.15         0.45 o                         
  -1  -8   2          2.00          3.18         0.48 o                         
   0  -8   2          0.13          0.31         0.44 o                         
   1  -8   2         42.53         48.28         1.50 o                         
   2  -8   2          4.73          5.64         0.64 o                         
   3  -8   2         10.08          5.92         0.93 o                         
   4  -8   2          6.26          8.20         1.23 o                         
   5  -8   2          2.24          1.69         0.89 o                         
   6  -8   2         17.60         16.97         1.20 o                         
   7  -8   2          3.31          2.14         0.75 o                         
   8  -8   2        161.42        158.94         3.04 o                         
   9  -8   2          3.27          2.10         0.42 o                         
  -4  -7   2         11.84         13.07         0.76 o                         
  -3  -7   2         41.30         39.68         1.27 o                         
  -2  -7   2         17.57         15.65         0.86 o                         
  -1  -7   2          0.82          0.74         0.56 o                         
   0  -7   2         42.67         44.73         1.31 o                         
   1  -7   2         76.89         80.11         1.96 o                         
   2  -7   2        240.26        238.87         6.52 o                         
   3  -7   2          1.21          1.53         0.63 o                         
   4  -7   2        159.38        156.40         3.66 o                         
   5  -7   2          5.37          3.80         0.70 o                         
   6  -7   2         90.94         90.62         3.02 o                         
   7  -7   2         25.41         29.03         1.91 o                         
   8  -7   2        137.74        141.83         3.53 o                         
   9  -7   2          0.59          1.07         0.50 o                         
  -5  -6   2         72.02         60.88         1.62 o                         
  -4  -6   2         53.15         55.28         1.43 o                         
  -3  -6   2         24.50         20.08         0.96 o                         
  -2  -6   2         12.15         11.51         0.72 o                         
  -1  -6   2          2.15          2.20         0.40 o                         
   0  -6   2        100.58        100.74         1.74 o                         
   1  -6   2        401.97        396.18         5.26 o                         
   2  -6   2          3.05          4.76         0.74 o                         
   3  -6   2        209.55        205.90         4.58 o                         
   4  -6   2        148.16        137.87         3.58 o                         
   5  -6   2         46.08         42.18         1.78 o                         
   6  -6   2         78.91         79.89         2.28 o                         
   7  -6   2        614.96        669.41        15.65 o                         
   8  -6   2        129.15        136.36         4.40 o                         
   9  -6   2          1.51          1.76         0.38 o                         
  -6  -5   2         28.81         19.59         1.48 o                         
  -5  -5   2         19.15         16.17         0.89 o                         
  -4  -5   2         30.81         31.79         1.10 o                         
  -3  -5   2        171.31        166.44         2.51 o                         
  -2  -5   2        332.07        348.26         3.48 o                         
  -1  -5   2         15.97         14.43         0.67 o                         
   0  -5   2         86.21        111.14         3.93 o                         
   1  -5   2        178.72        182.08         6.06 o                         
   2  -5   2       2245.44       2101.07        33.45 o                         
   3  -5   2          5.37          9.35         2.31 o                         
   4  -5   2        307.43        285.40         6.00 o                         
   5  -5   2          0.15          0.17         0.64 o                         
   6  -5   2        232.29        232.11         4.31 o                         
   7  -5   2         19.25         20.19         1.03 o                         
   8  -5   2         16.55         13.78         0.76 o                         
   9  -5   2         14.34         16.67         0.99 o                         
  -6  -4   2         23.25         20.18         0.87 o                         
  -5  -4   2          6.25          5.66         0.53 o                         
  -4  -4   2          3.26          4.35         0.47 o                         
  -3  -4   2         20.44         25.72         0.89 o                         
  -2  -4   2        383.56        354.17         3.24 o                         
  -1  -4   2        636.50        723.21        10.88 o                         
   0  -4   2         39.01         31.78         1.90 o                         
   1  -4   2       1688.86       1611.51        30.57 o                         
   2  -4   2        394.73        383.41        15.34 o                         
   3  -4   2         46.80         48.76         3.92 o                         
   4  -4   2         50.36         45.74         2.75 o                         
   5  -4   2         85.94         81.28         2.09 o                         
   6  -4   2        449.76        454.63         5.46 o                         
   7  -4   2        115.33        124.46         2.54 o                         
   8  -4   2          2.35          1.76         0.45 o                         
   9  -4   2         96.03        112.24         3.74 o                         
  -7  -3   2          3.94          4.69         0.66 o                         
  -6  -3   2         58.38         62.01         1.62 o                         
  -5  -3   2        367.71        392.03         4.10 o                         
  -4  -3   2         92.82         90.95         1.60 o                         
  -3  -3   2        573.59        614.00         4.73 o                         
  -2  -3   2         20.93         15.70         1.38 o                         
  -1  -3   2          0.94          2.92         0.64 o                         
   0  -3   2       5341.69       5196.20       150.09 o                         
   1  -3   2       6450.26       5971.07        63.68 o                         
   2  -3   2         57.77         49.98         2.63 o                         
   3  -3   2        334.69        354.16         6.93 o                         
   4  -3   2       2534.80       2558.51        38.59 o                         
   5  -3   2        154.40        152.78         2.67 o                         
   6  -3   2          0.45          0.98         0.45 o                         
   7  -3   2         56.67         68.54         1.89 o                         
   8  -3   2          0.49          1.10         0.41 o                         
   9  -3   2          1.31          0.93         0.57 o                         
  -8  -2   2        183.34        172.03         6.10 o                         
  -7  -2   2         19.79         15.89         0.81 o                         
  -6  -2   2         49.29         43.27         1.25 o                         
  -5  -2   2        129.57        127.14         1.89 o                         
  -4  -2   2        324.29        320.55         2.65 o                         
  -3  -2   2        170.29        186.26         4.36 o                         
  -2  -2   2         15.42         10.52         0.81 o                         
  -1  -2   2         75.58        102.81         4.43 o                         
   0  -2   2      14412.43      14352.90       157.75 o                         
   1  -2   2       2010.66       2071.83        26.28 o                         
   2  -2   2       1812.44       1861.15        15.73 o                         
   3  -2   2         41.76         27.69         1.69 o                         
   4  -2   2       1350.73       1565.76        20.74 o                         
   5  -2   2        308.52        339.65         3.78 o                         
   6  -2   2        199.47        199.05         3.02 o                         
   7  -2   2          1.98          0.90         0.64 o                         
   8  -2   2          7.70          6.11         0.59 o                         
   9  -2   2         54.98         60.23         2.31 o                         
  -8  -1   2         71.10         68.56         3.05 o                         
  -7  -1   2          1.01          0.91         0.40 o                         
  -6  -1   2         15.67         17.05         0.78 o                         
  -5  -1   2        210.54        208.31         2.24 o                         
  -4  -1   2         27.84         23.53         0.76 o                         
  -3  -1   2          1.74          2.26         0.51 o                         
  -2  -1   2        499.27        521.74        10.41 o                         
  -1  -1   2       1757.76       1659.87        14.93 o                         
   0  -1   2        433.42        434.80         7.63 o                         
   1  -1   2          5.46          3.10         0.52 o                         
   2  -1   2        409.45        422.25         7.84 o                         
   3  -1   2        826.87        994.90        17.07 o                         
   4  -1   2        141.04        121.10         4.08 o                         
   5  -1   2         18.26         21.48         0.83 o                         
   6  -1   2          0.34          1.24         0.45 o                         
   7  -1   2        435.17        442.52         5.19 o                         
   8  -1   2         11.67         10.97         0.85 o                         
  -9   0   2        103.23        102.80         4.07 o                         
  -8   0   2          0.09          0.69         0.53 o                         
  -7   0   2          1.98          1.06         0.76 o                         
  -6   0   2       1128.30       1212.97         7.88 o                         
  -5   0   2        248.34        238.04         2.37 o                         
  -4   0   2         71.07         67.02         2.38 o                         
  -3   0   2        159.44        137.12         2.99 o                         
  -2   0   2         38.55         37.48         1.64 o                         
  -1   0   2       3262.31       3186.00        20.74 o                         
   0   0   2         16.42         15.69         1.07 o                         
   1   0   2         42.10         50.84         1.47 o                         
   2   0   2        440.55        442.03        10.55 o                         
   3   0   2          1.21          3.82         0.73 o                         
   4   0   2        337.50        352.96         3.89 o                         
   5   0   2        209.64        229.67         2.61 o                         
   6   0   2          2.06          3.02         0.48 o                         
   7   0   2        157.02        173.29         3.38 o                         
   8   0   2         10.80         13.08         0.99 o                         
  -9   1   2          5.44          3.78         0.71 o                         
  -8   1   2         67.88         69.30         2.06 o                         
  -7   1   2        110.27        105.68         1.94 o                         
  -6   1   2        982.10       1062.33         8.69 o                         
  -5   1   2        137.72        135.13         1.83 o                         
  -4   1   2         48.57         48.13         2.59 o                         
  -3   1   2        677.64        706.05        11.80 o                         
  -2   1   2        322.05        307.07         8.94 o                         
  -1   1   2       6924.78       6287.20        87.47 o                         
   0   1   2       4204.90       4169.91        36.62 o                         
   1   1   2        588.99        599.17        11.82 o                         
   2   1   2         35.92         22.40         1.57 o                         
   3   1   2         48.46         42.78         1.84 o                         
   4   1   2         29.87         31.06         0.82 o                         
   5   1   2        437.31        434.33         4.15 o                         
   6   1   2        315.36        299.85         4.65 o                         
   7   1   2          1.71          1.33         0.51 o                         
   8   1   2         18.19         16.14         1.03 o                         
  -9   2   2          1.50          0.99         0.58 o                         
  -8   2   2         25.07         32.62         1.61 o                         
  -7   2   2        197.41        219.52         3.12 o                         
  -6   2   2          2.49          3.44         0.38 o                         
  -5   2   2         36.17         32.26         1.11 o                         
  -4   2   2        274.37        317.10         7.18 o                         
  -3   2   2         16.24         25.68         1.84 o                         
  -2   2   2          8.29          7.52         1.18 o                         
  -1   2   2       3380.74       3209.93        25.21 o                         
   0   2   2        323.32        289.80         5.42 o                         
   1   2   2        163.08        147.65         5.88 o                         
   2   2   2        179.31        189.79         4.84 o                         
   3   2   2         83.56         92.61         1.58 o                         
   4   2   2        105.54         97.92         1.58 o                         
   5   2   2         12.45          9.97         0.63 o                         
   6   2   2         13.46         14.09         1.03 o                         
   7   2   2        131.58        133.61         3.13 o                         
  -9   3   2          2.76          2.73         0.48 o                         
  -8   3   2         24.21         29.38         1.43 o                         
  -7   3   2         77.71         79.15         1.96 o                         
  -6   3   2        236.01        233.73         3.55 o                         
  -5   3   2        103.99         94.84         2.34 o                         
  -4   3   2        200.40        249.47         6.47 o                         
  -3   3   2         82.35         63.48         2.62 o                         
  -2   3   2       1338.01       1255.14        23.14 o                         
  -1   3   2         10.70          7.48         1.34 o                         
   0   3   2        492.44        440.93         9.61 o                         
   1   3   2         53.61         57.48         2.14 o                         
   2   3   2         20.15         16.57         0.73 o                         
   3   3   2        106.50         99.84         1.85 o                         
   4   3   2          0.63          0.39         0.34 o                         
   5   3   2          3.07          2.94         0.59 o                         
   6   3   2         13.75         12.29         0.95 o                         
  -9   4   2          9.95          8.04         0.62 o                         
  -8   4   2         54.22         59.21         1.82 o                         
  -7   4   2         26.63         33.27         1.46 o                         
  -6   4   2          1.16          2.65         0.63 o                         
  -5   4   2          1.05          0.45         0.46 o                         
  -4   4   2         85.60         75.35         2.08 o                         
  -3   4   2        239.67        255.47         5.71 o                         
  -2   4   2       1283.58       1168.32        21.31 o                         
  -1   4   2        795.42        803.07        16.40 o                         
   0   4   2        139.34        127.84         2.32 o                         
   1   4   2        341.06        329.81         3.70 o                         
   2   4   2         17.44         16.29         0.79 o                         
   3   4   2        124.09        120.60         2.40 o                         
   4   4   2         22.42         20.86         1.08 o                         
   5   4   2         17.33         18.39         1.24 o                         
   6   4   2         18.25         13.29         1.78 o                         
  -9   5   2          3.08          3.63         0.49 o                         
  -8   5   2          1.69          2.18         0.52 o                         
  -7   5   2         13.19         14.58         1.27 o                         
  -6   5   2        115.55        106.19         3.47 o                         
  -5   5   2         24.29         23.56         1.23 o                         
  -4   5   2         47.52         39.49         1.51 o                         
  -3   5   2        154.40        131.46         2.81 o                         
  -2   5   2         22.52         26.37         1.62 o                         
  -1   5   2        103.78        106.27         2.75 o                         
   0   5   2         56.28         59.63         1.90 o                         
   1   5   2        472.62        468.13         6.02 o                         
   2   5   2         31.35         30.54         1.33 o                         
   3   5   2         13.27         12.52         0.83 o                         
   4   5   2         66.29         64.48         2.29 o                         
   5   5   2          3.37          3.12         1.05 o                         
  -9   6   2         14.04         14.49         0.75 o                         
  -8   6   2          6.65          6.70         0.61 o                         
  -7   6   2          8.28          8.11         0.92 o                         
  -6   6   2         59.48         58.46         1.99 o                         
  -5   6   2         27.36         24.92         1.60 o                         
  -4   6   2          0.65          1.06         0.50 o                         
  -3   6   2         44.81         41.00         1.67 o                         
  -2   6   2         37.26         36.49         1.57 o                         
  -1   6   2        138.34        134.64         5.65 o                         
   0   6   2         16.60         17.41         1.12 o                         
   1   6   2          9.73          9.82         0.83 o                         
   2   6   2         50.21         49.18         1.76 o                         
   3   6   2         10.51          9.64         0.81 o                         
   4   6   2          6.41          6.19         0.69 o                         
  -9   7   2         13.44         11.72         1.49 o                         
  -8   7   2         11.52          9.72         0.79 o                         
  -7   7   2          0.70          1.07         0.41 o                         
  -6   7   2          0.23          0.09         0.65 o                         
  -5   7   2         35.46         38.30         1.50 o                         
  -4   7   2         33.43         29.28         1.56 o                         
  -3   7   2        245.58        258.57         6.38 o                         
  -2   7   2         56.29         58.84         2.56 o                         
  -1   7   2         15.63         14.70         1.34 o                         
   0   7   2          8.28         12.31         1.11 o                         
   1   7   2         17.44         16.12         0.93 o                         
   2   7   2         11.46         11.90         1.20 o                         
   3   7   2         31.96         29.03         1.88 o                         
  -8   8   2         12.23          8.05         0.83 o                         
  -7   8   2         10.34         11.72         1.06 o                         
  -6   8   2         39.45         45.94         2.26 o                         
  -5   8   2         15.94         17.70         1.28 o                         
  -4   8   2          2.80          2.62         0.64 o                         
  -3   8   2         71.18         81.85         3.40 o                         
  -2   8   2         15.17         14.36         1.47 o                         
  -1   8   2          1.57          1.00         0.47 o                         
   0   8   2         27.79         36.93         1.71 o                         
   1   8   2          8.60          7.61         0.83 o                         
   2   8   2         92.69         76.09         2.58 o                         
  -7   9   2          0.37          0.93         0.72 o                         
  -6   9   2         24.15         22.42         1.61 o                         
  -5   9   2          1.68          0.23         0.44 o                         
  -4   9   2          0.07          0.61         0.92 o                         
  -3   9   2          0.04          0.45         0.47 o                         
  -2   9   2          9.75         12.60         0.88 o                         
  -1   9   2         69.19         77.31         2.12 o                         
   0   9   2          3.35          3.85         0.51 o                         
  -5  10   2          1.11          0.81         0.35 o                         
  -4  10   2          9.43          6.28         1.70 o                         
  -3  10   2          0.02         -0.64         0.72 o                         
   1 -11   3         12.40         11.70         1.00 o                         
   2 -11   3          8.60          9.45         0.75 o                         
   3 -11   3          0.50          0.81         0.47 o                         
   4 -11   3          7.48          7.02         0.62 o                         
   5 -11   3          8.88          8.61         0.66 o                         
   6 -11   3          2.80          2.90         0.47 o                         
   7 -11   3         12.91          9.82         1.16 o                         
  -1 -10   3         10.66         10.22         0.63 o                         
   0 -10   3         34.81         36.08         1.29 o                         
   1 -10   3         20.49         23.87         1.04 o                         
   2 -10   3          1.66          2.18         0.44 o                         
   3 -10   3          0.11          1.11         0.47 o                         
   4 -10   3          0.49          0.92         0.46 o                         
   5 -10   3         10.16          8.09         0.76 o                         
   6 -10   3          0.72          1.00         0.47 o                         
   7 -10   3          3.34          2.67         0.51 o                         
   8 -10   3         18.22         13.11         0.75 o                         
  -2  -9   3          9.60          8.65         0.71 o                         
  -1  -9   3          8.82          9.38         0.76 o                         
   0  -9   3          0.07          0.69         0.48 o                         
   1  -9   3          1.12          0.92         0.42 o                         
   2  -9   3          0.28          0.80         0.40 o                         
   3  -9   3         13.16         16.71         1.08 o                         
   4  -9   3         62.43         64.04         4.21 o                         
   5  -9   3        104.27        123.19         4.16 o                         
   6  -9   3          0.25          1.68         0.57 o                         
   7  -9   3          4.54          5.10         0.63 o                         
   8  -9   3         29.60         26.27         1.36 o                         
  -4  -8   3          1.83          0.81         0.45 o                         
  -3  -8   3         14.85         15.82         0.72 o                         
  -2  -8   3         16.96         18.85         0.97 o                         
  -1  -8   3        150.44        152.64         4.98 o                         
   0  -8   3         26.76         24.68         1.35 o                         
   1  -8   3          3.27          4.96         0.81 o                         
   2  -8   3          1.15          1.83         0.78 o                         
   3  -8   3          1.52          1.63         0.64 o                         
   4  -8   3        148.47        144.95         8.14 o                         
   5  -8   3          5.57          9.11         1.11 o                         
   6  -8   3         63.56         65.38         2.28 o                         
   7  -8   3          7.72          6.92         0.93 o                         
   8  -8   3         19.86         19.37         0.99 o                         
   9  -8   3          9.84          7.75         0.75 o                         
  -4  -7   3          1.32          1.36         0.79 o                         
  -3  -7   3         36.86         34.92         1.20 o                         
  -2  -7   3          0.01         -0.41         0.41 o                         
  -1  -7   3        122.68        135.19         2.48 o                         
   0  -7   3         16.12         16.79         0.89 o                         
   1  -7   3         40.81         44.77         1.55 o                         
   2  -7   3         14.34         19.70         1.32 o                         
   3  -7   3        353.83        373.48         6.15 o                         
   4  -7   3          4.10          5.92         0.83 o                         
   5  -7   3          9.97          7.35         1.06 o                         
   6  -7   3        311.26        316.63         8.64 o                         
   7  -7   3        219.11        246.76         5.59 o                         
   8  -7   3          1.44          1.78         0.72 o                         
   9  -7   3         26.29         28.42         1.28 o                         
  -5  -6   3         11.94         11.45         0.78 o                         
  -4  -6   3         17.13         17.70         0.97 o                         
  -3  -6   3         22.12         23.04         1.02 o                         
  -2  -6   3          2.73          4.23         0.50 o                         
  -1  -6   3        166.50        175.27         2.46 o                         
   0  -6   3        289.51        295.47         3.44 o                         
   1  -6   3         62.09         60.75         2.11 o                         
   2  -6   3         32.98         43.99         2.07 o                         
   3  -6   3         28.31         28.60         1.66 o                         
   4  -6   3        575.64        534.06        10.69 o                         
   5  -6   3          8.10          7.17         0.90 o                         
   6  -6   3          3.86          3.89         0.67 o                         
   7  -6   3          0.45          1.31         0.79 o                         
   8  -6   3         62.86         61.28         1.78 o                         
   9  -6   3          9.11          6.85         0.59 o                         
  -6  -5   3          6.64          6.34         0.63 o                         
  -5  -5   3          1.85          1.04         0.39 o                         
  -4  -5   3         42.79         41.76         1.43 o                         
  -3  -5   3         22.07         23.70         0.96 o                         
  -2  -5   3        379.13        395.75         4.38 o                         
  -1  -5   3          2.28          1.05         0.35 o                         
   0  -5   3         12.86          8.80         1.18 o                         
   1  -5   3          0.40          0.85         1.01 o                         
   2  -5   3          9.43          9.22         1.62 o                         
   3  -5   3         78.46         56.84         7.00 o                         
   4  -5   3         18.85         21.54         1.43 o                         
   5  -5   3         17.50         15.25         1.06 o                         
   6  -5   3          5.79          4.05         0.73 o                         
   7  -5   3         72.39         75.15         2.09 o                         
   8  -5   3         46.82         44.69         1.39 o                         
   9  -5   3        108.59        105.53         2.44 o                         
  -7  -4   3         24.79         19.31         1.75 o                         
  -6  -4   3          1.03          1.74         0.40 o                         
  -5  -4   3          5.83          6.54         0.68 o                         
  -4  -4   3        362.23        373.75         3.75 o                         
  -3  -4   3        140.93        139.53         2.02 o                         
  -2  -4   3         11.99         19.13         0.78 o                         
  -1  -4   3       1392.43       1448.14        27.70 o                         
   0  -4   3          0.33          1.62         0.60 o                         
   1  -4   3        220.80        231.02         6.11 o                         
   2  -4   3       1929.19       1785.07        66.47 o                         
   3  -4   3        241.52        245.28         9.07 o                         
   4  -4   3        595.68        626.80        12.33 o                         
   5  -4   3         50.42         38.80         1.36 o                         
   6  -4   3        728.42        772.10         7.65 o                         
   7  -4   3        105.65        112.04         2.41 o                         
   8  -4   3          5.27          8.02         0.64 o                         
   9  -4   3          0.22          0.73         0.31 o                         
  -7  -3   3         42.84         34.01         1.62 o                         
  -6  -3   3        100.85        109.78         2.01 o                         
  -5  -3   3        593.02        641.48         8.01 o                         
  -4  -3   3         22.14         21.65         0.77 o                         
  -3  -3   3          6.28          4.98         0.40 o                         
  -2  -3   3         38.23         24.62         1.29 o                         
  -1  -3   3          4.73          2.30         0.68 o                         
   0  -3   3         27.35         28.77         3.20 o                         
   1  -3   3        237.00        287.97         9.40 o                         
   2  -3   3        338.49        324.01         7.45 o                         
   3  -3   3        533.44        507.32         7.47 o                         
   4  -3   3        806.70        891.61        18.06 o                         
   5  -3   3         51.86         54.85         1.75 o                         
   6  -3   3          3.37          3.20         0.58 o                         
   7  -3   3         21.78         27.22         1.18 o                         
   8  -3   3         28.21         32.37         1.14 o                         
   9  -3   3         53.98         65.01         5.55 o                         
  -8  -2   3          9.02          7.95         1.44 o                         
  -7  -2   3          2.10          1.59         0.60 o                         
  -6  -2   3         13.98         15.49         0.78 o                         
  -5  -2   3         24.18         19.59         0.76 o                         
  -4  -2   3         16.07         17.32         0.64 o                         
  -3  -2   3        300.38        279.98         5.08 o                         
  -2  -2   3          3.24          6.40         0.66 o                         
  -1  -2   3         27.60         21.49         2.27 o                         
   0  -2   3        225.96        199.25         6.53 o                         
   1  -2   3        567.73        498.70         9.56 o                         
   2  -2   3        830.60        775.31         8.78 o                         
   3  -2   3          1.78          5.00         0.80 o                         
   4  -2   3         53.26         57.35         2.02 o                         
   5  -2   3          6.19          6.02         0.54 o                         
   6  -2   3        251.19        283.07         3.92 o                         
   7  -2   3         30.49         34.86         1.33 o                         
   8  -2   3          2.97          5.18         0.70 o                         
  -8  -1   3         50.81         48.10         3.90 o                         
  -7  -1   3         43.71         43.06         1.45 o                         
  -6  -1   3        558.96        595.82         4.93 o                         
  -5  -1   3        179.57        186.55         2.29 o                         
  -4  -1   3        992.90       1001.68         5.79 o                         
  -3  -1   3        610.17        729.07         7.69 o                         
  -2  -1   3       1024.12        974.33        16.54 o                         
  -1  -1   3        539.01        472.93         7.01 o                         
   0  -1   3        304.93        268.57         4.51 o                         
   1  -1   3          4.98          4.01         0.80 o                         
   2  -1   3       1585.36       1636.35        24.20 o                         
   3  -1   3         25.98         27.33         1.58 o                         
   4  -1   3         12.71          7.59         0.51 o                         
   5  -1   3        210.40        210.05         2.58 o                         
   6  -1   3          1.98          4.76         0.61 o                         
   7  -1   3        164.03        187.95         3.87 o                         
   8  -1   3          8.01          9.85         0.86 o                         
  -9   0   3          0.11         -0.13         0.49 o                         
  -8   0   3         52.76         56.56         2.84 o                         
  -7   0   3          1.77          1.93         0.52 o                         
  -6   0   3         11.11          9.31         0.59 o                         
  -5   0   3          5.52          6.11         0.43 o                         
  -4   0   3        146.27        146.61         4.74 o                         
  -3   0   3       1180.69       1196.13        10.29 o                         
  -2   0   3        782.87        751.92         9.63 o                         
  -1   0   3         15.20         13.25         1.13 o                         
   0   0   3        276.99        241.20         5.65 o                         
   1   0   3         62.93         49.10         1.93 o                         
   2   0   3         78.64         86.02         3.82 o                         
   3   0   3       1574.67       1747.47        21.30 o                         
   4   0   3        189.34        182.78         2.45 o                         
   5   0   3          5.34          6.34         0.47 o                         
   6   0   3         14.88         14.94         1.06 o                         
   7   0   3         65.59         82.59         3.27 o                         
   8   0   3         10.33          8.06         0.93 o                         
  -9   1   3          0.23         -0.45         0.46 o                         
  -8   1   3          5.41          4.76         0.69 o                         
  -7   1   3         25.59         30.22         1.42 o                         
  -6   1   3         52.93         56.04         1.64 o                         
  -5   1   3         18.25         17.04         0.72 o                         
  -4   1   3       1489.33       1501.22        19.06 o                         
  -3   1   3          4.42          5.13         0.65 o                         
  -2   1   3        175.69        186.90         4.23 o                         
  -1   1   3        293.54        317.34         6.13 o                         
   0   1   3          2.69          1.00         0.41 o                         
   1   1   3        566.45        544.66         9.16 o                         
   2   1   3         11.05         18.38         1.85 o                         
   3   1   3         20.96         22.87         0.81 o                         
   4   1   3          0.10         -0.17         0.35 o                         
   5   1   3        316.76        330.87         4.11 o                         
   6   1   3         19.48         20.84         1.32 o                         
   7   1   3          0.78          1.32         0.50 o                         
  -9   2   3          5.21          5.42         0.71 o                         
  -8   2   3        105.61        110.34         3.56 o                         
  -7   2   3         45.23         43.71         1.52 o                         
  -6   2   3         88.25         85.10         1.79 o                         
  -5   2   3         20.92         19.36         0.91 o                         
  -4   2   3        228.72        208.23         3.46 o                         
  -3   2   3        157.93        150.14         3.75 o                         
  -2   2   3          5.47          2.08         0.88 o                         
  -1   2   3         40.70         32.25         1.83 o                         
   0   2   3        173.76        182.09         6.20 o                         
   1   2   3        852.46        898.73        17.72 o                         
   2   2   3        572.97        563.57         6.61 o                         
   3   2   3        121.85        104.06         1.92 o                         
   4   2   3        163.08        165.94         2.62 o                         
   5   2   3         31.01         35.70         1.45 o                         
   6   2   3         44.27         42.88         2.16 o                         
   7   2   3          0.32          0.71         0.51 o                         
  -9   3   3         32.76         38.47         2.57 o                         
  -8   3   3         15.13         19.20         1.15 o                         
  -7   3   3         18.23         17.69         1.01 o                         
  -6   3   3        108.78        105.60         2.32 o                         
  -5   3   3        135.29        146.26         2.62 o                         
  -4   3   3        235.93        237.02         4.07 o                         
  -3   3   3         57.98         52.32         2.37 o                         
  -2   3   3        739.02        700.38        10.80 o                         
  -1   3   3       1057.93        970.75        31.62 o                         
   0   3   3        333.06        310.27         8.06 o                         
   1   3   3          5.47          4.82         0.59 o                         
   2   3   3        238.80        260.33         3.61 o                         
   3   3   3        970.87        959.80         8.20 o                         
   4   3   3         24.76         21.50         1.13 o                         
   5   3   3          1.77          2.81         0.60 o                         
   6   3   3         74.44         70.63         2.70 o                         
  -9   4   3          9.81         13.84         0.90 o                         
  -8   4   3          0.13          0.87         0.44 o                         
  -7   4   3         29.18         33.00         1.38 o                         
  -6   4   3         93.07         91.99         2.51 o                         
  -5   4   3        137.21        108.46         2.39 o                         
  -4   4   3        285.28        301.26         4.75 o                         
  -3   4   3        143.91        131.47         2.64 o                         
  -2   4   3         31.10         27.05         1.46 o                         
  -1   4   3        569.51        537.74         7.75 o                         
   0   4   3          0.41          0.71         0.45 o                         
   1   4   3          0.30          0.38         0.42 o                         
   2   4   3        123.83        113.75         2.51 o                         
   3   4   3        599.63        606.78        13.71 o                         
   4   4   3         33.41         33.04         1.76 o                         
   5   4   3         40.38         37.10         1.52 o                         
  -9   5   3          4.96          4.55         0.46 o                         
  -8   5   3          0.18          0.99         0.51 o                         
  -7   5   3          3.57          0.74         0.51 o                         
  -6   5   3         25.48         24.05         1.29 o                         
  -5   5   3          3.91          2.74         0.53 o                         
  -4   5   3         18.23         16.94         1.16 o                         
  -3   5   3        131.97        123.96         3.20 o                         
  -2   5   3        209.22        214.83         4.40 o                         
  -1   5   3         32.56         36.90         1.86 o                         
   0   5   3          0.36          0.86         0.62 o                         
   1   5   3        363.32        362.36        11.12 o                         
   2   5   3         11.41         12.22         0.96 o                         
   3   5   3         34.64         35.07         1.41 o                         
   4   5   3          0.99          1.13         0.45 o                         
  -9   6   3          0.05          0.05         0.45 o                         
  -8   6   3          0.44         -0.13         0.37 o                         
  -7   6   3        164.31        164.82         6.78 o                         
  -6   6   3         95.35         96.64         2.62 o                         
  -5   6   3          8.55          7.73         0.98 o                         
  -4   6   3        148.00        141.09         4.79 o                         
  -3   6   3        102.37        106.06         3.16 o                         
  -2   6   3         70.03         73.04         3.34 o                         
  -1   6   3        318.68        350.61        14.67 o                         
   0   6   3         52.61         54.71         1.99 o                         
   1   6   3         90.58         92.41         2.27 o                         
   2   6   3          6.12          5.34         0.62 o                         
   3   6   3          5.25          4.31         0.55 o                         
  -8   7   3         23.33         21.04         1.73 o                         
  -7   7   3         15.01         17.02         1.44 o                         
  -6   7   3         29.68         28.20         1.64 o                         
  -5   7   3         31.34         27.41         1.42 o                         
  -4   7   3        332.95        372.69         7.95 o                         
  -3   7   3          5.36          4.19         1.24 o                         
  -2   7   3         14.24         11.80         1.41 o                         
  -1   7   3         56.65         61.39         2.34 o                         
   0   7   3          1.42          1.44         0.56 o                         
   1   7   3         56.47         62.88         3.19 o                         
   2   7   3        115.35        123.94         6.16 o                         
  -8   8   3          6.39          5.69         1.05 o                         
  -7   8   3          0.12          4.02         2.30 o                         
  -6   8   3          3.64          2.11         0.62 o                         
  -5   8   3         27.55         27.97         1.44 o                         
  -4   8   3         52.20         64.05         2.73 o                         
  -3   8   3          7.78          9.36         1.22 o                         
  -2   8   3          0.35         -0.20         0.48 o                         
  -1   8   3          2.55          2.73         0.53 o                         
   0   8   3          5.34          6.61         0.83 o                         
   1   8   3          3.84          3.75         0.50 o                         
  -6   9   3          0.40          0.49         0.55 o                         
  -5   9   3         29.12         22.41         1.51 o                         
  -4   9   3          0.30          0.29         0.39 o                         
  -3   9   3          5.56          6.06         0.64 o                         
  -2   9   3          0.36          0.84         0.60 o                         
  -1   9   3          0.63          0.37         0.27 o                         
   0 -11   4          0.56          0.59         0.46 o                         
   1 -11   4         11.44         13.19         0.93 o                         
   2 -11   4          1.83          1.58         0.48 o                         
   3 -11   4         43.81         41.27         2.15 o                         
   4 -11   4         10.32         10.39         0.73 o                         
   5 -11   4          4.10          1.85         0.34 o                         
   6 -11   4          0.07          0.27         0.37 o                         
   7 -11   4          3.52          2.05         0.30 o                         
  -1 -10   4          3.50          4.71         0.54 o                         
   0 -10   4         11.14         10.23         0.75 o                         
   1 -10   4         35.19         40.61         1.56 o                         
   2 -10   4          9.12          9.71         0.79 o                         
   3 -10   4         14.58         14.52         0.84 o                         
   4 -10   4          8.50          7.51         0.77 o                         
   5 -10   4          0.96          0.69         0.51 o                         
   6 -10   4         28.13         29.03         1.31 o                         
   7 -10   4          0.20          0.19         0.38 o                         
   8 -10   4         96.39         60.04         1.41 o                         
  -3  -9   4         21.96         16.28         0.87 o                         
  -2  -9   4          0.10          0.93         0.39 o                         
  -1  -9   4          0.15          0.40         0.46 o                         
   0  -9   4          1.66          2.38         0.59 o                         
   1  -9   4          3.27          5.06         0.65 o                         
   2  -9   4        298.69        343.84         9.55 o                         
   3  -9   4         45.01         59.20         2.17 o                         
   4  -9   4         15.17         15.80         1.36 o                         
   5  -9   4         13.59         14.61         1.48 o                         
   6  -9   4          6.04          6.78         0.77 o                         
   7  -9   4         18.55         17.25         1.00 o                         
   8  -9   4        159.11        140.75         2.75 o                         
  -4  -8   4          0.45          1.55         0.36 o                         
  -3  -8   4          4.80          3.93         0.47 o                         
  -2  -8   4          1.27          1.23         0.45 o                         
  -1  -8   4         18.58         21.64         1.08 o                         
   0  -8   4          2.34          2.72         0.72 o                         
   1  -8   4         19.56         21.95         1.33 o                         
   2  -8   4        267.29        298.29         6.80 o                         
   3  -8   4         21.27         21.92         1.44 o                         
   4  -8   4          0.98          0.40         0.93 o                         
   5  -8   4        121.59        126.93         4.17 o                         
   6  -8   4        102.16         96.45         3.74 o                         
   7  -8   4        124.00        129.77         4.26 o                         
   8  -8   4         81.20         72.34         3.22 o                         
   9  -8   4          1.10          1.03         0.71 o                         
  -5  -7   4         71.49         46.73         1.45 o                         
  -4  -7   4          3.69          4.78         0.78 o                         
  -3  -7   4          9.52          7.86         0.67 o                         
  -2  -7   4        101.86        101.58         2.19 o                         
  -1  -7   4         38.80         41.03         1.38 o                         
   0  -7   4          0.28          0.43         0.42 o                         
   1  -7   4         17.12         16.50         0.98 o                         
   2  -7   4        469.20        489.52         7.06 o                         
   3  -7   4         72.13         78.79         3.98 o                         
   4  -7   4          1.33          1.99         0.77 o                         
   5  -7   4          0.41         -0.69         0.71 o                         
   6  -7   4         95.73         98.84         2.70 o                         
   7  -7   4          9.28          8.08         0.87 o                         
   8  -7   4         20.93         20.30         1.21 o                         
   9  -7   4          0.18          0.45         0.32 o                         
  -5  -6   4         27.23         26.68         1.05 o                         
  -4  -6   4         36.53         41.75         1.34 o                         
  -3  -6   4         10.26         11.95         0.82 o                         
  -2  -6   4        109.36        110.75         2.16 o                         
  -1  -6   4         77.76         80.46         1.95 o                         
   0  -6   4          7.85         10.08         0.62 o                         
   1  -6   4       2176.12       2290.08        18.18 o                         
   2  -6   4        261.92        271.26         5.45 o                         
   3  -6   4          0.45          0.73         0.72 o                         
   4  -6   4        145.76        142.91         5.69 o                         
   5  -6   4        145.31        136.26         3.73 o                         
   6  -6   4         41.07         45.69         1.91 o                         
   7  -6   4         11.69          9.48         0.82 o                         
   8  -6   4         58.73         56.26         1.73 o                         
   9  -6   4          0.96          0.29         0.46 o                         
  -6  -5   4          3.67          3.29         0.53 o                         
  -5  -5   4        100.60         91.89         1.97 o                         
  -4  -5   4         38.56         42.34         1.35 o                         
  -3  -5   4         11.89         14.77         0.73 o                         
  -2  -5   4        159.17        155.94         2.10 o                         
  -1  -5   4         77.92        101.90         1.80 o                         
   0  -5   4        775.56        767.97        22.80 o                         
   1  -5   4       2423.95       2393.06        41.45 o                         
   2  -5   4         39.84         50.54         3.44 o                         
   3  -5   4         88.19         94.11         4.04 o                         
   4  -5   4        945.45        917.26        11.00 o                         
   5  -5   4          0.14          0.55         0.50 o                         
   6  -5   4        512.25        532.69         7.86 o                         
   7  -5   4         12.72         13.64         1.13 o                         
   8  -5   4         36.66         35.96         1.19 o                         
   9  -5   4         64.30         61.97         4.28 o                         
  -7  -4   4         14.19         11.02         1.37 o                         
  -6  -4   4          2.78          2.97         0.50 o                         
  -5  -4   4          8.20          9.72         0.83 o                         
  -4  -4   4        585.03        603.19         5.24 o                         
  -3  -4   4         46.80         55.61         1.28 o                         
  -2  -4   4         44.79         57.25         1.25 o                         
  -1  -4   4         17.40         24.70         1.71 o                         
   0  -4   4        912.74        870.07        15.76 o                         
   1  -4   4         22.48         24.55         1.94 o                         
   2  -4   4        766.90        749.28        14.81 o                         
   3  -4   4        407.00        419.91         8.47 o                         
   4  -4   4        105.39        118.35         3.00 o                         
   5  -4   4         17.05         22.03         1.07 o                         
   6  -4   4          8.67         10.98         0.84 o                         
   7  -4   4         73.23         80.95         2.19 o                         
   8  -4   4         42.74         38.05         1.18 o                         
   9  -4   4          0.20         -0.11         0.63 o                         
  -7  -3   4          7.40          6.34         0.63 o                         
  -6  -3   4         66.76         69.91         1.87 o                         
  -5  -3   4        108.54        116.83         2.10 o                         
  -4  -3   4          1.06          1.32         0.35 o                         
  -3  -3   4          4.74          4.25         0.41 o                         
  -2  -3   4        849.16        855.86         9.59 o                         
  -1  -3   4        445.30        423.22        11.33 o                         
   0  -3   4         53.36         67.11         6.19 o                         
   1  -3   4         22.95         19.17         1.79 o                         
   2  -3   4        211.74        248.25         5.40 o                         
   3  -3   4        501.26        519.52         8.41 o                         
   4  -3   4        387.90        360.00         5.74 o                         
   5  -3   4          1.58          1.36         0.42 o                         
   6  -3   4          0.04          0.49         0.49 o                         
   7  -3   4        214.22        225.25         3.46 o                         
   8  -3   4        128.17        139.54         3.61 o                         
   9  -3   4         25.14         24.64         1.85 o                         
  -8  -2   4          7.78          4.93         0.72 o                         
  -7  -2   4          0.52          1.74         0.57 o                         
  -6  -2   4        935.04        976.30        15.74 o                         
  -5  -2   4        562.44        563.22         6.17 o                         
  -4  -2   4        248.57        257.02         2.59 o                         
  -3  -2   4          6.15          9.73         0.83 o                         
  -2  -2   4        166.70        141.95         2.57 o                         
  -1  -2   4       1278.58       1274.95        16.92 o                         
   0  -2   4        476.02        394.78         9.47 o                         
   1  -2   4        825.16        905.10        11.92 o                         
   2  -2   4          1.91          1.10         0.72 o                         
   3  -2   4         34.32         22.65         1.47 o                         
   4  -2   4         74.38         70.59         1.66 o                         
   5  -2   4        435.05        443.03         5.19 o                         
   6  -2   4        112.77        117.06         2.46 o                         
   7  -2   4         91.54         99.49         2.55 o                         
   8  -2   4         14.63         19.70         1.19 o                         
  -8  -1   4         35.58         36.04         2.14 o                         
  -7  -1   4          5.89          6.00         0.64 o                         
  -6  -1   4         90.64         94.74         1.84 o                         
  -5  -1   4         36.52         35.25         1.00 o                         
  -4  -1   4        114.20        113.88         1.48 o                         
  -3  -1   4        303.07        324.41         4.69 o                         
  -2  -1   4        108.05        126.92         3.21 o                         
  -1  -1   4         99.97         88.49         2.77 o                         
   0  -1   4        114.01        100.89         7.19 o                         
   1  -1   4       1207.28       1111.11        22.07 o                         
   2  -1   4        392.47        378.77         6.20 o                         
   3  -1   4          0.33          0.70         0.85 o                         
   4  -1   4          7.89         10.54         0.67 o                         
   5  -1   4        202.59        226.88         3.38 o                         
   6  -1   4        287.21        276.36         5.02 o                         
   7  -1   4          1.74          2.57         0.70 o                         
   8  -1   4         31.25         39.28         1.60 o                         
  -8   0   4         12.27         11.08         1.17 o                         
  -7   0   4        139.68        152.82         3.09 o                         
  -6   0   4          7.82          4.95         0.50 o                         
  -5   0   4          0.43          0.19         0.36 o                         
  -4   0   4         39.59         46.18         1.31 o                         
  -3   0   4         29.57         42.64         1.80 o                         
  -2   0   4       1367.54       1309.22        15.76 o                         
  -1   0   4       1838.09       1909.87        18.26 o                         
   0   0   4         61.98         52.61         2.70 o                         
   1   0   4        420.56        405.35         8.17 o                         
   2   0   4         32.70         40.23         2.73 o                         
   3   0   4        200.09        215.57         3.04 o                         
   4   0   4         79.23         82.44         1.81 o                         
   5   0   4         11.14         10.64         0.79 o                         
   6   0   4          7.76         10.89         1.07 o                         
   7   0   4        160.22        165.88         3.97 o                         
  -9   1   4          4.83          4.82         0.61 o                         
  -8   1   4         24.88         27.75         1.35 o                         
  -7   1   4          8.93          8.25         0.73 o                         
  -6   1   4        222.72        226.47         3.20 o                         
  -5   1   4         38.97         39.31         1.32 o                         
  -4   1   4          2.95          0.67         0.40 o                         
  -3   1   4         67.14         91.55         2.46 o                         
  -2   1   4         20.01         23.01         1.43 o                         
  -1   1   4         17.38         11.09         1.29 o                         
   0   1   4       1154.18       1202.19        28.45 o                         
   1   1   4         10.30         13.94         2.03 o                         
   2   1   4        188.32        177.68         4.58 o                         
   3   1   4        139.22        141.69         2.33 o                         
   4   1   4         23.77         25.28         1.01 o                         
   5   1   4         12.95         17.33         0.99 o                         
   6   1   4          0.42          0.59         0.52 o                         
   7   1   4          0.60          1.14         0.53 o                         
  -9   2   4          0.17          0.74         0.43 o                         
  -8   2   4         49.97         50.33         1.92 o                         
  -7   2   4          0.44          0.20         0.44 o                         
  -6   2   4          0.60          0.26         0.43 o                         
  -5   2   4         27.81         25.89         1.16 o                         
  -4   2   4         41.31         35.68         1.43 o                         
  -3   2   4          2.97          2.37         0.81 o                         
  -2   2   4       2404.73       2448.66        31.06 o                         
  -1   2   4        292.52        281.19         7.89 o                         
   0   2   4       1041.57       1149.13        19.21 o                         
   1   2   4       1218.10       1161.28        16.17 o                         
   2   2   4         25.42         26.51         1.33 o                         
   3   2   4          3.28          3.44         0.67 o                         
   4   2   4         26.60         26.70         1.13 o                         
   5   2   4        362.80        355.40         8.92 o                         
   6   2   4          7.32          8.84         1.36 o                         
  -9   3   4          1.17          1.24         0.58 o                         
  -8   3   4          4.17          7.33         0.73 o                         
  -7   3   4          8.29          7.58         0.77 o                         
  -6   3   4         26.96         26.17         1.26 o                         
  -5   3   4         43.44         41.92         1.47 o                         
  -4   3   4         72.49         68.31         1.99 o                         
  -3   3   4          8.57          9.24         0.78 o                         
  -2   3   4        209.68        179.39         3.65 o                         
  -1   3   4        213.20        195.46         4.09 o                         
   0   3   4         32.76         35.25         1.42 o                         
   1   3   4        234.79        214.96         3.28 o                         
   2   3   4          4.72          4.67         0.90 o                         
   3   3   4          4.73          5.73         0.65 o                         
   4   3   4         19.33         20.49         1.17 o                         
   5   3   4          0.06          0.51         0.46 o                         
   6   3   4        105.91         93.15         3.82 o                         
  -9   4   4          0.36          0.27         0.58 o                         
  -8   4   4          8.88          6.68         0.60 o                         
  -7   4   4         29.71         34.08         1.45 o                         
  -6   4   4         15.92         17.83         1.20 o                         
  -5   4   4         20.17         16.84         1.16 o                         
  -4   4   4         70.83         62.35         2.20 o                         
  -3   4   4         71.18         64.62         2.30 o                         
  -2   4   4        146.82        155.09         3.44 o                         
  -1   4   4          0.97          2.68         0.75 o                         
   0   4   4        250.82        245.62         3.96 o                         
   1   4   4        251.57        260.12         4.16 o                         
   2   4   4        139.13        142.37         3.26 o                         
   3   4   4         15.18         15.18         0.94 o                         
   4   4   4          2.35          1.67         0.55 o                         
   5   4   4         20.02         15.98         1.28 o                         
  -9   5   4         71.02         67.87         3.31 o                         
  -8   5   4         17.02         16.78         1.20 o                         
  -7   5   4          7.48          8.42         1.08 o                         
  -6   5   4          3.56          4.18         1.05 o                         
  -5   5   4        119.22        129.41         5.83 o                         
  -4   5   4         19.18         16.03         1.18 o                         
  -3   5   4        521.21        524.22         7.57 o                         
  -2   5   4        291.52        290.72         7.79 o                         
  -1   5   4          9.74          9.43         1.19 o                         
   0   5   4          0.57          1.24         0.78 o                         
   1   5   4        198.69        212.35         4.14 o                         
   2   5   4        111.65        123.23         2.81 o                         
   3   5   4          0.52          0.84         0.38 o                         
   4   5   4         42.71         33.85         3.19 o                         
  -8   6   4          0.13          0.68         0.46 o                         
  -7   6   4          3.91          1.95         0.97 o                         
  -6   6   4         23.82         24.92         1.77 o                         
  -5   6   4          4.85          5.08         0.91 o                         
  -4   6   4          4.09          3.53         0.78 o                         
  -3   6   4         63.92         61.44         3.35 o                         
  -2   6   4         15.70         13.50         1.54 o                         
  -1   6   4         27.77         32.82         1.87 o                         
   0   6   4         62.16         61.84         2.59 o                         
   1   6   4          5.72          6.53         0.92 o                         
   2   6   4         35.99         36.06         1.57 o                         
   3   6   4         37.66         26.85         1.41 o                         
  -8   7   4          0.07         -0.01         1.10 o                         
  -7   7   4          0.82          1.80         0.72 o                         
  -6   7   4          1.48          2.08         0.58 o                         
  -5   7   4          8.20          8.96         0.90 o                         
  -4   7   4          3.85          2.66         0.57 o                         
  -3   7   4          5.34          6.26         0.94 o                         
  -2   7   4         15.23         17.44         1.41 o                         
  -1   7   4         90.12        107.36         3.22 o                         
   0   7   4          0.01         -0.19         0.66 o                         
   1   7   4         10.70         13.70         1.15 o                         
   2   7   4         17.53         15.66         1.45 o                         
  -7   8   4          0.70          0.34         1.76 o                         
  -6   8   4         14.15         14.82         1.99 o                         
  -5   8   4          0.14          0.39         0.74 o                         
  -4   8   4         87.22         91.86         5.69 o                         
  -3   8   4          5.93          7.73         0.84 o                         
  -2   8   4          0.33          0.19         0.50 o                         
  -1   8   4          0.00         -0.06         0.68 o                         
   0   8   4         12.38         12.46         0.70 o                         
  -5   9   4         21.39         14.78         1.51 o                         
  -4   9   4          0.62          0.19         0.67 o                         
  -3   9   4         16.48         14.43         1.01 o                         
   4 -12   5          2.89          1.70         0.31 o                         
   0 -11   5          0.15         -0.07         0.54 o                         
   1 -11   5          2.18          3.63         0.53 o                         
   2 -11   5          4.56          2.49         0.47 o                         
   3 -11   5         23.22         27.25         1.48 o                         
   4 -11   5         18.27         18.65         0.91 o                         
   5 -11   5         32.73         29.62         1.31 o                         
   6 -11   5          2.61          3.61         0.45 o                         
   7 -11   5          0.06          0.65         0.30 o                         
  -1 -10   5         31.05         31.84         1.30 o                         
   0 -10   5          4.02          7.61         0.70 o                         
   1 -10   5          8.21          7.71         0.76 o                         
   2 -10   5          4.94          6.62         0.66 o                         
   3 -10   5          0.84          1.85         0.46 o                         
   4 -10   5         50.87         64.12         1.94 o                         
   5 -10   5          0.08          0.71         0.49 o                         
   6 -10   5         48.62         52.89         2.38 o                         
   7 -10   5         32.02         28.20         1.64 o                         
  -3  -9   5          1.28          1.34         0.37 o                         
  -2  -9   5         26.45         29.37         1.28 o                         
  -1  -9   5         91.19         99.56         2.55 o                         
   0  -9   5          0.04          0.60         0.58 o                         
   1  -9   5          2.63          3.72         0.86 o                         
   2  -9   5         51.72         60.29         1.89 o                         
   3  -9   5         17.94         22.72         1.30 o                         
   4  -9   5         21.36         21.59         1.51 o                         
   5  -9   5          3.22          2.74         0.78 o                         
   6  -9   5          0.24          0.32         0.47 o                         
   7  -9   5         93.47         78.35         2.26 o                         
   8  -9   5          2.26          1.34         0.37 o                         
  -4  -8   5          5.24          5.45         0.47 o                         
  -3  -8   5         12.71         11.16         0.78 o                         
  -2  -8   5          1.08          2.82         0.57 o                         
  -1  -8   5         11.56         13.47         0.90 o                         
   0  -8   5         33.98         35.19         1.37 o                         
   1  -8   5          3.44          1.81         0.51 o                         
   2  -8   5          1.46          0.89         0.60 o                         
   3  -8   5          3.81          7.02         0.93 o                         
   4  -8   5         77.07         70.04         3.06 o                         
   5  -8   5          6.73          6.83         0.77 o                         
   6  -8   5         17.76         13.23         0.98 o                         
   7  -8   5          0.26          0.18         0.43 o                         
   8  -8   5          4.58          4.11         0.63 o                         
  -5  -7   5          0.34          0.55         0.29 o                         
  -4  -7   5          1.12          0.92         0.41 o                         
  -3  -7   5         65.68         71.04         2.02 o                         
  -2  -7   5        133.74        129.11         3.32 o                         
  -1  -7   5          1.78          3.54         0.59 o                         
   0  -7   5        161.31        168.92         2.87 o                         
   1  -7   5          2.42          3.10         0.59 o                         
   2  -7   5          1.88          3.03         0.67 o                         
   3  -7   5        320.01        339.13         7.22 o                         
   4  -7   5        124.93        116.10         4.35 o                         
   5  -7   5         21.20         19.30         1.38 o                         
   6  -7   5         14.03         14.24         1.10 o                         
   7  -7   5          8.58          6.86         0.70 o                         
   8  -7   5          5.10          2.03         0.38 o                         
   9  -7   5          0.74          0.65         0.50 o                         
  -6  -6   5          5.41          3.84         0.60 o                         
  -5  -6   5         18.80         14.19         1.04 o                         
  -4  -6   5         24.03         29.89         1.13 o                         
  -3  -6   5         22.88         24.09         1.08 o                         
  -2  -6   5        238.86        237.46         3.22 o                         
  -1  -6   5          2.29          2.67         0.43 o                         
   0  -6   5         66.74         63.91         1.54 o                         
   1  -6   5          9.81         12.64         1.06 o                         
   2  -6   5        104.35         89.95         2.66 o                         
   3  -6   5        124.37        137.78         4.82 o                         
   4  -6   5        221.04        209.96         5.77 o                         
   5  -6   5         80.39         81.05         2.90 o                         
   6  -6   5        271.65        257.22         5.09 o                         
   7  -6   5          0.18         -0.05         0.45 o                         
   8  -6   5         58.50         55.74         1.79 o                         
   9  -6   5         33.57         23.48         1.81 o                         
  -6  -5   5         45.03         43.20         1.40 o                         
  -5  -5   5         34.91         33.73         1.47 o                         
  -4  -5   5        110.32        118.40         2.10 o                         
  -3  -5   5         19.57         15.86         0.79 o                         
  -2  -5   5         51.88         50.75         1.18 o                         
  -1  -5   5         73.08         81.70         1.67 o                         
   0  -5   5         12.17          7.80         0.83 o                         
   1  -5   5         57.33         61.83         3.35 o                         
   2  -5   5          5.18          1.46         0.68 o                         
   3  -5   5        460.45        435.71         9.34 o                         
   4  -5   5         94.47         89.59         2.81 o                         
   5  -5   5         18.91         12.72         1.04 o                         
   6  -5   5        380.51        388.25         6.46 o                         
   7  -5   5          0.50          0.26         0.43 o                         
   8  -5   5          4.52          3.29         0.73 o                         
   9  -5   5         19.62         14.29         1.41 o                         
  -7  -4   5         36.94         25.91         1.14 o                         
  -6  -4   5         52.80         51.39         1.61 o                         
  -5  -4   5          6.01          5.80         0.55 o                         
  -4  -4   5        150.50        160.97         2.47 o                         
  -3  -4   5        145.03        135.95         2.40 o                         
  -2  -4   5        147.33        153.38         2.11 o                         
  -1  -4   5          2.52          0.75         0.66 o                         
   0  -4   5        150.37        135.22         3.67 o                         
   1  -4   5         57.90         64.10         3.13 o                         
   2  -4   5          0.95          4.22         0.77 o                         
   3  -4   5         45.55         35.40         2.15 o                         
   4  -4   5         33.03         40.72         1.82 o                         
   5  -4   5        153.05        155.70         3.10 o                         
   6  -4   5         87.79         91.31         2.31 o                         
   7  -4   5         55.20         51.10         1.68 o                         
   8  -4   5         28.71         32.92         1.47 o                         
  -7  -3   5        122.05        110.81         3.29 o                         
  -6  -3   5        225.37        247.67         3.56 o                         
  -5  -3   5         37.19         35.27         1.21 o                         
  -4  -3   5        291.91        290.32         3.40 o                         
  -3  -3   5        192.70        204.97         2.60 o                         
  -2  -3   5       1476.16       1558.39        20.85 o                         
  -1  -3   5         83.74         55.42         2.22 o                         
   0  -3   5         38.08         38.94         2.16 o                         
   1  -3   5        569.51        521.38        12.10 o                         
   2  -3   5        248.46        278.18         6.23 o                         
   3  -3   5         43.01         34.79         1.79 o                         
   4  -3   5        624.93        643.36         6.37 o                         
   5  -3   5        480.21        467.26         6.15 o                         
   6  -3   5          9.54         12.97         1.24 o                         
   7  -3   5        118.62        130.04         4.20 o                         
   8  -3   5         14.48         15.02         0.99 o                         
  -8  -2   5          4.29          3.19         0.60 o                         
  -7  -2   5          0.56          1.30         0.52 o                         
  -6  -2   5          0.26          0.33         0.46 o                         
  -5  -2   5         66.69         70.28         1.60 o                         
  -4  -2   5         12.60         12.46         0.61 o                         
  -3  -2   5         90.95         79.40         1.77 o                         
  -2  -2   5         69.84         69.66         3.46 o                         
  -1  -2   5          0.72          1.08         0.56 o                         
   0  -2   5        366.94        314.34         8.84 o                         
   1  -2   5        757.57        868.41        11.74 o                         
   2  -2   5         35.92         45.81         2.27 o                         
   3  -2   5        461.80        447.67         5.40 o                         
   4  -2   5         19.47         15.62         1.00 o                         
   5  -2   5        247.19        277.33         9.49 o                         
   6  -2   5         57.92         64.62         2.72 o                         
   7  -2   5         10.12         13.55         1.21 o                         
   8  -2   5         26.83         26.19         1.16 o                         
  -8  -1   5         30.40         27.26         1.78 o                         
  -7  -1   5         13.84         14.40         0.96 o                         
  -6  -1   5         22.38         23.21         1.12 o                         
  -5  -1   5         62.67         64.09         1.61 o                         
  -4  -1   5        573.02        594.05         4.29 o                         
  -3  -1   5         13.53          7.26         0.72 o                         
  -2  -1   5         10.14         21.16         1.42 o                         
  -1  -1   5         22.30         14.63         1.29 o                         
   0  -1   5        308.88        302.79         5.76 o                         
   1  -1   5       1107.00       1141.38        12.12 o                         
   2  -1   5         29.12         24.15         2.08 o                         
   3  -1   5         16.91         12.70         0.87 o                         
   4  -1   5         10.84         10.67         0.89 o                         
   5  -1   5        238.41        263.98         5.63 o                         
   6  -1   5         12.38         15.23         1.35 o                         
   7  -1   5         39.91         45.98         1.89 o                         
   8  -1   5          7.72          9.35         1.15 o                         
  -8   0   5         61.24         63.98         2.94 o                         
  -7   0   5         10.41         12.63         1.01 o                         
  -6   0   5        437.31        446.68         6.41 o                         
  -5   0   5          8.53          7.82         0.61 o                         
  -4   0   5          2.17          4.22         0.53 o                         
  -3   0   5        444.65        455.54         7.51 o                         
  -2   0   5        256.31        230.28         5.38 o                         
  -1   0   5         26.08         18.67         1.67 o                         
   0   0   5       1352.51       1387.09        24.44 o                         
   1   0   5        175.10        185.31         5.03 o                         
   2   0   5        515.76        545.12         6.86 o                         
   3   0   5        970.21        989.50         7.90 o                         
   4   0   5        630.45        640.25         6.51 o                         
   5   0   5         24.09         25.24         1.39 o                         
   6   0   5         43.86         48.03         2.18 o                         
   7   0   5         52.88         58.19         2.07 o                         
  -8   1   5         16.04         19.08         1.14 o                         
  -7   1   5         17.30         15.34         1.02 o                         
  -6   1   5          0.38          0.19         0.43 o                         
  -5   1   5         28.02         21.63         1.05 o                         
  -4   1   5         79.51         69.42         2.10 o                         
  -3   1   5         47.28         47.14         1.76 o                         
  -2   1   5         45.50         53.64         3.00 o                         
  -1   1   5        147.05        131.88         4.56 o                         
   0   1   5        825.41        794.59        20.01 o                         
   1   1   5        316.19        343.68         6.35 o                         
   2   1   5         18.71         14.26         1.09 o                         
   3   1   5       1620.62       1666.18        14.53 o                         
   4   1   5         39.21         36.99         1.30 o                         
   5   1   5         18.34         20.71         1.06 o                         
   6   1   5         21.61         24.04         1.95 o                         
   7   1   5         83.31         74.51         3.12 o                         
  -9   2   5          0.70          1.14         0.47 o                         
  -8   2   5          0.16          0.96         0.50 o                         
  -7   2   5         66.06         74.95         1.97 o                         
  -6   2   5         21.80         11.93         0.86 o                         
  -5   2   5        232.80        235.50         4.19 o                         
  -4   2   5         66.29         65.41         2.49 o                         
  -3   2   5         20.83         17.17         1.34 o                         
  -2   2   5        305.08        300.21         6.22 o                         
  -1   2   5        176.07        178.04         3.81 o                         
   0   2   5          3.38          3.16         0.47 o                         
   1   2   5          2.63          2.55         0.52 o                         
   2   2   5         88.05         73.73         2.28 o                         
   3   2   5         66.36         64.08         1.70 o                         
   4   2   5          4.59          5.67         0.64 o                         
   5   2   5        168.66        173.65         6.75 o                         
   6   2   5          0.62         -0.21         0.42 o                         
  -9   3   5          0.71          0.35         0.39 o                         
  -8   3   5          1.10          0.82         0.70 o                         
  -7   3   5        142.96        134.03         2.93 o                         
  -6   3   5         80.71         66.67         3.03 o                         
  -5   3   5          0.60          1.52         0.65 o                         
  -4   3   5          9.73         10.64         1.09 o                         
  -3   3   5        297.29        266.94         3.91 o                         
  -2   3   5        271.02        262.64         4.13 o                         
  -1   3   5         49.22         54.87         2.07 o                         
   0   3   5        145.77        148.04         3.27 o                         
   1   3   5        139.69        134.71         3.09 o                         
   2   3   5        380.51        371.87         7.39 o                         
   3   3   5        314.69        329.57         6.05 o                         
   4   3   5         66.90         71.04         2.22 o                         
   5   3   5         27.69         30.73         2.73 o                         
  -9   4   5         10.80          8.43         1.18 o                         
  -8   4   5         42.57         46.97         3.31 o                         
  -7   4   5        204.17        217.53         5.03 o                         
  -6   4   5         33.26         30.83         2.15 o                         
  -5   4   5         13.56         12.08         1.29 o                         
  -4   4   5        236.14        231.91         7.55 o                         
  -3   4   5        548.29        558.67         7.06 o                         
  -2   4   5          0.16          0.54         0.50 o                         
  -1   4   5        159.56        157.10         4.16 o                         
   0   4   5          2.98          3.01         0.71 o                         
   1   4   5        101.50        105.90         3.70 o                         
   2   4   5         28.59         30.40         1.35 o                         
   3   4   5        108.23        105.98         4.29 o                         
   4   4   5         14.58         14.61         1.44 o                         
  -8   5   5         11.24         13.37         1.41 o                         
  -7   5   5          7.61         10.12         1.09 o                         
  -6   5   5         58.45         60.74         3.04 o                         
  -5   5   5         26.28         22.90         2.36 o                         
  -4   5   5        166.95        186.14         4.68 o                         
  -3   5   5         24.96         26.57         1.44 o                         
  -2   5   5         48.63         47.51         1.98 o                         
  -1   5   5          1.29          1.06         0.59 o                         
   0   5   5         58.44         57.29         2.39 o                         
   1   5   5          5.85          7.13         0.98 o                         
   2   5   5         51.99         49.80         1.87 o                         
   3   5   5         27.51         26.39         2.32 o                         
  -8   6   5         12.56         15.89         1.24 o                         
  -7   6   5         14.13         14.28         1.26 o                         
  -6   6   5          8.93          8.67         1.80 o                         
  -5   6   5         53.84         52.43         2.57 o                         
  -4   6   5         26.92         27.78         1.65 o                         
  -3   6   5         16.52         19.32         1.29 o                         
  -2   6   5          0.03         -0.07         0.62 o                         
  -1   6   5          1.61          3.51         0.82 o                         
   0   6   5         12.59         15.13         1.41 o                         
   1   6   5         12.75         13.47         0.82 o                         
   2   6   5         38.26         38.90         2.28 o                         
  -7   7   5         67.57         65.59         2.02 o                         
  -6   7   5          9.92         10.01         1.21 o                         
  -5   7   5          2.65          2.02         0.83 o                         
  -4   7   5          7.48         12.18         1.75 o                         
  -3   7   5          0.15          0.22         0.59 o                         
  -2   7   5          8.62          9.26         1.06 o                         
  -1   7   5          4.04          2.24         0.62 o                         
   0   7   5          7.65          7.54         0.61 o                         
   1   7   5          0.07          1.90         0.50 o                         
  -6   8   5          0.06          0.50         0.49 o                         
  -5   8   5         13.12         13.70         1.67 o                         
  -4   8   5          2.13          3.58         1.14 o                         
  -3   8   5         16.91         17.11         1.21 o                         
  -2   8   5          1.06          1.11         0.31 o                         
  -1   8   5          1.68          2.72         0.43 o                         
   3 -12   6          0.05         -0.21         0.29 o                         
   4 -12   6          5.14          2.36         0.81 o                         
   0 -11   6          0.81          0.76         0.27 o                         
   1 -11   6          0.06          0.80         0.50 o                         
   2 -11   6         42.46         46.41         1.97 o                         
   3 -11   6          6.56          5.95         0.55 o                         
   4 -11   6          1.51          1.31         0.41 o                         
   5 -11   6          8.76         10.47         0.65 o                         
   6 -11   6          0.83          0.30         0.32 o                         
  -2 -10   6         16.63         13.66         1.27 o                         
  -1 -10   6         10.43         10.11         0.80 o                         
   0 -10   6         15.84         22.47         1.11 o                         
   1 -10   6          0.38          0.11         0.50 o                         
   2 -10   6        279.77        311.07         7.37 o                         
   3 -10   6        147.47        174.51         6.00 o                         
   4 -10   6          0.44          0.63         0.49 o                         
   5 -10   6         16.68         18.41         1.04 o                         
   6 -10   6         16.74         15.78         0.94 o                         
   7 -10   6         17.77         14.23         0.88 o                         
  -3  -9   6         21.34         19.51         0.84 o                         
  -2  -9   6         40.70         43.83         1.83 o                         
  -1  -9   6          3.20          5.24         0.61 o                         
   0  -9   6          4.20          5.50         0.65 o                         
   1  -9   6          4.86          5.71         1.23 o                         
   2  -9   6         68.13         80.49         3.37 o                         
   3  -9   6          1.74          0.84         0.60 o                         
   4  -9   6          1.12          2.13         0.58 o                         
   5  -9   6         49.78         52.22         1.85 o                         
   6  -9   6         12.89         12.87         0.96 o                         
   7  -9   6          2.98          3.87         0.55 o                         
   8  -9   6          8.13          5.73         0.79 o                         
  -4  -8   6          2.00          0.49         0.31 o                         
  -3  -8   6          0.80          2.20         0.42 o                         
  -2  -8   6         20.48         22.44         1.13 o                         
  -1  -8   6         43.61         47.90         1.55 o                         
   0  -8   6         50.82         59.18         1.69 o                         
   1  -8   6        856.32        924.11        15.00 o                         
   2  -8   6        851.85        968.70        17.13 o                         
   3  -8   6          1.95          2.17         0.78 o                         
   4  -8   6         14.89         17.70         1.42 o                         
   5  -8   6        154.39        164.03         5.06 o                         
   6  -8   6         12.41          9.89         0.84 o                         
   7  -8   6          3.25          3.93         0.48 o                         
   8  -8   6         34.80         34.20         2.00 o                         
  -5  -7   6          8.32          3.70         0.47 o                         
  -4  -7   6        101.07        105.84         3.33 o                         
  -3  -7   6         12.59         14.64         0.89 o                         
  -2  -7   6          1.57          2.27         0.49 o                         
  -1  -7   6         33.48         35.98         1.48 o                         
   0  -7   6        132.65        152.61         2.55 o                         
   1  -7   6         11.45          9.64         0.76 o                         
   2  -7   6          3.50          3.12         0.50 o                         
   3  -7   6         12.04          9.15         1.08 o                         
   4  -7   6        216.07        233.12         6.53 o                         
   5  -7   6         15.32         20.09         1.37 o                         
   6  -7   6         85.77         78.12         2.57 o                         
   7  -7   6          4.55          3.70         0.48 o                         
   8  -7   6         17.61         16.81         1.22 o                         
  -5  -6   6          5.45          5.31         0.61 o                         
  -4  -6   6         85.47        100.72         2.61 o                         
  -3  -6   6          5.37          3.33         0.49 o                         
  -2  -6   6         68.71         75.83         1.57 o                         
  -1  -6   6          0.48          1.55         0.45 o                         
   0  -6   6        339.54        355.57         4.15 o                         
   1  -6   6        137.66        128.00         2.43 o                         
   2  -6   6        131.49        143.03         3.84 o                         
   3  -6   6         22.57         25.12         1.68 o                         
   4  -6   6         26.52         26.47         1.74 o                         
   5  -6   6         15.24         12.40         1.07 o                         
   6  -6   6         59.16         53.10         2.07 o                         
   7  -6   6         24.59         21.19         1.58 o                         
   8  -6   6        188.43        166.06         3.91 o                         
  -6  -5   6         69.31         65.37         2.43 o                         
  -5  -5   6        475.94        491.23        10.75 o                         
  -4  -5   6         14.92         13.36         0.80 o                         
  -3  -5   6         35.47         35.56         1.20 o                         
  -2  -5   6        284.99        294.83         3.12 o                         
  -1  -5   6         12.17         15.01         0.80 o                         
   0  -5   6        547.36        517.04        10.31 o                         
   1  -5   6         42.19         31.04         1.45 o                         
   2  -5   6         15.43         14.95         1.13 o                         
   3  -5   6         53.16         56.80         1.98 o                         
   4  -5   6          8.37          5.61         0.89 o                         
   5  -5   6         55.70         52.90         1.99 o                         
   6  -5   6         18.71         16.54         1.16 o                         
   7  -5   6         55.49         57.25         2.63 o                         
   8  -5   6        103.79         95.72         2.85 o                         
  -7  -4   6          1.30          0.72         0.38 o                         
  -6  -4   6         23.68         20.60         1.05 o                         
  -5  -4   6        323.52        303.63         7.33 o                         
  -4  -4   6        152.42        159.81         2.53 o                         
  -3  -4   6          1.59          0.91         0.41 o                         
  -2  -4   6         73.88         68.47         1.49 o                         
  -1  -4   6         82.00         70.61         3.24 o                         
   0  -4   6         62.84         62.69         2.48 o                         
   1  -4   6          6.43          8.49         1.06 o                         
   2  -4   6          1.84          1.56         0.81 o                         
   3  -4   6         99.62         92.97         3.64 o                         
   4  -4   6          5.09          6.95         1.01 o                         
   5  -4   6        407.74        411.82         7.60 o                         
   6  -4   6        301.10        311.92         5.25 o                         
   7  -4   6         85.88         81.06         3.99 o                         
   8  -4   6         41.41         44.15         2.67 o                         
  -7  -3   6         43.37         35.29         1.38 o                         
  -6  -3   6          3.72          3.28         0.56 o                         
  -5  -3   6          0.92          1.16         0.51 o                         
  -4  -3   6         20.15         16.78         0.82 o                         
  -3  -3   6        109.92        110.27         1.93 o                         
  -2  -3   6          2.94          0.33         0.59 o                         
  -1  -3   6         21.52         27.09         1.34 o                         
   0  -3   6         13.83          8.92         1.29 o                         
   1  -3   6        622.65        632.10        14.35 o                         
   2  -3   6       1031.36       1049.20        12.85 o                         
   3  -3   6        278.31        264.47         4.53 o                         
   4  -3   6         31.10         33.38         1.56 o                         
   5  -3   6          0.67          1.21         0.71 o                         
   6  -3   6          2.23          1.13         0.68 o                         
   7  -3   6         30.71         31.14         1.65 o                         
   8  -3   6          7.16          5.44         0.66 o                         
  -8  -2   6          0.93          1.98         0.69 o                         
  -7  -2   6          0.37          0.13         0.54 o                         
  -6  -2   6          0.45          1.02         0.46 o                         
  -5  -2   6          0.85          1.50         0.50 o                         
  -4  -2   6         10.55          9.66         0.63 o                         
  -3  -2   6         19.83         25.01         1.08 o                         
  -2  -2   6        630.41        656.24         9.47 o                         
  -1  -2   6        424.03        439.23        12.09 o                         
   0  -2   6         70.79         44.26         2.57 o                         
   1  -2   6         48.61         42.82         2.25 o                         
   2  -2   6          1.29          0.99         0.40 o                         
   3  -2   6        271.02        280.65         4.30 o                         
   4  -2   6        271.07        281.10         4.52 o                         
   5  -2   6          4.76          5.08         1.20 o                         
   6  -2   6          7.52          8.54         1.08 o                         
   7  -2   6         89.26        100.33         2.78 o                         
  -8  -1   6         14.31         11.55         1.02 o                         
  -7  -1   6         35.55         33.26         1.62 o                         
  -6  -1   6         91.77         84.45         2.23 o                         
  -5  -1   6          0.52          0.24         0.55 o                         
  -4  -1   6        117.16        102.13         2.44 o                         
  -3  -1   6        141.29        153.15         3.52 o                         
  -2  -1   6        240.36        233.46         6.91 o                         
  -1  -1   6        335.04        311.15         7.29 o                         
   0  -1   6       1155.19       1221.69        25.13 o                         
   1  -1   6        269.33        317.73         6.42 o                         
   2  -1   6        961.52        946.23        10.45 o                         
   3  -1   6         24.93         27.84         1.42 o                         
   4  -1   6         21.70         27.65         1.47 o                         
   5  -1   6        351.02        395.20         7.03 o                         
   6  -1   6          5.70          5.70         0.87 o                         
   7  -1   6         40.82         46.63         1.62 o                         
  -8   0   6         34.18         30.09         1.46 o                         
  -7   0   6         79.23         72.34         2.35 o                         
  -6   0   6         18.15         18.05         1.18 o                         
  -5   0   6         36.55         39.07         1.94 o                         
  -4   0   6         44.27         39.33         1.81 o                         
  -3   0   6          1.40          2.82         0.78 o                         
  -2   0   6         43.06         44.53         2.02 o                         
  -1   0   6          8.32          5.52         1.14 o                         
   0   0   6          3.51          5.44         0.83 o                         
   1   0   6        383.05        338.98         5.45 o                         
   2   0   6        160.15        166.59         4.27 o                         
   3   0   6          5.12          6.03         0.71 o                         
   4   0   6         64.60         73.91         2.79 o                         
   5   0   6        182.94        193.79         4.16 o                         
   6   0   6          5.31          8.21         0.87 o                         
   7   0   6         80.80         70.16         2.94 o                         
  -8   1   6         18.44         16.95         1.05 o                         
  -7   1   6          7.85          8.74         0.91 o                         
  -6   1   6          1.50          2.36         0.93 o                         
  -5   1   6         27.28         25.00         1.59 o                         
  -4   1   6        128.87        122.46         3.62 o                         
  -3   1   6        188.80        189.37         4.16 o                         
  -2   1   6         57.43         59.90         2.76 o                         
  -1   1   6          8.19          3.98         0.98 o                         
   0   1   6          4.11          3.48         0.67 o                         
   1   1   6         13.21          8.40         0.96 o                         
   2   1   6         30.06         34.72         1.75 o                         
   3   1   6          7.96          8.56         0.84 o                         
   4   1   6          8.13          9.78         0.85 o                         
   5   1   6        172.90        179.59         4.56 o                         
   6   1   6         18.74         18.43         1.43 o                         
  -8   2   6        104.78        106.99         3.16 o                         
  -7   2   6         10.50          8.30         1.01 o                         
  -6   2   6        122.64        131.92         4.13 o                         
  -5   2   6        150.52        149.99         5.57 o                         
  -4   2   6          0.58          0.47         0.75 o                         
  -3   2   6         54.53         45.42         2.26 o                         
  -2   2   6         14.24         12.39         1.25 o                         
  -1   2   6         83.99         70.73         2.53 o                         
   0   2   6         81.43         93.09         3.13 o                         
   1   2   6        255.72        235.62         5.19 o                         
   2   2   6          1.25          1.50         0.49 o                         
   3   2   6        112.51        117.62         3.15 o                         
   4   2   6         35.21         34.11         1.37 o                         
   5   2   6        137.83        151.32         6.59 o                         
  -8   3   6         29.53         30.52         1.94 o                         
  -7   3   6         49.93         52.82         2.46 o                         
  -6   3   6         77.88         80.60         3.56 o                         
  -5   3   6        253.79        264.21         8.26 o                         
  -4   3   6          4.31          2.67         0.73 o                         
  -3   3   6        167.58        164.10         4.26 o                         
  -2   3   6        166.22        173.06         3.79 o                         
  -1   3   6          4.05          3.80         0.63 o                         
   0   3   6        207.97        193.57         5.66 o                         
   1   3   6         84.55         80.72         3.08 o                         
   2   3   6         16.36         12.33         1.10 o                         
   3   3   6        104.22        105.78         2.28 o                         
   4   3   6         76.10         65.81         2.23 o                         
   5   3   6          9.92          7.85         1.08 o                         
  -8   4   6          1.66          1.96         0.99 o                         
  -7   4   6          0.53          0.46         0.79 o                         
  -6   4   6         11.80         17.45         1.83 o                         
  -5   4   6          6.10          5.85         1.18 o                         
  -4   4   6          2.03          2.75         0.79 o                         
  -3   4   6        100.92        102.10         5.37 o                         
  -2   4   6         37.72         33.62         1.66 o                         
  -1   4   6         35.36         37.45         2.22 o                         
   0   4   6         98.62         97.30         4.25 o                         
   1   4   6         18.56         20.45         1.39 o                         
   2   4   6         12.34         12.31         0.80 o                         
   3   4   6          1.80          2.02         0.46 o                         
   4   4   6         14.18          9.63         1.28 o                         
  -8   5   6          4.60          7.94         1.48 o                         
  -7   5   6          5.86          5.51         1.10 o                         
  -6   5   6          4.54          5.99         1.25 o                         
  -5   5   6         91.75        114.46         5.04 o                         
  -4   5   6         29.17         22.59         1.99 o                         
  -3   5   6         50.65         46.69         2.12 o                         
  -2   5   6         12.12         11.70         1.34 o                         
  -1   5   6         76.34         80.04         2.77 o                         
   0   5   6         11.21         12.87         1.32 o                         
   1   5   6         26.34         33.33         1.48 o                         
   2   5   6          0.67          1.34         0.39 o                         
   3   5   6          6.29          3.47         0.70 o                         
  -7   6   6          9.03          9.45         0.81 o                         
  -6   6   6          9.78         11.32         1.37 o                         
  -5   6   6          3.60          7.33         1.73 o                         
  -4   6   6        247.58        289.04        23.43 o                         
  -3   6   6         90.84         94.96         4.17 o                         
  -2   6   6          6.20          7.08         1.14 o                         
  -1   6   6         18.28         22.36         2.14 o                         
   0   6   6         27.03         26.66         1.21 o                         
   1   6   6          7.68         10.08         0.92 o                         
  -6   7   6          8.83         10.38         1.44 o                         
  -5   7   6         11.98         11.59         1.71 o                         
  -4   7   6         26.11         35.74         3.09 o                         
  -3   7   6          0.02         -0.41         0.41 o                         
  -2   7   6          4.47          5.16         0.88 o                         
  -1   7   6         40.34         41.93         2.00 o                         
   0 -11   7          1.12          1.40         0.33 o                         
   1 -11   7          0.02          0.05         0.32 o                         
   2 -11   7          7.81          4.29         0.44 o                         
   3 -11   7          0.15         -0.03         0.34 o                         
   4 -11   7         16.42         16.45         1.15 o                         
   5 -11   7          2.15          1.96         0.45 o                         
   6 -11   7         18.14          9.22         0.51 o                         
  -1 -10   7          7.68          8.29         0.70 o                         
   0 -10   7         27.16         39.25         1.42 o                         
   1 -10   7          0.44          1.04         0.42 o                         
   2 -10   7          0.13         -0.15         0.44 o                         
   3 -10   7          0.10          0.42         0.54 o                         
   4 -10   7         35.40         43.29         1.97 o                         
   5 -10   7          1.37          1.14         0.39 o                         
   6 -10   7          1.24          0.76         0.38 o                         
   7 -10   7          5.94          6.26         1.56 o                         
  -3  -9   7          6.50          3.78         0.37 o                         
  -2  -9   7          5.52          3.39         0.48 o                         
  -1  -9   7          2.15          1.41         0.45 o                         
   0  -9   7         23.51         24.15         1.10 o                         
   1  -9   7         25.20         28.11         1.28 o                         
   2  -9   7         13.97         14.62         0.92 o                         
   3  -9   7         26.98         30.52         1.46 o                         
   4  -9   7          0.77          0.30         0.47 o                         
   5  -9   7        175.69        166.93         6.61 o                         
   6  -9   7         31.23         31.15         1.54 o                         
   7  -9   7          9.45          9.27         0.92 o                         
   8  -9   7          3.84          1.90         0.68 o                         
  -4  -8   7         70.66         50.20         1.51 o                         
  -3  -8   7          0.15         -0.03         0.32 o                         
  -2  -8   7        113.64        128.02         2.71 o                         
  -1  -8   7          0.42         -0.08         0.40 o                         
   0  -8   7         38.99         42.55         1.68 o                         
   1  -8   7         67.87         68.19         1.93 o                         
   2  -8   7         12.80         17.29         1.11 o                         
   3  -8   7         17.35         18.21         1.24 o                         
   4  -8   7         12.21         14.07         1.09 o                         
   5  -8   7          1.60          1.92         0.79 o                         
   6  -8   7          4.11          5.89         0.66 o                         
   7  -8   7         18.56         16.81         1.28 o                         
   8  -8   7          4.30          4.09         0.69 o                         
  -5  -7   7          1.24          0.39         0.46 o                         
  -4  -7   7         28.95         30.80         1.59 o                         
  -3  -7   7          0.16          1.29         0.42 o                         
  -2  -7   7         46.53         44.15         1.78 o                         
  -1  -7   7          1.73          0.95         0.40 o                         
   0  -7   7         80.23         80.34         1.96 o                         
   1  -7   7         19.00         20.93         1.05 o                         
   2  -7   7          0.09          0.37         0.43 o                         
   3  -7   7         14.89         12.12         1.47 o                         
   4  -7   7        136.27        118.58         4.60 o                         
   5  -7   7          9.65          8.82         1.30 o                         
   6  -7   7         42.63         40.90         3.62 o                         
   7  -7   7          9.66          7.89         0.84 o                         
   8  -7   7         34.76         31.23         1.81 o                         
  -5  -6   7         25.04         25.39         1.11 o                         
  -4  -6   7         25.10         24.72         1.02 o                         
  -3  -6   7        322.11        316.47         6.31 o                         
  -2  -6   7        320.60        372.03         4.48 o                         
  -1  -6   7         19.88         19.65         0.87 o                         
   0  -6   7        150.09        153.63         3.13 o                         
   1  -6   7         48.75         48.82         1.50 o                         
   2  -6   7         94.34         88.22         2.98 o                         
   3  -6   7         28.38         22.06         1.33 o                         
   4  -6   7         54.74         41.05         3.86 o                         
   5  -6   7         60.17         66.19         3.08 o                         
   6  -6   7          2.56          2.93         1.59 o                         
   7  -6   7          3.72          3.61         1.67 o                         
   8  -6   7         37.51         29.94         1.22 o                         
  -6  -5   7          0.36          0.13         0.50 o                         
  -5  -5   7          6.23          6.44         0.61 o                         
  -4  -5   7         37.32         40.30         1.31 o                         
  -3  -5   7         24.82         18.94         0.83 o                         
  -2  -5   7        340.43        339.05         4.31 o                         
  -1  -5   7          4.67          6.20         0.56 o                         
   0  -5   7          2.88          4.87         0.75 o                         
   1  -5   7          7.03          4.07         0.68 o                         
   2  -5   7          0.89          2.26         0.68 o                         
   3  -5   7         16.89         14.87         1.34 o                         
   4  -5   7        163.01        166.71         6.02 o                         
   5  -5   7         71.94         78.07         3.39 o                         
   6  -5   7          0.17         -0.19         0.71 o                         
   7  -5   7         72.08         81.62         3.88 o                         
   8  -5   7          4.65          3.87         0.47 o                         
  -7  -4   7         13.52          9.49         0.79 o                         
  -6  -4   7          1.43          0.76         0.42 o                         
  -5  -4   7          0.05          0.03         0.39 o                         
  -4  -4   7          3.74          5.82         0.81 o                         
  -3  -4   7          8.44         10.39         0.66 o                         
  -2  -4   7          0.38          0.49         0.60 o                         
  -1  -4   7         19.73         23.65         1.16 o                         
   0  -4   7        461.26        439.11        16.83 o                         
   1  -4   7        501.25        557.46        13.11 o                         
   2  -4   7        173.97        185.25         4.56 o                         
   3  -4   7        148.89        145.96         4.32 o                         
   4  -4   7          6.92         10.00         1.10 o                         
   5  -4   7        845.22        891.36        16.54 o                         
   6  -4   7         55.46         59.55         2.51 o                         
   7  -4   7          1.47          0.92         0.53 o                         
   8  -4   7          7.29          5.91         0.79 o                         
  -7  -3   7          0.34         -0.37         0.55 o                         
  -6  -3   7          3.38          5.33         0.65 o                         
  -5  -3   7         14.80         14.71         0.87 o                         
  -4  -3   7         85.76         74.58         1.70 o                         
  -3  -3   7          3.12          4.40         0.55 o                         
  -2  -3   7        123.70        128.38         3.10 o                         
  -1  -3   7          1.19         -0.22         0.80 o                         
   0  -3   7         38.78         34.91         2.78 o                         
   1  -3   7        527.26        518.70         7.28 o                         
   2  -3   7         13.84          8.81         0.82 o                         
   3  -3   7          1.34          1.39         0.59 o                         
   4  -3   7        114.49        127.88         3.36 o                         
   5  -3   7         33.14         33.15         2.17 o                         
   6  -3   7         18.83         20.47         1.31 o                         
   7  -3   7        109.41        111.70         5.27 o                         
  -7  -2   7         23.15         22.43         1.31 o                         
  -6  -2   7        141.23        138.12         5.68 o                         
  -5  -2   7          4.61          5.35         0.68 o                         
  -4  -2   7         47.05         43.52         1.75 o                         
  -3  -2   7        173.18        164.65         3.35 o                         
  -2  -2   7        231.94        234.53         5.59 o                         
  -1  -2   7          0.67          0.99         0.67 o                         
   0  -2   7        710.23        720.98        15.95 o                         
   1  -2   7        162.57        167.82         3.26 o                         
   2  -2   7         87.46         89.82         2.23 o                         
   3  -2   7        667.01        694.87        11.01 o                         
   4  -2   7       2071.14       2326.24        23.51 o                         
   5  -2   7          1.29          0.90         0.67 o                         
   6  -2   7          3.45          4.06         0.74 o                         
   7  -2   7        108.40        121.64         4.44 o                         
  -8  -1   7          7.34          3.54         0.56 o                         
  -7  -1   7         36.92         30.35         1.59 o                         
  -6  -1   7          6.58          9.05         1.16 o                         
  -5  -1   7        211.58        202.05         4.35 o                         
  -4  -1   7          1.10          2.02         0.71 o                         
  -3  -1   7          1.78          0.36         0.52 o                         
  -2  -1   7         36.57         32.75         1.80 o                         
  -1  -1   7        290.94        272.18         5.99 o                         
   0  -1   7         28.45         24.01         1.42 o                         
   1  -1   7        190.13        204.93         4.30 o                         
   2  -1   7         30.78         32.56         1.48 o                         
   3  -1   7        208.07        190.17         3.92 o                         
   4  -1   7         16.07         14.91         1.13 o                         
   5  -1   7         87.09         98.62         2.91 o                         
   6  -1   7         22.57         27.27         1.42 o                         
   7  -1   7         40.57         44.89         2.59 o                         
  -8   0   7          7.19          6.25         0.63 o                         
  -7   0   7          5.82          5.19         0.90 o                         
  -6   0   7         11.79          8.19         0.96 o                         
  -5   0   7        146.41        139.07         3.98 o                         
  -4   0   7         64.12         70.16         2.73 o                         
  -3   0   7         56.63         60.43         2.12 o                         
  -2   0   7        273.65        244.06         5.95 o                         
  -1   0   7        263.63        277.76         7.93 o                         
   0   0   7         53.90         53.47         2.23 o                         
   1   0   7          7.65          5.44         0.86 o                         
   2   0   7        241.67        237.63         4.37 o                         
   3   0   7        102.98        106.88         3.35 o                         
   4   0   7         10.70         11.75         0.98 o                         
   5   0   7          2.64          2.89         0.65 o                         
   6   0   7         36.64         40.05         2.40 o                         
  -8   1   7          3.17          2.52         0.60 o                         
  -7   1   7         87.08         86.53         2.47 o                         
  -6   1   7        354.23        376.21         6.22 o                         
  -5   1   7        128.41        122.27         3.76 o                         
  -4   1   7          1.92          2.21         0.68 o                         
  -3   1   7       1193.63       1196.34        29.57 o                         
  -2   1   7        137.59        142.37         4.62 o                         
  -1   1   7        112.93        119.41         3.88 o                         
   0   1   7        200.73        207.36         4.52 o                         
   1   1   7         40.72         33.67         1.76 o                         
   2   1   7          0.18          0.41         0.53 o                         
   3   1   7        460.47        500.30         6.99 o                         
   4   1   7          6.99          7.12         0.90 o                         
   5   1   7         41.92         48.44         2.59 o                         
  -8   2   7          3.21          3.18         0.57 o                         
  -7   2   7          0.29          1.68         0.56 o                         
  -6   2   7         54.67         59.50         2.59 o                         
  -5   2   7         94.40        101.23         3.43 o                         
  -4   2   7          6.35          6.73         1.68 o                         
  -3   2   7        545.85        549.83        21.71 o                         
  -2   2   7          0.31          0.83         0.89 o                         
  -1   2   7         54.45         52.05         2.35 o                         
   0   2   7          0.07         -0.66         0.66 o                         
   1   2   7          8.44         12.69         1.17 o                         
   2   2   7         98.03         98.12         2.79 o                         
   3   2   7          0.84          1.22         0.46 o                         
   4   2   7         12.00         12.78         1.14 o                         
   5   2   7         17.53         14.43         1.78 o                         
  -8   3   7        102.11        109.47         3.21 o                         
  -7   3   7          0.00         -0.62         0.62 o                         
  -6   3   7         21.24         23.03         1.82 o                         
  -5   3   7         11.40         15.20         1.61 o                         
  -4   3   7        184.53        200.05         7.91 o                         
  -3   3   7         13.42         13.29         2.40 o                         
  -2   3   7          6.84          5.05         1.67 o                         
  -1   3   7         20.98         18.51         1.52 o                         
   0   3   7          1.67          0.41         0.53 o                         
   1   3   7          0.78          0.24         0.60 o                         
   2   3   7         21.22         18.65         1.00 o                         
   3   3   7         82.74         87.89         3.46 o                         
   4   3   7         35.50         34.59         2.54 o                         
  -8   4   7          1.47          1.34         0.73 o                         
  -7   4   7         49.52         48.90         3.03 o                         
  -6   4   7          0.43         -0.02         2.42 o                         
  -5   4   7          7.25          7.42         1.06 o                         
  -4   4   7         44.64         44.29         3.11 o                         
  -3   4   7         97.08        114.81        12.72 o                         
  -2   4   7         89.92         93.49         4.02 o                         
  -1   4   7          0.58          1.63         0.63 o                         
   0   4   7         30.16         33.68         1.87 o                         
   1   4   7          8.85          9.84         0.77 o                         
   2   4   7         58.09         68.59         2.08 o                         
   3   4   7         40.00         42.39         1.85 o                         
  -7   5   7         18.13         17.70         1.42 o                         
  -6   5   7          0.03          1.09         0.67 o                         
  -5   5   7         16.47         12.80         1.82 o                         
  -4   5   7         15.63         18.99         3.00 o                         
  -3   5   7          0.76          1.36         0.95 o                         
  -2   5   7         14.44         16.37         1.34 o                         
  -1   5   7          0.42         -0.62         0.62 o                         
   0   5   7         56.80         57.85         2.08 o                         
   1   5   7         58.75         68.06         1.75 o                         
   2   5   7         28.52         25.32         1.79 o                         
  -6   6   7          0.49          1.36         0.52 o                         
  -5   6   7          1.67          2.35         0.71 o                         
  -4   6   7          0.10         -0.63         0.77 o                         
  -3   6   7         58.10         58.34        15.51 o                         
  -2   6   7          5.36          4.62         0.75 o                         
  -1   6   7          8.28          8.34         0.72 o                         
   0   6   7          1.95          2.22         0.51 o                         
  -4   7   7          6.97          7.79         1.14 o                         
  -3   7   7          4.55          6.01         1.04 o                         
   0 -11   8          9.76         10.29         1.18 o                         
   1 -11   8          9.13         10.56         0.64 o                         
   2 -11   8         99.16        107.20         2.71 o                         
   3 -11   8         28.61         28.96         1.18 o                         
   4 -11   8          0.38          0.33         0.30 o                         
   5 -11   8          6.96          8.49         3.04 o                         
   6 -11   8         16.43         12.25         1.28 o                         
  -1 -10   8         40.84         46.41         1.44 o                         
   0 -10   8          1.21          1.92         0.44 o                         
   1 -10   8         76.53         81.76         2.06 o                         
   2 -10   8        125.00        128.17         5.23 o                         
   3 -10   8          4.94          3.98         0.60 o                         
   4 -10   8         61.76         58.25         2.05 o                         
   5 -10   8         13.94         14.89         2.59 o                         
   6 -10   8          3.21          2.93         0.64 o                         
   7 -10   8         15.26         11.82         1.27 o                         
  -2  -9   8         21.38         24.90         1.04 o                         
  -1  -9   8          0.20          0.55         0.50 o                         
   0  -9   8         17.20         22.21         1.02 o                         
   1  -9   8          4.63          4.40         0.58 o                         
   2  -9   8        102.40        118.08         2.51 o                         
   3  -9   8          5.09          3.51         0.70 o                         
   4  -9   8         56.28         53.28         1.65 o                         
   5  -9   8          1.49          0.91         0.44 o                         
   6  -9   8          2.11          2.87         0.56 o                         
   7  -9   8         18.39         10.64         0.81 o                         
  -4  -8   8         49.80         33.36         2.01 o                         
  -3  -8   8          6.09          5.44         0.48 o                         
  -2  -8   8          2.99          5.24         0.55 o                         
  -1  -8   8         23.53         26.66         1.16 o                         
   0  -8   8          0.20          0.81         0.88 o                         
   1  -8   8        263.91        283.17         6.19 o                         
   2  -8   8         32.83         35.42         1.52 o                         
   3  -8   8          0.39          0.01         0.63 o                         
   4  -8   8          1.60          1.77         0.63 o                         
   5  -8   8          0.20          0.53         0.60 o                         
   6  -8   8          2.62          1.10         1.10 o                         
   7  -8   8         17.92         12.31         0.91 o                         
  -4  -7   8          8.53          4.51         0.50 o                         
  -3  -7   8         11.86         11.42         0.77 o                         
  -2  -7   8          7.68          6.84         0.59 o                         
  -1  -7   8         69.66         76.72         1.79 o                         
   0  -7   8        643.79        718.23        13.76 o                         
   1  -7   8        125.35        124.29         4.07 o                         
   2  -7   8         35.30         37.77         2.13 o                         
   3  -7   8         44.48         41.29         2.36 o                         
   4  -7   8         14.02         17.39         2.09 o                         
   5  -7   8          7.04          6.63         1.55 o                         
   6  -7   8         33.33         36.15         2.73 o                         
   7  -7   8        144.03        144.83         5.27 o                         
   8  -7   8         26.50         15.66         1.52 o                         
  -5  -6   8         16.79         11.01         0.93 o                         
  -4  -6   8          0.62          0.91         0.37 o                         
  -3  -6   8         31.83         31.10         1.06 o                         
  -2  -6   8          0.24          0.77         0.39 o                         
  -1  -6   8         35.09         42.53         1.86 o                         
   0  -6   8        173.55        169.12         3.23 o                         
   1  -6   8        142.04        134.94         3.91 o                         
   2  -6   8        187.35        201.70         5.68 o                         
   3  -6   8          3.29          3.07         1.14 o                         
   4  -6   8          2.09          2.72         1.31 o                         
   5  -6   8         36.61         33.75         2.19 o                         
   6  -6   8         42.58         43.71         2.41 o                         
   7  -6   8          0.28          1.41         0.74 o                         
   8  -6   8         22.40         15.28         1.54 o                         
  -6  -5   8          2.96          1.71         0.40 o                         
  -5  -5   8          1.31          1.10         0.34 o                         
  -4  -5   8          1.83          1.36         0.43 o                         
  -3  -5   8          9.65          7.72         0.60 o                         
  -2  -5   8          9.58          8.39         0.73 o                         
  -1  -5   8         45.75         46.45         2.81 o                         
   0  -5   8         16.14         12.95         1.25 o                         
   1  -5   8          2.95          2.89         0.80 o                         
   2  -5   8        550.65        567.17         9.49 o                         
   3  -5   8        315.52        318.64         6.46 o                         
   4  -5   8          5.10          3.16         1.73 o                         
   5  -5   8          0.24          1.46         0.86 o                         
   6  -5   8          0.04          0.01         0.74 o                         
   7  -5   8         41.83         40.12         2.19 o                         
  -6  -4   8         25.77         22.56         1.14 o                         
  -5  -4   8          4.85          3.09         0.46 o                         
  -4  -4   8          8.70          9.17         0.80 o                         
  -3  -4   8          0.27          1.23         0.55 o                         
  -2  -4   8          0.38          1.55         0.78 o                         
  -1  -4   8        358.47        366.35        14.22 o                         
   0  -4   8        542.81        567.49        12.57 o                         
   1  -4   8         89.04         77.33         2.74 o                         
   2  -4   8         20.69         17.84         1.45 o                         
   3  -4   8        141.62        144.70         3.63 o                         
   4  -4   8         68.99         64.24         3.05 o                         
   5  -4   8         18.89         18.44         1.75 o                         
   6  -4   8         83.96         82.91         4.46 o                         
   7  -4   8          0.62          0.26         0.56 o                         
  -7  -3   8          0.21          0.21         0.39 o                         
  -6  -3   8          5.78          6.46         0.93 o                         
  -5  -3   8         18.59         16.23         1.19 o                         
  -4  -3   8        176.72        169.37         4.04 o                         
  -3  -3   8         62.58         58.52         2.17 o                         
  -2  -3   8          4.62          4.26         0.92 o                         
  -1  -3   8         11.98         14.34         1.54 o                         
   0  -3   8         71.94         80.40         2.85 o                         
   1  -3   8         76.74         89.50         2.53 o                         
   2  -3   8        412.51        394.98         5.85 o                         
   3  -3   8          0.37          0.16         0.59 o                         
   4  -3   8          0.82          2.35         0.78 o                         
   5  -3   8        154.66        168.84         5.12 o                         
   6  -3   8         81.56         88.26         3.25 o                         
   7  -3   8        157.03        179.00         4.40 o                         
  -7  -2   8          1.59          0.53         0.51 o                         
  -6  -2   8         55.70         58.79         2.69 o                         
  -5  -2   8          0.47          0.74         0.59 o                         
  -4  -2   8         54.26         48.98         1.88 o                         
  -3  -2   8        105.80        102.02         2.57 o                         
  -2  -2   8          0.40          1.07         0.70 o                         
  -1  -2   8          2.62          4.28         0.84 o                         
   0  -2   8         14.80         11.16         1.13 o                         
   1  -2   8        331.11        334.48         5.28 o                         
   2  -2   8          4.60          5.07         0.84 o                         
   3  -2   8          1.87          3.64         0.96 o                         
   4  -2   8        148.06        167.09         5.49 o                         
   5  -2   8          2.28          2.80         0.74 o                         
   6  -2   8         48.94         49.06         2.79 o                         
  -7  -1   8          1.65          2.68         0.64 o                         
  -6  -1   8         11.34         10.85         1.14 o                         
  -5  -1   8          7.79          6.75         0.91 o                         
  -4  -1   8        135.05        136.83         3.20 o                         
  -3  -1   8          5.43          8.09         1.15 o                         
  -2  -1   8          3.82          4.63         0.98 o                         
  -1  -1   8        194.63        194.90         5.37 o                         
   0  -1   8         34.20         45.24         2.08 o                         
   1  -1   8          0.52         -0.26         0.51 o                         
   2  -1   8        164.39        165.36         4.00 o                         
   3  -1   8          1.14          2.49         0.65 o                         
   4  -1   8         42.89         43.43         1.74 o                         
   5  -1   8         50.78         50.22         2.39 o                         
   6  -1   8         55.26         61.41         2.55 o                         
  -7   0   8          0.90          2.01         0.61 o                         
  -6   0   8         57.48         54.37         2.09 o                         
  -5   0   8          8.15         10.33         1.10 o                         
  -4   0   8        149.12        157.18         4.69 o                         
  -3   0   8        529.98        546.31        11.72 o                         
  -2   0   8         29.37         29.07         2.22 o                         
  -1   0   8        529.86        545.29        14.92 o                         
   0   0   8          1.75          2.93         0.86 o                         
   1   0   8        256.81        242.49         6.12 o                         
   2   0   8          7.75          5.29         0.84 o                         
   3   0   8        223.48        239.73         6.91 o                         
   4   0   8         86.76        101.59         2.78 o                         
   5   0   8         69.73         70.43         2.72 o                         
  -7   1   8         32.67         31.69         1.46 o                         
  -6   1   8          0.19          0.74         0.62 o                         
  -5   1   8          4.51          5.90         1.04 o                         
  -4   1   8         44.84         46.63         2.52 o                         
  -3   1   8         21.27         16.30         2.57 o                         
  -2   1   8         12.43          9.79         1.57 o                         
  -1   1   8         44.93         43.79         2.24 o                         
   0   1   8        238.52        231.57         5.28 o                         
   1   1   8         92.89         93.30         3.42 o                         
   2   1   8         23.55         23.28         1.57 o                         
   3   1   8          0.82          1.56         0.67 o                         
   4   1   8         41.23         38.79         1.45 o                         
   5   1   8         17.00         12.89         0.99 o                         
  -7   2   8         20.56         17.79         1.07 o                         
  -6   2   8         23.52         29.33         1.68 o                         
  -5   2   8         72.42         77.36         5.09 o                         
  -4   2   8         44.46         55.41         3.50 o                         
  -3   2   8         84.29         82.25         4.06 o                         
  -2   2   8         15.47         13.39         2.02 o                         
  -1   2   8        139.60        127.48         3.82 o                         
   0   2   8          3.83          3.76         0.81 o                         
   1   2   8          1.39          2.66         0.63 o                         
   2   2   8        132.35        141.47         3.43 o                         
   3   2   8          4.35          4.73         0.60 o                         
   4   2   8         15.05         13.44         1.13 o                         
  -7   3   8          6.00          3.41         0.62 o                         
  -6   3   8          0.40          1.66         0.94 o                         
  -5   3   8         52.32         55.34         2.60 o                         
  -4   3   8         66.76         65.79         5.96 o                         
  -3   3   8         80.72         87.27        11.98 o                         
  -2   3   8          3.20          6.69         1.42 o                         
  -1   3   8        131.98        141.83         4.29 o                         
   0   3   8        108.16        104.61         3.12 o                         
   1   3   8         15.10         19.22         1.07 o                         
   2   3   8          1.58          3.04         0.50 o                         
   3   3   8          3.13          2.62         0.87 o                         
  -7   4   8         15.53         13.11         1.17 o                         
  -6   4   8         26.12         38.30         3.38 o                         
  -5   4   8         10.00         11.48         3.67 o                         
  -4   4   8         38.20         40.99         2.26 o                         
  -3   4   8         57.78         69.34         2.96 o                         
  -2   4   8          0.04         -0.55         0.66 o                         
  -1   4   8         97.73        111.62         3.02 o                         
   0   4   8         20.96         18.70         1.19 o                         
   1   4   8         26.18         27.88         1.28 o                         
   2   4   8         22.71         19.29         1.28 o                         
  -6   5   8          4.40          3.89         1.57 o                         
  -5   5   8         28.78         29.89         2.84 o                         
  -4   5   8         11.77         12.24         1.31 o                         
  -3   5   8         14.67         14.77         0.99 o                         
  -2   5   8          7.78          6.73         1.03 o                         
  -1   5   8         55.67         57.10         2.53 o                         
   0   5   8          6.30          5.50         0.55 o                         
  -4   6   8          0.36         -0.03         0.56 o                         
  -3   6   8          3.93          4.64         0.92 o                         
  -2   6   8         27.59         28.04         3.02 o                         
   1 -11   9         11.07         12.18         1.41 o                         
   2 -11   9          0.05         -0.01         0.62 o                         
   3 -11   9          0.21          0.20         0.93 o                         
   4 -11   9          7.92          7.60         0.88 o                         
   5 -11   9          8.87          6.15         1.02 o                         
  -1 -10   9          4.09          3.33         0.80 o                         
   0 -10   9         15.94         15.73         1.35 o                         
   1 -10   9          3.77          1.92         0.43 o                         
   2 -10   9          6.94          5.84         1.52 o                         
   3 -10   9          3.93          4.70         1.35 o                         
   4 -10   9         19.68         25.08         4.74 o                         
   5 -10   9         25.61         17.83         6.48 o                         
   6 -10   9          0.02         -0.23         0.37 o                         
  -2  -9   9         14.41         12.20         1.03 o                         
  -1  -9   9         27.45         38.36         1.94 o                         
   0  -9   9         10.28         13.36         0.74 o                         
   1  -9   9         18.99         21.70         0.92 o                         
   2  -9   9         58.51         69.58         2.21 o                         
   3  -9   9         28.17         29.34         3.35 o                         
   4  -9   9         59.91         64.27         3.21 o                         
   5  -9   9          3.94          4.46         0.85 o                         
   6  -9   9         19.94         20.68         1.79 o                         
   7  -9   9          1.45          1.74         0.58 o                         
  -3  -8   9         14.93          9.84         1.10 o                         
  -2  -8   9         10.30         12.43         1.27 o                         
  -1  -8   9         71.08         73.32         2.03 o                         
   0  -8   9          0.47          0.79         0.42 o                         
   1  -8   9          1.81          1.70         0.55 o                         
   2  -8   9         46.24         55.52         3.80 o                         
   3  -8   9         36.39         35.33         2.49 o                         
   4  -8   9         93.05         87.39         3.74 o                         
   5  -8   9         69.99         68.74         2.46 o                         
   6  -8   9          5.89          8.02         0.97 o                         
   7  -8   9          6.05          4.69         0.61 o                         
  -4  -7   9          4.91          5.13         0.64 o                         
  -3  -7   9         34.50         37.23         1.88 o                         
  -2  -7   9         22.88         22.67         0.96 o                         
  -1  -7   9          3.53          3.27         0.74 o                         
   0  -7   9         35.59         43.84         2.50 o                         
   1  -7   9          3.91          4.35         0.79 o                         
   2  -7   9        101.48        108.32         6.68 o                         
   3  -7   9          0.29         -0.26         0.93 o                         
   4  -7   9         15.62         23.02         1.97 o                         
   5  -7   9        100.06        103.37         4.94 o                         
   6  -7   9         38.91         35.41         3.10 o                         
   7  -7   9         28.49         26.98         1.42 o                         
  -5  -6   9          8.93          8.50         0.86 o                         
  -4  -6   9          0.29          0.69         0.46 o                         
  -3  -6   9         14.46         12.48         0.79 o                         
  -2  -6   9          0.31         -0.40         0.48 o                         
  -1  -6   9          0.75         -0.27         0.73 o                         
   0  -6   9         81.07         79.54         3.70 o                         
   1  -6   9         49.96         58.21         3.30 o                         
   2  -6   9        122.70        128.33         4.29 o                         
   3  -6   9         44.48         38.30         3.09 o                         
   4  -6   9         33.24         27.88         2.38 o                         
   5  -6   9        425.70        491.11        12.52 o                         
   6  -6   9         14.61         12.75         1.44 o                         
   7  -6   9         10.07          7.93         1.27 o                         
  -5  -5   9         17.41         16.12         0.87 o                         
  -4  -5   9         16.07         10.76         0.91 o                         
  -3  -5   9          0.57          0.66         0.44 o                         
  -2  -5   9        162.74        164.57         3.59 o                         
  -1  -5   9         14.41         21.24         2.00 o                         
   0  -5   9          8.04          8.03         1.65 o                         
   1  -5   9        244.34        244.47         5.38 o                         
   2  -5   9         17.73         20.20         1.39 o                         
   3  -5   9         45.92         40.20         2.34 o                         
   4  -5   9        487.64        531.52        13.49 o                         
   5  -5   9        119.08        134.89         4.51 o                         
   6  -5   9          5.06          5.14         0.91 o                         
   7  -5   9         26.37         21.37         1.46 o                         
  -6  -4   9         11.68          9.31         0.81 o                         
  -5  -4   9         31.16         29.32         1.34 o                         
  -4  -4   9        212.59        215.37         3.78 o                         
  -3  -4   9          1.53          1.45         0.73 o                         
  -2  -4   9         81.47         80.18         3.23 o                         
  -1  -4   9        114.85        110.21         5.05 o                         
   0  -4   9         71.87         72.59         4.62 o                         
   1  -4   9          1.46          2.13         0.86 o                         
   2  -4   9         15.66         11.69         1.24 o                         
   3  -4   9         82.31         99.50         6.75 o                         
   4  -4   9        586.49        624.41        26.90 o                         
   5  -4   9          0.20          0.93         0.72 o                         
   6  -4   9         23.78         24.46         1.90 o                         
   7  -4   9         40.38         37.30         2.34 o                         
  -6  -3   9          1.05          0.36         0.49 o                         
  -5  -3   9         26.22         27.49         1.36 o                         
  -4  -3   9         19.01         19.03         1.25 o                         
  -3  -3   9          9.25          7.50         1.01 o                         
  -2  -3   9         21.15         25.86         1.90 o                         
  -1  -3   9        362.90        360.09        12.05 o                         
   0  -3   9         13.91         10.15         0.98 o                         
   1  -3   9        174.62        173.79         3.87 o                         
   2  -3   9         25.48         23.32         1.38 o                         
   3  -3   9        196.47        194.07         4.62 o                         
   4  -3   9        148.85        168.19         5.20 o                         
   5  -3   9         30.95         29.79         1.92 o                         
   6  -3   9          7.61          7.60         0.81 o                         
  -7  -2   9          2.71          1.22         0.58 o                         
  -6  -2   9        122.62        126.25         3.56 o                         
  -5  -2   9         49.00         48.61         2.53 o                         
  -4  -2   9         14.62         15.43         1.35 o                         
  -3  -2   9         64.86         64.99         2.73 o                         
  -2  -2   9        615.83        641.11        17.99 o                         
  -1  -2   9          3.08          3.12         0.91 o                         
   0  -2   9          2.62          2.34         0.80 o                         
   1  -2   9        144.23        145.24         3.52 o                         
   2  -2   9          1.15          2.56         0.86 o                         
   3  -2   9         41.83         49.28         2.37 o                         
   4  -2   9         17.98         17.05         1.37 o                         
   5  -2   9         12.24         11.20         1.17 o                         
   6  -2   9          5.42          5.97         1.31 o                         
  -7  -1   9          0.15          0.06         0.47 o                         
  -6  -1   9        141.39        140.22         3.90 o                         
  -5  -1   9         94.74         95.15         3.03 o                         
  -4  -1   9          7.83         10.77         1.39 o                         
  -3  -1   9        286.14        298.27         8.38 o                         
  -2  -1   9        569.34        608.59        16.16 o                         
  -1  -1   9        314.05        305.42         7.66 o                         
   0  -1   9          1.47          2.38         0.63 o                         
   1  -1   9        139.73        124.39         3.76 o                         
   2  -1   9         57.96         61.16         2.58 o                         
   3  -1   9        550.56        614.25        10.42 o                         
   4  -1   9         18.81         20.63         1.21 o                         
   5  -1   9         36.46         38.27         2.60 o                         
  -7   0   9          0.08         -0.44         0.44 o                         
  -6   0   9          1.70          1.74         0.53 o                         
  -5   0   9          1.78          3.68         0.81 o                         
  -4   0   9         27.72         32.39         4.32 o                         
  -3   0   9         32.10         32.50         2.69 o                         
  -2   0   9          1.07          0.68         1.20 o                         
  -1   0   9          9.96          7.95         1.44 o                         
   0   0   9          0.18          0.58         0.85 o                         
   1   0   9         36.34         41.45         2.32 o                         
   2   0   9         11.79         13.72         1.59 o                         
   3   0   9         34.09         41.15         1.76 o                         
   4   0   9        199.14        220.89         4.79 o                         
   5   0   9          2.11          2.63         0.76 o                         
  -7   1   9          2.59          3.06         0.68 o                         
  -6   1   9         74.15         79.78         2.41 o                         
  -5   1   9          7.75         10.13         2.26 o                         
  -4   1   9        139.03        148.56         6.01 o                         
  -3   1   9         20.72         18.00         2.02 o                         
  -2   1   9         10.07          9.17         2.28 o                         
  -1   1   9         10.09          7.25         1.57 o                         
   0   1   9         58.38         48.94         4.56 o                         
   1   1   9         95.58        102.52         3.24 o                         
   2   1   9          0.41          1.24         0.75 o                         
   3   1   9          0.45          0.62         0.61 o                         
   4   1   9         71.00         60.33         6.70 o                         
  -7   2   9          8.72          8.99         0.94 o                         
  -6   2   9          6.48          7.78         0.96 o                         
  -5   2   9         59.73         65.68         3.56 o                         
  -4   2   9          0.68          2.48         1.22 o                         
  -3   2   9         68.48         78.35         4.42 o                         
  -2   2   9         58.45         53.50         2.96 o                         
  -1   2   9         51.81         62.62         2.68 o                         
   0   2   9          1.46          0.47         1.01 o                         
   1   2   9         12.94         13.35         1.15 o                         
   2   2   9        240.99        253.58         4.16 o                         
   3   2   9         99.50         99.58         2.44 o                         
  -7   3   9          0.83          1.01         0.47 o                         
  -6   3   9          5.84          6.06         0.88 o                         
  -5   3   9          2.17          3.86         0.99 o                         
  -4   3   9          3.41          3.20         0.78 o                         
  -3   3   9          7.50          8.52         1.20 o                         
  -2   3   9          1.10          1.01         0.68 o                         
  -1   3   9          0.08          0.85         0.58 o                         
   0   3   9         14.95         11.30         0.83 o                         
   1   3   9         54.31         58.13         2.49 o                         
   2   3   9          3.96          2.10         0.38 o                         
  -6   4   9          0.05          0.20         0.84 o                         
  -5   4   9          0.03          0.54         0.72 o                         
  -4   4   9          0.86          1.55         0.55 o                         
  -3   4   9         83.72         95.69         3.37 o                         
  -2   4   9          0.15         -0.47         0.47 o                         
  -1   4   9          0.11          0.02         0.39 o                         
   0   4   9          4.64          3.85         0.68 o                         
   1   4   9         14.38         13.21         1.29 o                         
  -4   5   9          4.69          5.94         0.96 o                         
  -3   5   9          1.75          2.89         0.79 o                         
  -2   5   9         12.00         10.02         1.95 o                         
  -1   5   9         12.90         12.39         1.22 o                         
   2 -11  10          0.18          0.53         0.45 o                         
   3 -11  10          0.71          1.54         0.63 o                         
   0 -10  10         23.25         25.05         1.50 o                         
   1 -10  10          2.83          3.63         0.53 o                         
   2 -10  10          5.50          5.78         0.85 o                         
   3 -10  10         32.33         37.14         2.11 o                         
   4 -10  10         28.79         30.52         5.59 o                         
   5 -10  10         17.66         10.21         3.46 o                         
  -2  -9  10          5.71          4.43         0.63 o                         
  -1  -9  10         35.28         34.60         1.59 o                         
   0  -9  10          0.08          0.63         0.45 o                         
   1  -9  10         16.10         18.87         1.37 o                         
   2  -9  10         28.50         33.64         1.88 o                         
   3  -9  10         23.32         32.94         2.34 o                         
   4  -9  10          5.07          4.74         0.82 o                         
   5  -9  10          0.11          0.83         0.44 o                         
   6  -9  10          9.01          6.34         0.71 o                         
  -3  -8  10          3.49          3.60         0.70 o                         
  -2  -8  10          1.34          3.14         0.86 o                         
  -1  -8  10          2.34          4.38         0.72 o                         
   0  -8  10         47.08         60.26         2.37 o                         
   1  -8  10         35.75         42.53         1.93 o                         
   2  -8  10         82.77        102.71         3.65 o                         
   3  -8  10          0.03          0.84         0.89 o                         
   4  -8  10         23.94         25.48         1.50 o                         
   5  -8  10          1.52          0.87         0.56 o                         
   6  -8  10         10.73          8.64         0.80 o                         
  -4  -7  10          6.67          4.91         0.66 o                         
  -3  -7  10          0.04         -0.47         0.47 o                         
  -2  -7  10          2.19          2.91         0.62 o                         
  -1  -7  10          1.67          2.94         0.79 o                         
   0  -7  10         10.43         11.79         1.36 o                         
   1  -7  10          0.20          0.93         0.64 o                         
   2  -7  10        144.54        154.10         4.71 o                         
   3  -7  10         70.73         78.33         3.20 o                         
   4  -7  10         27.96         31.48         2.93 o                         
   5  -7  10          2.01          2.54         1.08 o                         
   6  -7  10         11.99         10.63         0.95 o                         
  -4  -6  10          3.76          4.87         0.66 o                         
  -3  -6  10          8.43          8.54         0.78 o                         
  -2  -6  10          3.59          5.97         0.93 o                         
  -1  -6  10         49.34         53.76         2.40 o                         
   0  -6  10        402.72        434.95         9.29 o                         
   1  -6  10         48.03         51.14         2.18 o                         
   2  -6  10         10.85         12.80         1.45 o                         
   3  -6  10         61.92         63.49         2.57 o                         
   4  -6  10          5.39          7.72         1.52 o                         
   5  -6  10          0.22          0.55         0.68 o                         
   6  -6  10        139.97        136.98         8.30 o                         
  -5  -5  10          8.22          5.76         0.52 o                         
  -4  -5  10         52.00         47.62         1.59 o                         
  -3  -5  10         14.10         16.21         1.03 o                         
  -2  -5  10         17.28         17.29         2.17 o                         
  -1  -5  10        385.66        443.22        13.48 o                         
   0  -5  10         18.86         17.87         1.57 o                         
   1  -5  10         29.98         29.48         1.96 o                         
   2  -5  10         39.74         41.41         2.05 o                         
   3  -5  10          2.65          4.27         0.95 o                         
   4  -5  10         30.91         33.26         2.78 o                         
   5  -5  10          0.32          1.39         0.67 o                         
   6  -5  10          3.57          3.39         0.53 o                         
  -5  -4  10          2.11          1.67         0.46 o                         
  -4  -4  10          0.62          0.76         0.41 o                         
  -3  -4  10         20.45         26.45         1.45 o                         
  -2  -4  10         35.96         30.27         1.77 o                         
  -1  -4  10         24.24         22.93         2.23 o                         
   0  -4  10          5.49          2.13         2.79 o                         
   1  -4  10         28.88         25.29         2.02 o                         
   2  -4  10          5.16          4.03         1.05 o                         
   3  -4  10         83.74         91.65         4.60 o                         
   4  -4  10        111.39        109.82         4.47 o                         
   5  -4  10         11.81          8.68         0.91 o                         
   6  -4  10         72.45         56.93         3.06 o                         
  -6  -3  10          0.31          0.14         0.40 o                         
  -5  -3  10         46.56         34.67         1.60 o                         
  -4  -3  10        147.71        148.01         4.21 o                         
  -3  -3  10         27.01         32.09         1.79 o                         
  -2  -3  10        102.61        112.51         4.41 o                         
  -1  -3  10        241.34        257.72         7.01 o                         
   0  -3  10        143.07        137.21         3.50 o                         
   1  -3  10        256.32        255.33         5.44 o                         
   2  -3  10          3.14          2.49         1.11 o                         
   3  -3  10         21.58         24.18         1.89 o                         
   4  -3  10         39.08         40.14         2.18 o                         
   5  -3  10         33.23         27.85         1.60 o                         
   6  -3  10         33.20         26.71         1.94 o                         
  -6  -2  10          0.86          1.29         0.55 o                         
  -5  -2  10         10.83          9.83         1.42 o                         
  -4  -2  10        103.09        107.72         6.99 o                         
  -3  -2  10         67.19         70.71         2.65 o                         
  -2  -2  10         98.58        102.90         3.70 o                         
  -1  -2  10         10.72         11.00         1.29 o                         
   0  -2  10         21.56         22.44         1.64 o                         
   1  -2  10        376.27        375.25         6.17 o                         
   2  -2  10          0.10          0.44         1.00 o                         
   3  -2  10         67.04         71.78         3.11 o                         
   4  -2  10         64.78         68.06         3.41 o                         
   5  -2  10         46.42         36.18         1.81 o                         
  -6  -1  10          4.24          3.43         1.50 o                         
  -5  -1  10          0.77          0.68         1.06 o                         
  -4  -1  10         16.91         21.11         1.73 o                         
  -3  -1  10          3.37          1.29         1.36 o                         
  -2  -1  10         28.93         30.07         2.06 o                         
  -1  -1  10         90.46         93.35         2.99 o                         
   0  -1  10        123.40        119.40         3.89 o                         
   1  -1  10          1.28          0.78         0.85 o                         
   2  -1  10          5.11          5.98         1.16 o                         
   3  -1  10         20.77         23.12         1.48 o                         
   4  -1  10         34.17         32.98         3.08 o                         
  -6   0  10          2.65          3.59         1.21 o                         
  -5   0  10          9.67         11.61         1.22 o                         
  -4   0  10         86.86        100.19         4.81 o                         
  -3   0  10        282.92        313.17         9.19 o                         
  -2   0  10          0.17         -0.76         0.76 o                         
  -1   0  10         68.34         72.58         3.64 o                         
   0   0  10         13.23         13.36         1.43 o                         
   1   0  10         63.93         59.16         2.86 o                         
   2   0  10         22.45         27.10         1.49 o                         
   3   0  10         86.62         92.32         2.53 o                         
   4   0  10         39.47         27.58         1.65 o                         
  -6   1  10         31.41         33.21         2.33 o                         
  -5   1  10         13.74         17.95         1.42 o                         
  -4   1  10          3.02          4.75         1.47 o                         
  -3   1  10         88.62         96.45         4.66 o                         
  -2   1  10          6.26          7.92         1.17 o                         
  -1   1  10         28.93         29.21         1.97 o                         
   0   1  10         74.74         70.85         3.83 o                         
   1   1  10         56.14         62.18         2.59 o                         
   2   1  10         29.07         26.08         1.45 o                         
   3   1  10         81.26         70.58         3.74 o                         
  -6   2  10         17.39         16.12         0.98 o                         
  -5   2  10          2.03          3.80         0.74 o                         
  -4   2  10          2.40          2.28         1.00 o                         
  -3   2  10          2.44          3.32         0.77 o                         
  -2   2  10         15.67         17.80         1.94 o                         
  -1   2  10        186.98        206.69         7.00 o                         
   0   2  10          4.65          3.63         0.62 o                         
   1   2  10          8.26          7.16         0.74 o                         
   2   2  10          0.33          1.10         0.37 o                         
  -5   3  10         21.07         25.74         1.31 o                         
  -4   3  10          0.32          0.75         1.01 o                         
  -3   3  10         16.06         15.68         1.55 o                         
  -2   3  10          1.31          3.26         0.67 o                         
  -1   3  10         22.95         19.77         1.01 o                         
   0   3  10         15.05         13.31         0.77 o                         
   1   3  10         45.21         45.12         2.39 o                         
  -4   4  10         10.24         10.41         1.28 o                         
  -3   4  10         34.39         40.29         1.77 o                         
  -2   4  10         13.44         16.30         1.09 o                         
   1 -10  11          0.84          1.67         0.63 o                         
   2 -10  11         15.86         11.14         1.68 o                         
   3 -10  11         10.29          9.71         1.71 o                         
   4 -10  11         31.82         25.71         6.88 o                         
  -1  -9  11          1.97          2.87         0.59 o                         
   0  -9  11          5.42          7.49         0.76 o                         
   1  -9  11          0.71          2.07         0.77 o                         
   2  -9  11         35.16         37.96         2.33 o                         
   3  -9  11          0.11          0.93         0.54 o                         
   4  -9  11          7.75          8.76         1.72 o                         
   5  -9  11         39.48         27.95         5.43 o                         
  -2  -8  11          6.22          6.76         0.87 o                         
  -1  -8  11         13.33         18.06         1.30 o                         
   0  -8  11          9.04         10.79         0.99 o                         
   1  -8  11         25.16         31.08         1.56 o                         
   2  -8  11         47.67         60.19         3.12 o                         
   3  -8  11          6.92          8.88         1.13 o                         
   4  -8  11          1.83          0.71         0.78 o                         
   5  -8  11        230.39        236.62         8.20 o                         
  -3  -7  11          1.13          0.53         0.81 o                         
  -2  -7  11         23.45         20.74         1.21 o                         
  -1  -7  11          2.76          1.32         0.69 o                         
   0  -7  11         31.29         38.06         2.13 o                         
   1  -7  11          6.96          6.98         0.79 o                         
   2  -7  11         16.74         18.82         1.54 o                         
   3  -7  11         54.47         59.65         2.94 o                         
   4  -7  11        220.66        241.53        11.29 o                         
   5  -7  11         79.42         71.24         2.73 o                         
   6  -7  11          1.44          1.87         0.63 o                         
  -4  -6  11        120.09         92.76         4.13 o                         
  -3  -6  11          1.18         -0.05         0.43 o                         
  -2  -6  11          3.31          3.59         0.71 o                         
  -1  -6  11         85.34        110.26         3.30 o                         
   0  -6  11         95.20         97.75         3.57 o                         
   1  -6  11         51.75         54.51         2.86 o                         
   2  -6  11          9.50          8.66         1.16 o                         
   3  -6  11          1.93          3.64         1.23 o                         
   4  -6  11         36.78         39.66         3.09 o                         
   5  -6  11         34.23         31.64         2.04 o                         
  -4  -5  11          0.10          0.95         0.40 o                         
  -3  -5  11          0.07          0.86         0.44 o                         
  -2  -5  11         77.34         86.16         2.47 o                         
  -1  -5  11         91.14        103.22         9.45 o                         
   0  -5  11         22.06         17.28         1.53 o                         
   1  -5  11         45.15         50.98         2.62 o                         
   2  -5  11         71.44         69.87         2.29 o                         
   3  -5  11         50.97         47.93         3.17 o                         
   4  -5  11          0.22          1.86         0.90 o                         
   5  -5  11         46.69         34.58         1.96 o                         
  -5  -4  11         58.19         40.54         1.44 o                         
  -4  -4  11          3.61          3.96         0.57 o                         
  -3  -4  11          1.91          3.26         0.56 o                         
  -2  -4  11        645.85        648.52        12.52 o                         
  -1  -4  11          3.85          4.62         1.08 o                         
   0  -4  11          9.34          6.46         1.24 o                         
   1  -4  11         16.91         16.67         1.83 o                         
   2  -4  11          1.78          0.40         0.67 o                         
   3  -4  11        222.23        216.75        15.80 o                         
   4  -4  11          3.82          3.18         0.80 o                         
   5  -4  11          3.14          3.91         0.75 o                         
  -5  -3  11         17.52         14.57         1.01 o                         
  -4  -3  11         23.61         22.00         1.73 o                         
  -3  -3  11          5.43          6.88         1.02 o                         
  -2  -3  11        151.81        154.02         4.95 o                         
  -1  -3  11         26.75         24.69         1.82 o                         
   0  -3  11          2.70          2.52         0.62 o                         
   1  -3  11          1.70          1.42         0.65 o                         
   2  -3  11         35.54         30.18         2.41 o                         
   3  -3  11        102.11        101.47        12.65 o                         
   4  -3  11          5.67          6.46         1.02 o                         
   5  -3  11         84.25         71.99         3.45 o                         
  -6  -2  11          0.14         -0.14         0.53 o                         
  -5  -2  11          1.95          1.46         0.71 o                         
  -4  -2  11          3.85          2.79         0.94 o                         
  -3  -2  11         37.18         34.16         2.28 o                         
  -2  -2  11         47.46         53.56         3.31 o                         
  -1  -2  11         21.29         18.21         2.31 o                         
   0  -2  11         36.87         31.84         1.77 o                         
   1  -2  11         99.55        109.13         3.81 o                         
   2  -2  11          0.34          1.25         0.87 o                         
   3  -2  11         69.94         74.15         3.43 o                         
   4  -2  11         69.61         73.84         2.85 o                         
  -6  -1  11         21.90         19.24         1.67 o                         
  -5  -1  11          3.09          4.22         0.86 o                         
  -4  -1  11          5.16          6.85         0.93 o                         
  -3  -1  11          0.18         -0.20         0.67 o                         
  -2  -1  11         32.09         32.26         2.64 o                         
  -1  -1  11        123.55        125.28         4.00 o                         
   0  -1  11         40.30         29.92         2.75 o                         
   1  -1  11          3.52          4.69         0.90 o                         
   2  -1  11         19.25         19.97         1.84 o                         
   3  -1  11         18.68         19.41         2.42 o                         
  -6   0  11          3.75          2.47         0.62 o                         
  -5   0  11          2.92          2.52         0.49 o                         
  -4   0  11         11.68         10.73         1.10 o                         
  -3   0  11          9.92         12.82         1.39 o                         
  -2   0  11          6.75          7.68         1.78 o                         
  -1   0  11         36.56         39.40         2.18 o                         
   0   0  11          0.83          2.05         0.56 o                         
   1   0  11         36.67         36.49         1.84 o                         
   2   0  11        132.44        143.11         4.51 o                         
   3   0  11        122.65         86.05         3.80 o                         
  -5   1  11          0.40          0.62         0.37 o                         
  -4   1  11          5.86          5.72         1.07 o                         
  -3   1  11         27.73         33.65         2.36 o                         
  -2   1  11         13.03         15.48         1.29 o                         
  -1   1  11          4.44          3.52         0.80 o                         
   0   1  11          7.63          7.48         0.83 o                         
   1   1  11         30.42         27.48         1.34 o                         
   2   1  11         73.28         37.83         2.39 o                         
  -4   2  11          2.82          2.78         0.51 o                         
  -3   2  11         27.28         39.21         2.21 o                         
  -2   2  11          3.28          2.90         0.99 o                         
  -1   2  11          5.02          5.46         0.69 o                         
   0   2  11          4.51          6.47         0.79 o                         
  -3   3  11          7.69         11.24         1.28 o                         
  -2   3  11         17.05         11.92         1.35 o                         
   0  -9  12          8.28          7.23         1.14 o                         
   1  -9  12         24.20         26.31         1.53 o                         
   2  -9  12         55.19         50.54         3.90 o                         
   3  -9  12          5.10          4.41         0.56 o                         
   4  -9  12         13.55         10.83         1.42 o                         
  -2  -8  12          1.28          2.03         0.66 o                         
  -1  -8  12         41.25         40.70         1.92 o                         
   0  -8  12          2.18          1.35         0.46 o                         
   1  -8  12          0.53          1.26         0.63 o                         
   2  -8  12         36.88         42.09         1.88 o                         
   3  -8  12          0.16         -0.19         0.62 o                         
   4  -8  12         20.30         18.30         2.12 o                         
  -2  -7  12         56.93         62.31         2.02 o                         
  -1  -7  12         41.16         51.67         1.84 o                         
   0  -7  12          7.10          7.60         0.78 o                         
   1  -7  12          0.12         -0.32         0.64 o                         
   2  -7  12          4.30          1.48         0.46 o                         
   3  -7  12         41.91         40.81         2.54 o                         
   4  -7  12          9.64          6.92         0.98 o                         
   5  -7  12          9.22          6.20         0.93 o                         
  -3  -6  12          5.88          5.42         0.59 o                         
  -2  -6  12         24.95         27.71         1.34 o                         
  -1  -6  12         13.87         10.60         0.96 o                         
   0  -6  12         23.61         27.65         1.70 o                         
   1  -6  12          0.76          1.14         0.54 o                         
   2  -6  12          3.11          2.54         0.96 o                         
   3  -6  12         26.67         27.00         4.67 o                         
   4  -6  12          9.62          6.70         1.06 o                         
   5  -6  12          9.28          4.44         0.81 o                         
  -4  -5  12          7.16          5.66         1.02 o                         
  -3  -5  12         16.54         12.54         1.24 o                         
  -2  -5  12         56.33         64.14         2.19 o                         
  -1  -5  12          6.85          7.45         0.85 o                         
   0  -5  12        144.02        147.05         5.18 o                         
   1  -5  12        172.05        188.75         4.59 o                         
   2  -5  12         30.64         27.43         2.46 o                         
   3  -5  12          3.21          3.38         1.21 o                         
   4  -5  12          5.11          4.05         0.66 o                         
  -4  -4  12          0.85          0.73         0.50 o                         
  -3  -4  12          4.80          5.30         1.25 o                         
  -2  -4  12         66.78         62.41         2.43 o                         
  -1  -4  12        126.55        137.06         5.09 o                         
   0  -4  12         16.55         17.42         1.75 o                         
   1  -4  12         27.04         24.30         1.39 o                         
   2  -4  12         13.51         12.38         2.22 o                         
   3  -4  12         73.20         78.53         4.76 o                         
   4  -4  12          4.92          3.68         0.67 o                         
  -4  -3  12         13.03         12.83         0.96 o                         
  -3  -3  12          0.66          2.86         1.21 o                         
  -2  -3  12          4.60          3.67         1.27 o                         
  -1  -3  12         15.93         13.23         1.24 o                         
   0  -3  12        117.40        113.25         2.94 o                         
   1  -3  12         68.32         64.66         2.99 o                         
   2  -3  12          0.48         -0.23         0.71 o                         
   3  -3  12         83.16         68.88        20.81 o                         
   4  -3  12          3.34          2.58         0.49 o                         
  -5  -2  12         33.13         29.95         2.00 o                         
  -4  -2  12          8.15          7.52         0.93 o                         
  -3  -2  12         95.28        101.31         5.52 o                         
  -2  -2  12        184.93        183.92        13.32 o                         
  -1  -2  12         12.08         12.65         1.47 o                         
   0  -2  12          1.48          1.67         0.73 o                         
   1  -2  12        112.23         94.63         7.90 o                         
   2  -2  12          0.72          0.64         0.69 o                         
   3  -2  12          0.38          0.11         0.41 o                         
  -5  -1  12         12.31         10.01         1.21 o                         
  -4  -1  12          0.68          0.59         0.83 o                         
  -3  -1  12          0.96         -0.59         0.59 o                         
  -2  -1  12         23.30         25.40         3.80 o                         
  -1  -1  12          7.72          7.83         1.22 o                         
   0  -1  12         44.21         37.67         1.97 o                         
   1  -1  12         25.27         22.35         1.27 o                         
   2  -1  12          0.81          0.69         0.48 o                         
  -4   0  12          2.61          1.50         0.75 o                         
  -3   0  12         29.58         35.47         2.03 o                         
  -2   0  12         11.23         12.17         1.32 o                         
  -1   0  12         82.91         93.10         3.47 o                         
   0   0  12          2.42          4.17         0.70 o                         
   1   0  12         14.79         12.68         4.33 o                         
  -4   1  12          2.35          0.37         0.45 o                         
  -3   1  12         71.55         79.42         2.72 o                         
  -2   1  12          3.01          4.44         0.75 o                         
  -1   1  12          2.05          3.75         0.70 o                         
   0   1  12         14.91         16.30         1.50 o                         
   0  -8  13         54.09         52.68         2.88 o                         
   1  -8  13          0.46          0.02         0.41 o                         
   2  -8  13          2.00          0.69         1.01 o                         
   3  -8  13          0.15         -0.46         0.49 o                         
  -1  -7  13        113.05        114.20         3.22 o                         
   0  -7  13          6.91          8.60         1.00 o                         
   1  -7  13          0.12         -0.32         0.48 o                         
   2  -7  13         72.72         44.83         2.92 o                         
   3  -7  13          4.19          5.68         0.96 o                         
  -2  -6  13         69.23         59.84         2.19 o                         
  -1  -6  13         28.54         22.61         2.07 o                         
   0  -6  13         10.64          9.41         1.06 o                         
   1  -6  13          4.35          6.07         1.25 o                         
   2  -6  13          9.17          9.33         1.35 o                         
   3  -6  13         58.59         53.73         3.03 o                         
  -3  -5  13          6.24          4.54         0.88 o                         
  -2  -5  13          4.62          3.54         0.71 o                         
  -1  -5  13          4.59          6.11         0.77 o                         
   0  -5  13          0.03          0.36         0.48 o                         
   1  -5  13          4.10          2.65         0.91 o                         
   2  -5  13          2.22          0.91         0.60 o                         
   3  -5  13         21.60         18.43         1.75 o                         
  -3  -4  13          1.40          0.97         0.47 o                         
  -2  -4  13          1.81          2.54         0.65 o                         
  -1  -4  13          2.03          0.65         0.51 o                         
   0  -4  13          3.09          2.47         0.98 o                         
   1  -4  13          0.46          0.62         0.44 o                         
   2  -4  13         50.30         42.70         2.88 o                         
   3  -4  13         70.94         66.80         3.15 o                         
  -3  -3  13         18.97         17.40         1.25 o                         
  -2  -3  13          2.74          1.68         0.59 o                         
  -1  -3  13         22.30         18.89         2.08 o                         
   0  -3  13          2.00          1.94         0.63 o                         
   1  -3  13         30.90         22.76         1.41 o                         
   2  -3  13         58.39         49.13         2.86 o                         
  -3  -2  13          4.62          3.44         0.62 o                         
  -2  -2  13          4.60          3.83         0.64 o                         
  -1  -2  13         13.02         12.29         0.85 o                         
   0  -2  13          0.11          0.49         0.60 o                         
   1  -2  13          0.72          1.57         0.50 o                         
  -3  -1  13         20.35         19.90         1.61 o                         
  -2  -1  13          8.77          8.73         1.19 o                         
  -1  -1  13          0.16         -0.30         0.56 o                         
   0  -1  13         22.72         20.93         1.75 o                         
                                                                                
